# Supplementary material for: Radiation therapy induces immunosenescence mediated by p90RSK
Source: Front Cardiovasc Med. 2022 Nov 7;9:988713. doi: 10.3389/fcvm.2022.988713 (PMC9680092; doi:10.3389/fcvm.2022.988713)
Supplement: Supplementary File 1 — Expression level of each protein in each cell type at Pre-RT and Post-RT in samples obtained from 16 patients. [file Table_1.xlsx]

## Sheet: Based on Adj. P value
	CellSubset	ChannelName	MaxFc	P.Value	adj.P.Val	X3.months.after.IR_vs_Baseline	BL 2021-0730_norm_01_BL	BL 2021-0730_norm_02_BL	BL 2021-0730_norm_03_BL	BL 2021-0730_norm_04_BL	BL 2021-0730_norm_05_BL	BL 2021-0730_norm_06_BL	BL 2021-0910_norm_07_BL	BL 2021-0910_norm_08_BL	BL 2021-0910_norm_09_BL	BL 2021-0910_norm_10_BL	BL 2021-0910_norm_11_BL	BL 2021-0910_norm_12_BL	BL 2021-0910_norm_13_BL	BL 2021-0910_norm_14_BL	BL 2021-0910_norm_15_BL	BL 2021-0910_norm_16_BL	IR 2021-0730_norm_01_IR	IR 2021-0730_norm_02_IR	IR 2021-0730_norm_03_IR	IR 2021-0730_norm_04_IR	IR 2021-0730_norm_05_IR	IR 2021-0730_norm_06_IR	IR 2021-0910_norm_07_IR	IR 2021-0910_norm_08_IR	IR 2021-0910_norm_09_IR	IR 2021-0910_norm_10_IR	IR 2021-0910_norm_11_IR	IR 2021-0910_norm_12_IR	IR 2021-0910_norm_13_IR	IR 2021-0910_norm_14_IR	IR 2021-0910_norm_15_IR	IR 2021-0910_norm_16_IR
35	B Cell	TOP2b	0.43576	3.16087e-05	0.00701713	0.43576	3.55341	3.88686	3.96558	4.09635	3.65712	3.72066	3.90028	4.07565	3.8695	3.2041	4.00167	4.14786	3.81526	3.76876	4.05936	3.91469	4.21659	4.50869	4.48767	4.39538	4.3028	4.08234	4.49639	3.7308	3.65523	4.09553	4.55057	4.49	4.30582	4.41776	4.47392	4.39978
12	B Cell	CD38	1.01376	0.000415955	0.046171	1.01376	2.72284	3.21971	6.14336	5.33391	2.97789	2.96392	4.09756	5.1084	4.10101	2.67022	3.94098	4.7222	3.80471	3.48934	4.14922	4.08428	4.8768	4.91777	5.21672	5.66158	4.9012	5.49323	5.21317	4.25871	4.63876	4.48108	4.95186	5.16492	4.55534	5.28161	4.83915	5.29781
112	NK Cell	c_Casp3	0.253279	0.00809117	0.449784	0.253279	1.30047	1.49588	1.92415	1.38415	1.29371	1.28213	1.38495	1.69266	1.12253	1.27399	1.24596	1.9666	1.73664	1.34697	1.71559	1.14199	1.97293	2.02668	1.82456	1.87005	1.40637	1.37365	1.95111	1.72193	1.33745	1.63288	1.47692	1.87247	1.35964	1.77733	1.87214	1.8847
123	NK Cell	CD38	0.328781	0.00887868	0.449784	0.328781	4.0946	4.52018	4.89739	4.46261	4.65523	4.32685	4.80568	4.74927	4.23603	3.86414	4.48792	4.92458	5.22385	4.65738	4.73172	4.44316	4.81536	5.08827	4.88892	4.92564	4.98699	4.322	5.28356	4.7821	3.92044	4.86184	5.04955	4.92638	5.13451	5.14048	5.08848	5.12657
207	T Cell	HLA_DR	0.851367	0.0127702	0.449784	0.851367	1.65166	2.44758	4.18786	2.59394	1.61562	1.96579	1.39693	4.91011	1.81889	1.24018	1.48435	3.24561	1.69021	2.5832	1.77692	2.70507	3.53121	3.95373	2.01646	4.09077	3.9596	3.74868	2.41414	2.88913	2.66805	2.25457	2.60978	3.81085	1.87036	4.52207	2.83123	3.76517
25	B Cell	Ki67	1.31879	0.0137368	0.449784	1.31879	0.416305	0.977712	5.79811	4.41538	1.96372	2.43632	0.822772	4.35346	3.15227	0.452113	0.706984	4.65027	1.47717	0.893012	2.63377	1.04659	3.34206	4.81128	4.13296	5.10515	4.10563	5.58552	2.65616	1.36475	3.38045	1.76673	2.35995	3.12336	4.04327	4.21674	3.77487	3.52775
128	NK Cell	CD56	0.494224	0.0141824	0.449784	0.494224	5.05454	4.87057	4.87644	4.32832	5.24381	4.78677	4.45197	3.06817	4.24014	3.69923	4.41962	5.00665	4.84768	5.25255	4.40774	3.92116	5.238	5.17907	5.30907	5.3509	5.30478	4.42936	4.92504	3.74523	4.74935	4.49727	5.25605	5.8584	4.89299	5.30456	4.80093	5.54193
186	T Cell	c_Casp3	0.213645	0.019377	0.537712	0.213645	0.739764	0.94627	1.55555	0.814109	0.798102	0.994783	0.775577	1.58955	0.930895	0.650531	0.802446	0.870056	1.12682	1.0137	1.01362	0.891954	1.15554	1.40171	1.17809	1.26756	1.21758	1.23447	1.35127	1.15801	1.27154	1.30226	0.678924	1.08857	0.623995	1.45113	1.26172	1.28969
32	B Cell	T_bet	0.389796	0.0255457	0.587587	0.389796	0.272621	0.418095	0.808843	0.514089	0.746838	0.607712	0.618259	1.3183	0.813954	0.34698	0.5727	1.1078	0.988077	0.643451	0.910896	0.781018	1.78702	0.615989	0.512521	1.84629	1.3314	0.626123	0.754821	0.81943	0.7879	0.685236	0.402283	2.63044	1.865	0.948768	1.04648	1.04666
147	NK Cell	Trx	0.209646	0.0277095	0.587587	0.209646	3.59869	3.59384	4.03376	3.50112	3.67493	3.83917	3.61293	4.19275	3.51172	3.09312	3.56317	3.98312	3.76639	3.83304	3.66009	3.36884	3.77079	3.8117	3.78155	3.86056	3.81752	3.82983	3.87507	4.70376	3.7701	3.46791	3.9144	4.04068	3.77991	3.96686	3.85756	3.9328
221	T Cell	Trx	0.208914	0.0291812	0.587587	0.208914	4.17578	4.36149	4.46776	4.07439	4.00754	4.33656	3.91794	4.59599	4.41972	3.48711	4.40303	4.40388	4.35611	4.32674	4.31288	3.88549	4.3055	4.55449	4.36675	4.46015	4.06759	4.47544	4.29289	4.14836	3.94428	4.40436	4.60643	4.82344	4.51688	4.71997	4.67285	4.51566
129	NK Cell	CD57	-0.552185	0.0347819	0.587587	-0.552185	4.78157	5.27934	5.16345	5.09439	5.51377	6.16499	4.95579	4.77839	5.52001	4.72613	4.47687	4.23087	5.01786	5.07692	4.18617	3.8693	5.06055	4.95992	4.8408	4.53898	4.41897	5.57582	4.6805	2.56186	4.50874	5.30791	3.45628	3.666	4.48125	4.95919	4.17828	2.80583
217	T Cell	T_bet	0.434501	0.0366763	0.587587	0.434501	0.934326	0.904123	1.68598	0.63929	1.54615	2.17202	0.762526	2.51618	2.19618	0.851361	1.39617	0.817835	1.04729	1.51183	1.66011	1.57815	1.15934	1.39908	1.53965	2.30552	2.67736	2.20123	2.70977	2.02122	2.11763	2.14559	1.23428	1.1898	0.630793	1.91485	1.76972	2.15574
169	Other	DNMT3A	-0.0974507	0.0383783	0.587587	-0.0974507	3.20309	3.12041	3.32493	3.24471	3.19746	3.22382	3.1942	3.42257	3.23524	3.3167	3.36671	3.39131	3.24199	3.13354	3.24741	3.21347	3.26904	3.19507	3.28558	3.29149	3.3072	2.77448	3.09804	2.91454	3.16604	3.20511	3.14126	3.16202	3.1084	3.09854	3.19352	3.30805
65	Granulocyte	p16	0.144223	0.0397018	0.587587	0.144223	0.823805	0.888615	0.751876	0.941888	0.779486	0.6591	1.12991	0.846451	0.707017	1.26598	0.830668	0.972565	1.20999	1.19536	1.20318	1.04282	0.962542	1.08815	1.12219	0.941563	0.83152	1.08906	1.25659	NA	NA	1.32738	0.95155	1.06558	0.964684	1.22757	1.34835	1.18503
133	NK Cell	HLA_DR	0.711178	0.0467951	0.620213	0.711178	1.61066	1.01865	3.19147	0.941538	2.16559	1.09851	1.16242	4.30049	1.54124	1.26615	1.11609	1.99626	1.18837	1.58122	1.08248	1.22911	2.71091	1.32511	1.63236	2.46851	3.7925	2.28505	1.91599	5.22879	3.71258	1.20193	2.23441	2.12294	1.47049	2.49474	1.24831	2.02447
139	NK Cell	p16	0.154444	0.0474938	0.620213	0.154444	0.582919	0.769172	0.707043	0.903529	0.693668	0.670423	0.940368	0.973608	0.818551	0.941572	0.76589	0.934169	1.17245	1.0116	1.19504	1.12985	0.898416	0.963838	0.951595	0.875855	0.781635	0.599085	1.23317	1.49633	0.868937	1.0211	1.23484	0.939812	1.00961	1.28449	1.37279	1.14947
101	Myeloid	p_P90RSK	0.113618	0.0532017	0.656155	0.113618	1.34327	1.34945	1.28752	1.35298	1.35793	1.36263	1.44498	1.53502	1.4729	1.11486	1.36641	1.40825	1.62257	1.65047	1.62577	1.02093	1.42265	1.49613	1.44233	1.39344	1.44413	1.29166	1.58741	1.32776	1.34053	1.61926	1.51189	1.78701	1.56557	1.62901	1.61865	1.6564
4	B Cell	CD123	0.411321	0.0565831	0.661129	0.411321	0.67329	1.05929	1.87957	1.29512	2.94807	0.83551	0.992204	0.783679	0.630489	0.767811	2.00357	1.05283	1.05226	0.911949	0.902514	0.937297	1.56336	2.15356	2.04518	1.67029	3.08535	1.90941	1.56701	0.534509	0.621333	1.38605	1.71662	1.2703	1.64521	1.52532	1.12528	1.48782
213	T Cell	p16	0.0980999	0.0661283	0.700678	0.0980999	0.566927	0.700097	0.615922	0.815273	0.627973	0.657438	0.722702	0.913203	0.814659	0.698845	0.745235	0.839913	0.999937	0.907512	0.983136	0.955668	0.819886	0.86432	0.878518	0.84448	0.776661	0.607834	0.885407	0.70657	0.814289	0.923954	1.01505	0.931593	0.781683	1.08014	1.13121	1.07245
149	Other	c_Casp3	0.130623	0.068245	0.700678	0.130623	0.763579	1.11453	1.27449	0.972344	0.944303	1.03461	0.952125	1.29483	1.18998	1.03416	1.57162	1.12115	1.38575	1.19928	1.33602	1.03506	1.15194	1.1712	1.3058	1.04992	0.988375	1.31389	1.48806	1.4112	1.21751	1.29272	1.54405	1.5388	0.95297	1.45798	1.24707	1.18228
28	B Cell	p16	0.116	0.0694365	0.700678	0.116	0.667389	0.893104	1.36911	1.21924	0.763522	0.759424	0.877273	1.13187	0.93704	0.832637	0.86744	1.21908	1.14388	1.0118	1.0724	1.14475	1.05267	1.22824	1.1007	1.21152	1.00235	1.23554	1.03223	0.794329	1.00903	1.09477	1.01663	1.00423	1.31008	1.23873	1.14248	1.29246
197	T Cell	CD38	0.368567	0.0995939	0.961298	0.368567	2.40556	1.89853	4.40193	2.56768	2.18405	1.88246	2.77357	3.7394	2.71519	2.12555	2.59948	3.01337	2.73819	2.46732	2.02539	1.63279	2.99141	3.37932	3.4061	3.28203	3.23479	3.27602	3.19486	1.74202	2.49632	3.64499	2.50289	2.76806	2.22009	3.68254	2.51767	2.72842
14	B Cell	CD41	0.189459	0.107781	0.985013	0.189459	1.19856	1.44028	2.16019	1.92543	1.50684	1.41307	1.87314	2.18958	1.68895	1.45911	1.15905	1.63835	1.97374	1.58244	1.60743	1.52704	2.1833	2.06361	2.09652	2.08471	1.89409	1.80464	2.10189	1.4901	1.15061	1.81628	1.09905	1.74533	1.70282	2.05461	1.75254	2.33444
75	Myeloid	c_Casp3	0.14111	0.117442	0.985013	0.14111	1.01449	1.36067	1.5087	1.06054	1.15811	1.15733	1.08127	1.20708	1.0801	1.58926	1.37153	1.12271	1.39109	1.3789	1.34901	1.20719	1.38184	1.26652	1.784	1.1	1.22069	1.07233	1.56192	1.96629	1.96705	1.49048	1.40323	1.25202	0.866091	1.44539	1.20671	1.31118
3	B Cell	CD11c	0.288427	0.127417	0.985013	0.288427	1.44995	1.46887	1.97791	2.16419	2.10302	1.77856	1.94848	2.53555	2.19712	1.23861	1.81959	3.05848	2.1451	2.38346	2.26642	2.39297	3.44482	1.99421	1.59679	3.01364	2.74054	2.26201	2.23869	1.55731	1.77162	2.03172	1.65193	3.22607	1.92856	2.85835	2.40846	2.81838
210	T Cell	Ki67	0.658901	0.129231	0.985013	0.658901	0.498492	1.71043	4.57378	1.91969	0.429084	0.704537	0.552766	4.29459	0.615253	0.397802	0.598342	2.28346	1.07465	0.672062	0.700147	0.677157	1.35714	4.05696	1.15009	3.44803	1.01979	3.5614	2.23954	0.683726	0.703548	1.249	1.34213	1.95483	0.923214	3.26409	2.9003	2.39089
120	NK Cell	CD27	0.221112	0.129616	0.985013	0.221112	1.24167	1.78502	1.18992	1.37085	2.51071	2.08176	2.03587	1.80556	1.77379	1.12641	1.67086	1.87493	2.05004	2.52025	1.95944	1.67476	1.66551	1.87989	1.85936	2.61126	2.51789	1.4611	2.13428	1.82055	1.33705	1.86076	1.94197	2.41611	1.57076	2.41152	2.17442	2.54718
47	Granulocyte	CD3	-0.10075	0.130179	0.985013	-0.10075	0.929124	0.589057	0.421239	0.596668	0.882614	0.58377	0.673611	0.680017	0.215494	0.791356	0.633063	0.727298	0.775778	0.80557	0.773159	0.750343	0.621882	0.517328	0.54267	0.605731	0.68039	0.26925	0.6871	NA	NA	0.753428	0.46877	0.385823	0.299483	0.784722	0.659737	0.78783
136	NK Cell	Ki67	0.464492	0.139593	0.985013	0.464492	2.20904	2.67028	4.61816	2.42134	2.82675	1.39295	2.07167	4.03544	1.41268	1.79119	1.86424	4.46046	4.32858	2.00535	2.40267	1.72119	3.1205	3.03499	2.77935	4.05384	3.03087	2.61403	3.44063	3.79485	2.31732	1.92615	3.74549	2.72532	3.60919	2.39965	3.50247	3.56919
1	B Cell	c_Casp3	0.231892	0.143727	0.985013	0.231892	0.512166	0.714627	2.37618	1.76138	0.815789	1.02437	0.643689	1.74933	0.955904	0.557086	0.669547	1.64272	1.03162	0.830923	1.09179	0.738445	1.04463	1.7445	1.48821	1.69468	1.36801	1.95341	1.13093	0.983598	1.47501	1.0081	0.690565	0.914506	1.22716	1.58123	1.25594	1.26539
104	Myeloid	P90RSK	-0.163566	0.143891	0.985013	-0.163566	3.54636	3.34367	3.44156	3.68893	3.39181	3.11583	3.08255	2.87683	2.84208	2.89029	2.96838	3.68357	2.80947	3.71855	3.03826	3.07528	3.02196	3.56862	2.92661	3.41654	3.25158	2.66461	3.06808	2.81625	2.90523	3.1375	3.31995	2.91248	2.49613	3.21673	3.44314	2.73097
198	T Cell	CD4	0.0848919	0.154544	0.985013	0.0848919	4.68622	4.68139	4.70566	4.82561	4.76597	4.74676	4.57273	4.62651	4.58097	4.39299	4.52392	4.62555	4.70692	4.65911	4.46978	4.50228	4.98481	4.88047	4.86296	4.92865	4.78024	4.70327	4.56231	4.39899	4.23935	4.83589	4.65213	4.61341	4.72061	4.8394	4.68904	4.73912
54	Granulocyte	CD56	0.0636042	0.165619	0.985013	0.0636042	0.46877	0.518999	0.676879	0.61479	0.508891	0.464413	0.432253	0.486547	0.527198	0.341607	0.609251	0.486353	0.677695	0.682252	0.655009	0.622124	0.596912	0.712251	0.786666	0.604366	0.666652	0.474562	0.58364	NA	NA	0.638204	0.516074	0.349282	0.515635	0.597416	0.745264	0.779934
36	B Cell	Trx	0.273141	0.170021	0.985013	0.273141	2.61496	3.8387	5.45232	4.73347	4.17311	4.34687	3.57466	4.86943	4.42854	2.90687	3.89685	4.83476	4.42277	4.0322	4.57164	3.90417	4.32852	4.48668	4.5135	4.7515	4.49792	5.0146	3.80783	3.83346	4.54793	4.16677	4.16179	4.22507	4.7472	4.80051	4.45356	4.63472
21	B Cell	DNMT3A	-0.0732566	0.170505	0.985013	-0.0732566	3.1864	3.10112	3.15423	3.09506	3.14263	3.12296	3.02495	3.30456	3.31627	2.88664	3.2278	3.17165	3.09578	3.20371	3.05992	3.08129	3.28791	3.16398	3.11885	3.16153	3.14516	3.14863	2.83505	2.72127	2.85326	3.18097	2.8149	3.00983	3.06782	3.25102	3.03181	3.21087
187	T Cell	CD11b	0.142604	0.178682	0.985013	0.142604	0.94247	0.984191	0.879051	1.07805	1.0698	1.99706	1.07443	1.38673	1.26213	1.03696	0.97283	1.04127	1.27367	1.41833	1.21986	1.65942	1.27475	1.45246	1.17488	1.54839	1.65957	1.44724	1.89998	1.36252	1.2657	1.46423	0.791712	0.918796	0.893645	1.4587	1.28956	1.67578
164	Other	CD45RA	0.274967	0.18637	0.985013	0.274967	4.34322	4.38626	4.4945	3.4069	4.17641	5.18737	4.20431	4.36534	3.85295	2.60691	4.64492	3.08358	4.00191	3.97172	4.2905	3.25691	4.06046	4.37509	5.13622	4.12065	4.05559	5.64158	4.30101	3.63304	3.72054	3.89875	4.50082	4.61166	3.91129	4.44128	4.42873	3.83647
208	T Cell	IL_7Ra	-0.213188	0.205729	0.985013	-0.213188	0.989279	1.55839	1.22245	1.64963	1.45249	1.24754	1.90633	2.20348	2.16466	2.01233	1.54666	2.11463	2.62037	2.15082	2.23095	2.74655	1.23974	1.80796	1.62226	1.44259	1.0187	0.998669	1.80924	1.89649	1.38603	2.1826	1.23272	1.56418	1.55022	1.84348	2.13274	2.67791
220	T Cell	TOP2b	0.132899	0.247888	0.985013	0.132899	3.3874	3.51372	3.45459	3.52257	3.62107	4.37049	3.49654	3.73714	3.59402	2.76721	3.439	3.42448	3.65196	3.50024	3.50469	3.48469	3.61448	3.71541	3.58638	3.71369	4.29364	4.60657	3.663	3.24447	3.35132	3.59302	3.38635	3.462	3.46293	3.6214	3.7002	3.58133
150	Other	CD11b	-0.244078	0.250895	0.985013	-0.244078	3.95882	3.4435	3.9342	3.91434	4.21435	3.69006	3.73375	2.96618	2.86203	4.20327	2.14154	3.74098	3.00349	3.60719	3.0245	3.4941	3.71588	3.53875	3.95583	3.76938	4.06925	2.70578	2.80363	2.38004	3.4882	3.81345	1.98597	2.45692	2.9339	3.40059	3.05351	3.95594
203	T Cell	CD57	0.805629	0.256541	0.985013	0.805629	1.37081	0.251151	0.437436	0.345127	4.2296	5.64016	0.261337	5.0532	4.97528	0.349085	0.243659	0.199017	0.277877	1.43998	1.94654	3.77192	3.45756	0.500275	0.40711	4.17676	5.46227	5.93235	4.42063	4.2261	5.04872	2.14617	0.430924	0.374965	0.202194	1.51753	2.49357	2.88513
155	Other	CD19	-0.0502731	0.258372	0.985013	-0.0502731	0.659462	0.782613	0.59728	0.720448	0.560883	0.692582	0.852467	0.909047	0.796984	0.604085	0.618797	0.487461	0.612568	0.653227	0.744673	0.5357	0.696264	0.696132	0.590975	0.639758	0.661719	0.502197	0.724206	0.74796	0.695332	0.657241	0.409844	0.512595	0.404739	0.643053	0.756999	0.684893
82	Myeloid	CD25	0.0963786	0.2637	0.985013	0.0963786	0.688914	0.680378	0.533652	0.79891	0.642643	0.596024	0.967623	1.10122	0.778009	0.726579	0.836589	0.973539	0.861554	1.21425	0.958109	0.576303	0.730917	0.813932	0.638399	0.74958	0.790422	0.499707	0.931985	0.833808	0.696089	1.08048	1.29182	0.839622	0.761435	1.63192	1.1125	1.07373
190	T Cell	CD14	0.160764	0.264172	0.985013	0.160764	1.87118	2.49615	2.06368	2.47956	2.12633	2.37359	2.07734	2.75439	2.62275	1.7405	1.99998	2.29025	2.45477	2.77591	2.61315	3.12924	2.53202	2.97515	2.33702	3.06641	2.84856	2.39277	2.7022	1.78367	1.94597	2.74307	1.97349	2.14473	2.04612	2.94877	3.02806	2.97298
62	Granulocyte	Ki67	0.168966	0.268696	0.985013	0.168966	1.13398	1.1505	0.425052	1.35084	1.29358	1.55136	1.08094	0.893923	0.772153	0.722237	0.494153	2.02257	1.69933	1.53028	1.81778	1.26518	1.20962	1.30388	0.56738	1.36335	1.34151	1.89681	1.518	NA	NA	1.5684	0.680228	1.32727	1.55334	1.52613	1.66441	1.64857
121	NK Cell	CD3	-0.0500532	0.268831	0.985013	-0.0500532	0.636354	0.691662	0.716863	0.630678	0.742998	1.07245	0.970674	0.943406	0.838891	0.687639	0.703955	0.727705	0.782494	0.919027	0.86726	0.920307	0.673005	0.666346	0.694638	0.652881	0.667857	0.844382	0.848127	0.653237	0.962715	0.762788	0.715966	0.767645	0.634662	0.780002	0.833778	0.893488
96	Myeloid	HLA_DR	0.222008	0.272274	0.985013	0.222008	6.03036	5.4611	4.55501	5.84407	6.15088	5.56262	5.80292	6.01287	5.03491	4.42708	5.96159	6.19657	4.87224	6.34314	5.36199	4.81809	6.01669	5.51572	5.13459	5.74058	6.56539	5.38201	5.51299	5.65264	5.02223	5.69233	6.15135	6.18579	4.95474	6.91495	5.77692	5.76865
16	B Cell	CD45RA	0.149943	0.279483	0.985013	0.149943	5.15556	5.37712	5.68792	5.49535	5.51822	5.43288	4.87392	5.15911	5.02966	4.28993	4.9097	4.8478	4.83421	4.74147	4.86798	4.88914	5.71849	5.67818	5.6591	5.77037	5.7529	5.65482	4.96742	4.44982	4.72968	4.92809	4.93609	5.01421	5.1439	5.08329	4.89273	5.12996
43	Granulocyte	CD16	-0.382518	0.284746	0.985013	-0.382518	0.5979	0.669476	3.55989	0.691294	2.15166	0.587073	0.757427	2.6821	2.68153	0.586933	3.32975	0.653781	0.798186	0.532686	1.02183	0.593318	0.640808	0.694986	3.59485	0.657591	0.72411	0.844446	0.855245	NA	NA	0.743455	2.06635	0.548232	0.396649	0.642285	0.709486	0.684227
8	B Cell	CD25	-0.0845569	0.286364	0.985013	-0.0845569	0.659493	0.697065	0.939113	1.09884	0.926863	0.806814	0.969541	1.21211	1.05417	0.551458	0.708555	1.31264	1.10818	1.13191	1.15337	1.08986	0.965687	0.892839	0.754659	1.0522	0.830332	0.752985	0.979803	0.576331	0.652176	0.892145	0.534979	0.876651	0.684305	1.25866	1.10422	1.25909
153	Other	CD14	-0.215409	0.289025	0.985013	-0.215409	6.02092	5.97947	6.04074	6.12153	6.3128	6.1631	5.95114	5.56469	5.41833	4.73428	5.18066	5.7616	5.83684	5.94198	5.5491	5.92874	5.81354	6.02081	6.00229	6.15256	6.29184	5.59446	5.69945	4.58759	3.37872	5.90436	5.09192	5.48924	5.67645	5.79168	5.74149	5.82298
72	Granulocyte	TOP2b	0.0649257	0.296195	0.985013	0.0649257	3.77532	3.96973	3.74907	3.84705	3.78104	3.99648	3.90602	3.69984	3.49958	3.88126	3.74832	3.98197	3.95246	3.95367	3.81379	3.67043	3.77015	4.10506	3.92944	3.86409	3.76346	4.35214	3.89391	NA	NA	3.96388	3.55153	3.70794	3.83525	3.9284	3.84389	3.97259
95	Myeloid	DNMT3A	-0.0568015	0.297051	0.985013	-0.0568015	2.95651	3.06986	3.1287	2.86149	2.97085	2.97511	2.99766	3.11049	3.08721	3.24235	3.19157	3.08951	3.03187	2.88974	3.10829	3.2748	3.09103	3.02269	3.41279	2.9248	3.20931	2.83237	2.97091	3.02723	3.10114	3.03985	3.04301	2.86832	2.72596	2.74731	2.99565	3.0648
45	Granulocyte	CD25	0.174797	0.30127	0.985013	0.174797	1.88205	0.979011	0.611332	1.64928	1.57518	1.59112	1.15986	1.12211	0.902153	0.655624	0.751872	1.72071	2.33198	1.64378	1.13199	1.22019	1.99461	1.226	0.615554	1.76715	1.52274	1.77809	1.40144	NA	NA	1.65417	0.772557	1.46769	1.34667	1.58573	1.31202	2.31494
61	Granulocyte	JAK2	0.0640264	0.301668	0.985013	0.0640264	1.14082	1.3733	1.33727	1.44422	1.28933	1.28948	1.11795	1.41145	1.0527	1.15174	1.28486	1.27303	1.57891	1.35287	1.35521	1.27578	1.4208	1.55334	1.55574	1.49938	1.455	1.27378	1.28309	NA	NA	1.4143	1.26042	1.05654	0.900818	1.39872	1.47514	1.4871
27	B Cell	p_P90RSK	0.0555589	0.301989	0.985013	0.0555589	1.04709	1.0788	1.40108	1.2317	1.2608	1.28408	1.32032	1.4671	1.38356	0.962977	1.18279	1.30623	1.4383	1.39353	1.39839	1.11046	1.30213	1.38528	1.29677	1.34983	1.36583	1.26403	1.41658	1.42277	1.25388	1.38163	0.923348	1.28741	1.16051	1.45484	1.41988	1.47141
76	Myeloid	CD11b	-0.350658	0.302945	0.985013	-0.350658	3.67097	2.99461	3.67006	3.2652	4.02317	2.884	2.7733	1.13863	1.25901	3.71273	1.66921	2.77783	0.756841	3.12078	2.72254	1.25536	2.84457	2.79428	2.44748	2.89145	3.13758	0.989736	2.11042	2.98662	2.85111	3.57491	1.8348	1.15517	0.576892	2.31977	2.53239	1.03655
93	Myeloid	CD68	0.0452163	0.307643	0.985013	0.0452163	0.544131	0.512116	0.489225	0.540183	0.544593	0.513699	0.555622	0.591472	0.509892	0.565616	0.4954	0.652527	0.617298	0.695705	0.781362	0.468971	0.531745	0.585254	0.526584	0.503649	0.575677	0.457873	0.696968	0.606161	0.524202	0.740488	0.851671	0.485579	0.428642	0.76282	0.884718	0.639243
145	NK Cell	TIM_3	0.125945	0.307737	0.985013	0.125945	1.86155	2.18271	2.08107	2.16126	2.40397	1.91102	2.63815	2.23703	2.02692	1.85917	2.12848	2.47971	2.6502	2.59964	2.50789	2.37028	2.44762	2.77969	2.42961	2.54925	2.6093	1.59629	2.75087	1.92669	1.48172	2.6264	2.08542	2.38431	2.25336	2.71556	2.67856	2.79952
132	NK Cell	DNMT3A	-0.0631398	0.318061	0.985013	-0.0631398	3.07531	2.91814	2.7763	3.07944	2.7233	2.83784	3.13056	3.26737	2.99272	2.60713	2.98437	2.97627	2.86205	2.96798	2.96576	2.95904	3.10379	2.88332	2.8576	3.04447	2.81222	2.64367	2.95918	2.78089	2.36473	2.97751	2.93893	2.82527	2.84708	2.96815	3.04885	3.05768
159	Other	CD33	-0.238842	0.32033	0.985013	-0.238842	3.34811	2.91849	3.53327	3.58593	3.70377	3.10808	3.74181	3.49975	2.88295	2.61396	2.59497	2.71187	2.93774	3.45341	2.64651	1.57074	3.30133	3.01093	3.68445	3.59873	3.72882	2.31535	3.49864	2.52646	1.22215	3.68218	2.08737	2.17451	2.4214	3.35918	2.78546	1.63298
113	NK Cell	CD11b	0.180012	0.321935	0.985013	0.180012	3.0379	2.98365	2.88107	3.30005	3.33952	3.44492	2.84565	2.08249	1.83015	3.53917	2.37931	2.50678	2.95935	2.94623	3.19993	2.72154	3.69917	3.81858	3.80761	3.62431	3.26589	2.50695	3.1449	1.86544	2.46659	3.43316	2.50023	2.92021	2.87822	3.22558	2.79623	2.92486
118	NK Cell	CD19	0.0428655	0.337157	0.985013	0.0428655	0.391773	0.516055	0.456463	0.534594	0.441364	0.421682	0.44038	0.487888	0.424652	0.419683	0.374096	0.409595	0.508441	0.479332	0.523291	0.591383	0.537901	0.579203	0.489634	0.568835	0.51977	0.403799	0.511699	0.999091	0.38083	0.521033	0.349791	0.355768	0.364709	0.496505	0.528337	0.499612
193	T Cell	CD25	0.115117	0.337514	0.985013	0.115117	1.47645	1.98512	1.15255	1.88616	1.35746	1.3571	1.61473	1.86038	1.75176	1.25975	1.42415	1.88127	1.93579	1.8113	1.77898	1.64406	1.92723	2.45151	1.74138	1.67861	1.35325	1.2436	1.82248	1.193	1.16614	2.11193	1.3891	1.86467	1.67807	1.9052	2.34861	2.14409
37	B Cell	Tyro3	0.096248	0.344605	0.985013	0.096248	2.76028	3.16722	3.4194	3.70525	3.1796	3.04363	2.6636	2.95282	2.85334	2.93091	2.61787	3.12151	2.88873	2.79223	3.03404	3.20841	3.31791	3.54222	3.19992	3.60481	3.51426	3.45705	2.94239	2.89888	2.92185	2.84003	2.75201	2.77453	2.81401	3.1611	3.09857	3.03925
138	NK Cell	p_P90RSK	0.0560392	0.345045	0.985013	0.0560392	0.974334	0.977928	1.03843	1.02394	1.04555	1.03504	1.18385	1.2419	1.08491	0.772934	0.991467	1.1319	1.28619	1.24382	1.21944	1.00541	1.13262	1.21563	1.1341	1.11838	1.09013	0.888742	1.37986	1.44519	0.937525	1.24812	0.855856	1.01714	0.858895	1.2145	1.32794	1.28905
158	Other	CD3	-0.178477	0.353375	0.985013	-0.178477	1.38662	1.09223	1.1124	0.81877	1.37972	1.43995	1.92255	3.45456	1.71365	1.04492	1.32612	1.52735	1.70664	1.81248	1.56383	1.15262	1.06897	0.82698	0.873196	0.781166	1.57434	0.876499	1.34535	1.82936	2.61943	1.17975	1.16672	1.8468	1.14894	1.89416	1.15478	1.41232
191	T Cell	CD16	0.022718	0.356201	0.985013	0.022718	0.565705	0.631899	0.597158	0.660083	0.588074	0.687324	0.607431	0.687024	0.636075	0.556511	0.622051	0.635289	0.657323	0.655082	0.648185	0.716663	0.662726	0.733423	0.688207	0.68703	0.643619	0.667052	0.662317	0.56384	0.565649	0.665641	0.653721	0.631698	0.639864	0.669974	0.682746	0.697858
165	Other	CD56	-0.0978427	0.358321	0.985013	-0.0978427	1.39679	2.08202	1.9184	1.81074	2.15844	1.98433	1.89693	1.5671	1.96418	1.01447	1.49724	1.93377	1.74472	2.15629	1.78897	1.3053	1.62945	1.99391	1.65071	1.5874	1.38295	1.47021	1.60201	1.10588	1.34877	2.05382	2.01082	1.87679	1.60749	2.01348	1.79166	1.52887
30	B Cell	P90RSK	0.0879106	0.358706	0.985013	0.0879106	1.93161	2.28854	2.7749	2.92252	2.27367	2.17401	2.03724	2.31472	2.2147	2.14492	2.01557	2.37413	2.21175	2.11236	2.29143	3.16099	2.47169	2.66578	2.48706	2.74756	2.62918	2.54623	2.43606	2.21744	2.31852	2.19838	2.29297	2.29762	2.13877	2.45703	2.40156	2.34377
178	Other	P90RSK	-0.168735	0.360512	0.985013	-0.168735	3.91721	3.91974	3.77177	4.06487	3.84889	3.76589	3.98047	3.74671	3.92341	2.61273	3.07285	3.95123	4.21668	4.29135	3.31952	4.25983	3.76916	3.97731	3.73349	4.01802	3.8327	3.09739	3.61893	2.55797	2.20339	4.25956	3.15937	3.43313	4.06426	4.31211	3.86579	4.06076
15	B Cell	CD45	0.0755393	0.365536	0.985013	0.0755393	4.49573	4.67329	4.72057	4.56972	4.66923	4.55439	5.04614	5.13284	5.07059	4.76493	5.10049	5.04627	5.04699	4.99479	4.89803	5.20621	4.77521	4.80602	4.76138	4.82852	4.82018	4.73295	5.18005	4.58402	4.64416	5.1355	5.20605	5.20419	5.13725	5.15468	4.93579	5.29292
98	Myeloid	JAK2	0.0562956	0.371944	0.985013	0.0562956	1.75942	1.77667	1.69391	1.89773	1.75166	1.71358	1.65923	1.75516	1.58338	1.38831	1.5343	1.78409	1.76995	1.88946	1.85126	1.42898	1.78668	2.00579	1.77917	1.8706	1.89575	1.52125	1.82752	1.49946	1.51268	1.88597	1.86415	1.48691	1.46338	1.89822	1.99523	1.84505
110	Myeloid	Trx	0.129432	0.373249	0.985013	0.129432	5.84516	5.75522	4.99189	5.30642	5.54108	5.96047	5.84416	6.66073	5.85989	4.73401	5.93091	5.42788	6.12786	4.96694	5.5336	5.53062	5.6494	5.93401	5.97301	5.48429	5.77012	6.34912	5.8923	5.67772	5.25429	5.90633	5.83629	5.96341	6.05224	4.98122	5.4786	5.88544
125	NK Cell	CD41	0.0970175	0.379656	0.985013	0.0970175	1.15894	1.48829	1.4994	1.5043	1.21605	1.20631	2.47158	1.81331	1.59397	1.23951	1.03993	1.37016	1.6943	1.44726	1.4731	1.57536	1.63052	1.72118	1.57053	1.57653	1.45619	1.36471	1.80038	2.45298	1.36227	1.488	1.44326	1.11861	1.37498	1.59182	1.6659	1.72617
212	T Cell	p_P90RSK	0.0466234	0.38883	0.985013	0.0466234	1.09731	1.12161	1.14685	1.15702	1.15054	1.17076	1.13848	1.28989	1.17541	0.90717	1.07791	1.11931	1.36544	1.31587	1.25746	1.1079	1.25618	1.38811	1.31933	1.2758	1.25082	1.03156	1.30902	1.01185	0.914544	1.35473	0.929013	1.17175	0.995862	1.31625	1.42371	1.3964
53	Granulocyte	CD45RA	-0.371036	0.398942	0.985013	-0.371036	1.43857	3.4731	4.93651	1.55107	1.72789	1.47991	2.58525	4.11108	3.39464	2.41898	4.7091	1.55007	2.80215	1.51593	2.99903	1.55689	1.50406	3.9767	5.06367	1.53597	1.99391	0.866756	1.86242	NA	NA	2.42958	4.28349	1.66957	1.46024	1.50487	1.76234	1.8608
176	Other	p16	0.061688	0.405515	0.985013	0.061688	0.951969	1.03257	0.921242	1.31594	1.00836	0.988524	1.17274	1.21517	1.27292	1.17263	1.01407	1.34748	1.50569	1.41382	1.452	1.29799	1.18103	1.15514	1.16974	1.27543	1.10979	0.764888	1.34654	0.917261	1.12619	1.3913	1.3655	1.30959	1.33206	1.50919	1.66567	1.45083
5	B Cell	CD14	0.108945	0.408651	0.985013	0.108945	1.56536	1.92542	2.32413	2.3996	2.03079	1.82267	1.73982	2.02362	1.98564	1.34236	1.50778	2.25338	2.03452	2.1012	2.04986	2.33911	2.47157	2.48771	2.08562	2.76182	2.54276	1.9291	2.1889	1.45062	1.4719	1.99061	1.29161	1.87803	1.67268	2.33295	2.31305	2.31945
200	T Cell	CD45	0.0605832	0.410555	0.985013	0.0605832	4.58949	4.70046	4.75711	4.63994	4.69379	4.73399	5.02839	5.17645	5.05837	4.85193	4.99472	5.08257	5.06054	5.23154	5.04996	5.25307	4.73995	4.81292	4.65573	4.8456	4.81797	4.85048	5.22389	4.90304	5.00807	5.15219	5.08234	5.10028	5.0942	5.21291	5.13264	5.23942
135	NK Cell	JAK2	0.0469124	0.411609	0.985013	0.0469124	1.24779	1.40086	1.36145	1.50731	1.32759	1.3269	1.35578	1.49503	1.24676	1.17941	1.10035	1.38518	1.52972	1.44232	1.46011	1.48533	1.53088	1.67685	1.46889	1.55284	1.46585	1.30952	1.59812	1.35616	1.16376	1.4708	1.13659	1.14075	1.14524	1.51021	1.56515	1.51088
26	B Cell	p_JAK2	0.0360767	0.414354	0.985013	0.0360767	0.454073	0.529466	0.754148	0.753004	0.49644	0.494337	0.588194	0.672734	0.6417	0.460228	0.545092	0.890357	0.682219	0.677484	0.681932	0.708783	0.643075	0.705851	0.660638	0.740228	0.564196	0.631639	0.71527	0.506002	0.532376	0.718412	0.456881	0.634344	0.791019	0.721307	0.787969	0.798214
211	T Cell	p_JAK2	0.0307217	0.414798	0.985013	0.0307217	0.401781	0.444036	0.411386	0.521183	0.425274	0.473921	0.483202	0.618675	0.565754	0.386243	0.459924	0.544631	0.622435	0.61734	0.593041	0.630392	0.529429	0.571901	0.551884	0.565735	0.541324	0.393158	0.595747	0.442255	0.445816	0.64388	0.409934	0.521159	0.438457	0.643463	0.725478	0.671148
111	Myeloid	Tyro3	-0.0918625	0.423046	0.985013	-0.0918625	3.67259	3.72065	3.44572	3.93989	3.57068	3.38987	3.18821	3.20816	3.0363	3.23531	3.26365	3.70424	3.27468	3.70828	3.58761	3.42986	3.44462	3.90939	3.42093	3.66057	3.67998	3.11099	3.21166	2.76997	2.62342	3.51545	3.73326	2.96819	3.01244	3.62683	3.85328	3.36491
49	Granulocyte	CD38	0.164886	0.425313	0.985013	0.164886	4.12939	3.88646	3.68889	4.5126	4.6619	4.6421	3.91914	3.83989	3.18383	3.07562	3.03829	5.17068	4.69689	4.32328	4.21666	4.41776	4.31849	3.71793	2.98989	4.48758	4.46792	4.54467	4.00892	NA	NA	4.72387	3.67898	4.29522	5.02922	4.33541	4.38725	4.55101
144	NK Cell	TET2	0.0386159	0.433079	0.985013	0.0386159	0.82169	0.987727	0.899466	1.0515	0.928827	0.956122	0.965332	1.05964	0.920066	0.784861	0.814639	0.953634	1.18118	1.06218	1.10127	1.11353	1.04884	1.21536	1.03983	1.07482	1.02057	0.811554	1.19099	0.925167	0.81014	1.10125	0.881142	0.841494	0.821744	1.14537	1.18439	1.10686
171	Other	IL_7Ra	-0.101911	0.435738	0.985013	-0.101911	1.27205	1.16841	1.14411	1.26749	1.44027	1.28132	1.89815	1.81418	1.59588	0.789272	0.771586	1.53188	1.67672	1.87713	1.36236	1.6541	1.19055	1.17613	1.13152	1.33769	1.59616	0.59354	1.51134	0.854429	0.702526	1.69772	0.851059	1.42223	1.66418	1.90552	1.53132	1.74843
131	NK Cell	CD8a	-0.173513	0.439314	0.985013	-0.173513	2.7871	3.20741	2.86541	2.55265	3.7814	3.72465	3.43753	2.4069	3.08885	1.09922	2.70841	3.38817	3.29412	3.07017	3.21385	2.16082	2.97661	3.76639	2.43721	2.56425	2.87398	3.25846	3.31293	1.19047	1.84096	2.15922	2.75039	2.94074	2.78612	2.93851	3.29919	2.915
163	Other	CD45	-0.0789802	0.441859	0.985013	-0.0789802	4.71906	4.69391	5.01246	4.63089	4.56642	4.69144	5.02761	5.4266	5.04879	4.23642	5.11416	5.08895	5.34955	5.13448	5.11571	5.17877	4.62235	4.70063	4.73209	4.69116	4.82645	4.75172	5.10855	4.40975	4.36915	4.99686	5.11352	5.07913	5.01253	5.03752	5.22169	5.09843
105	Myeloid	PD_1	0.0632807	0.442905	0.985013	0.0632807	0.475503	0.518758	0.398965	0.552006	0.439366	0.474228	0.753919	0.974976	0.746181	0.609507	0.741067	0.893086	0.816791	1.0182	0.750443	0.648458	0.496016	0.593976	0.499493	0.516821	0.575118	0.483829	0.803471	0.661367	0.65757	0.874257	0.928325	0.79972	0.566026	1.50307	0.899645	0.965235
222	T Cell	Tyro3	0.08534	0.449263	0.985013	0.08534	2.79922	3.557	2.92078	3.47375	2.99903	2.91362	2.64333	2.82913	2.79858	2.81635	2.64663	3.02152	2.97699	2.9621	3.1995	3.4848	3.22349	3.6956	3.18379	3.37475	3.21842	2.93598	2.83744	2.57015	2.56813	3.00921	3.20535	2.61121	2.87248	3.22026	3.72917	3.15233
18	B Cell	CD57	0.0245099	0.453572	0.985013	0.0245099	0.137822	0.156908	0.180477	0.263804	0.170513	0.257696	0.229138	0.369551	0.354416	0.283838	0.177545	0.19515	0.27028	0.252674	0.307587	0.32194	0.218403	0.212448	0.19342	0.287339	0.361916	0.364404	0.250091	0.273307	0.460775	0.291578	0.184277	0.192694	0.147003	0.310477	0.290475	0.282889
127	NK Cell	CD45RA	0.125774	0.466038	0.985013	0.125774	5.54872	5.8392	5.85462	5.67387	5.90011	5.98211	5.09719	5.01223	5.25859	4.61245	4.70129	4.88539	5.13446	5.0628	4.96941	4.60383	5.97073	6.0846	6.02035	5.97063	5.84022	5.9437	5.26357	4.49837	4.78073	5.14235	4.91295	5.05551	5.19161	5.33044	5.15151	4.9914
102	Myeloid	p16	0.0547384	0.466202	0.985013	0.0547384	1.02253	1.05723	0.920848	1.20414	1.03468	1.12985	1.22221	1.82546	1.31413	1.14878	1.21744	1.21872	1.71746	1.36284	1.50519	1.44215	1.20318	1.33084	1.33016	1.2017	1.17278	1.19965	1.419	1.0732	1.22688	1.44122	1.43923	1.34777	1.25333	1.31468	1.67568	1.59018
151	Other	CD11c	-0.0942405	0.471766	0.985013	-0.0942405	3.96424	4.12026	4.14555	3.7328	3.81298	4.09782	3.85947	4.263	3.91049	2.87836	3.54493	3.86832	4.08294	4.0121	4.06721	4.05411	4.06058	4.20377	4.09649	3.82668	4.26968	3.83966	3.84771	3.11961	2.77487	3.87031	3.3864	3.85786	3.49566	4.05107	4.1613	4.04507
51	Granulocyte	CD41	-0.112528	0.474979	0.985013	-0.112528	1.87563	2.29836	2.36938	1.8323	1.24975	2.68833	2.68161	2.59561	1.89592	2.89443	2.48698	2.41294	1.82353	2.78101	2.12522	1.65947	2.02393	1.82948	1.67684	1.79476	1.86755	2.15792	2.32148	NA	NA	2.05322	2.78285	2.00731	1.65346	2.98637	2.0584	2.42271
107	Myeloid	TET2	0.0397063	0.477922	0.985013	0.0397063	1.11077	1.15151	1.0605	1.16961	1.14504	1.09085	1.08544	1.14782	0.986939	0.962587	0.964044	1.12375	1.10766	1.31684	1.28246	0.774079	1.16602	1.32495	1.1608	1.23975	1.20963	0.853807	1.16863	0.931338	1.12582	1.27691	1.0928	0.984755	0.773103	1.24482	1.40418	1.15792
66	Granulocyte	p53	0.0518939	0.488217	0.985013	0.0518939	0.318573	0.361174	0.458994	0.438513	0.334692	0.438915	0.650509	0.599386	0.188721	0.523445	0.593935	0.741015	0.917144	0.717391	0.504524	0.5814	0.328809	0.492704	0.432348	0.3964	0.346317	0.252405	0.957615	NA	NA	0.724689	0.504387	0.820625	0.590168	0.869651	0.607391	0.725296
7	B Cell	CD19	-0.0781334	0.488511	0.985013	-0.0781334	4.96352	4.92165	4.97336	5.05574	5.18872	4.98976	5.11641	5.00443	4.97982	4.58539	4.88243	4.84943	4.88281	4.83049	4.71182	4.83035	5.32224	4.88008	4.82244	5.4546	5.16933	4.85773	4.97601	3.91257	4.25151	4.94612	4.39064	5.55872	4.85934	4.66163	4.64981	4.80322
201	T Cell	CD45RA	0.187089	0.491194	0.985013	0.187089	4.26507	4.22392	4.32712	4.17955	4.82925	5.34891	4.04688	4.73251	4.63075	2.9177	4.04696	2.55308	3.91206	3.91214	3.76614	4.55408	4.39144	4.4884	4.83027	5.55115	5.83638	5.55303	3.94334	3.84127	4.71362	3.73112	3.47547	2.6083	3.74766	3.99943	3.68472	4.84395
124	NK Cell	CD4	0.0615675	0.497451	0.985013	0.0615675	0.743525	0.921793	0.761304	0.997034	0.894854	0.883842	1.20225	1.54427	1.12173	0.830237	0.814402	1.12798	1.2972	1.26408	1.23437	1.15388	1.00838	1.19853	0.92041	1.07395	1.04668	0.813572	1.30005	1.89695	0.890504	1.18563	0.871155	0.898763	0.781073	1.26421	1.33917	1.28878
41	Granulocyte	CD123	0.128487	0.49869	0.985013	0.128487	4.51385	4.84681	4.56332	5.14243	5.4847	4.91662	4.60432	4.44227	3.50729	4.38674	4.9633	4.51132	5.16146	3.93038	3.97416	5.22704	4.40322	4.91467	4.9118	5.17799	5.31987	4.56594	4.5113	NA	NA	5.41955	5.25765	4.20782	4.8711	4.06777	3.75333	5.32082
180	Other	T_bet	0.194552	0.505725	0.985013	0.194552	0.388999	0.793535	0.89733	0.444015	1.00006	1.73187	2.13153	2.28885	1.52893	0.56503	3.10801	0.966082	2.12617	1.72249	0.881972	0.746862	0.459064	0.57903	2.46055	0.503845	0.487995	2.36994	0.984803	1.6779	1.33651	1.96165	2.84027	3.04659	1.8065	2.27386	0.762858	0.883198
183	Other	TOP2b	-0.0710526	0.517275	0.985013	-0.0710526	4.10269	4.22842	4.11792	4.17848	4.07371	4.2148	4.19125	4.20992	4.20044	3.1415	4.14525	4.33774	4.34824	4.36303	4.23301	4.14465	3.9898	4.28202	4.12356	4.05424	4.07511	4.09743	4.20935	3.47988	3.05068	4.33274	4.16591	4.22443	4.10872	4.21357	4.3285	4.35826
84	Myeloid	CD3	-0.0802508	0.530728	0.985013	-0.0802508	1.31972	0.886317	0.671042	0.904399	1.1394	0.841656	1.92709	1.70637	0.863352	0.890786	1.31328	1.45627	0.830239	1.551	1.339	0.810797	0.807841	0.867037	0.75313	0.702704	1.26853	0.662062	1.12754	1.06417	1.09781	1.19341	1.47012	1.24449	0.524159	1.9593	1.31343	1.11095
44	Granulocyte	CD19	0.0289129	0.532469	0.985013	0.0289129	0.358601	0.528406	0.29841	0.60431	0.375795	0.453835	0.239305	0.311862	0.491982	0.439136	0.33112	0.432727	0.366327	0.496322	0.41112	0.478069	0.650562	0.458366	0.353428	0.610975	0.698406	0.418027	0.418682	NA	NA	0.396395	0.282222	0.325137	0.237227	0.400582	0.518337	0.426597
185	Other	Tyro3	-0.0999633	0.536488	0.985013	-0.0999633	4.10146	4.01829	3.8177	4.11771	3.97316	3.82275	3.86459	3.77791	3.95689	2.79667	3.49053	3.91078	4.18409	4.23109	3.73628	3.9345	3.86624	4.24876	3.94822	4.04955	3.95867	3.46328	3.86516	2.67919	2.25018	4.3567	3.61728	3.71389	3.7915	4.18615	4.05634	4.08389
157	Other	CD27	-0.100455	0.537236	0.985013	-0.100455	1.62753	1.68146	1.56229	1.60145	1.62633	1.80553	2.68779	3.04314	2.59841	1.62531	1.98238	2.24513	2.58782	2.75269	2.46124	2.38983	1.78407	1.77214	1.64457	1.59833	1.96491	1.35441	2.45127	1.97102	1.82896	2.49714	1.79795	2.13874	1.88842	2.80689	2.5349	2.63734
106	Myeloid	T_bet	0.03503	0.545565	0.985013	0.03503	0.301501	0.334018	0.28443	0.365715	0.353125	0.342302	0.529514	0.595747	0.437336	0.522698	0.550741	0.595478	0.635552	0.657841	0.660271	0.556945	0.32551	0.408486	0.353272	0.318787	0.345457	0.280503	0.637046	0.607897	0.607567	0.747638	0.761915	0.529316	0.31636	0.725311	0.711594	0.607037
184	Other	Trx	-0.0481241	0.547501	0.985013	-0.0481241	4.87446	4.91111	4.87533	4.85221	4.82942	4.91489	4.97507	5.10605	5.04263	4.29772	4.89667	4.92923	5.00429	5.0925	4.94873	4.609	4.85898	4.93749	4.88341	4.8351	4.85341	4.8195	4.98561	4.26929	4.20071	5.00603	4.8865	5.0129	4.79109	5.07754	4.95127	5.02051
146	NK Cell	TOP2b	-0.0605787	0.550667	0.985013	-0.0605787	3.86216	4.16872	4.13572	4.12935	4.37052	4.83797	3.88991	3.90879	3.98692	3.3662	3.71483	3.85543	3.96407	3.922	3.84148	3.72532	4.09083	4.08054	3.99497	4.03756	3.96439	4.37536	4.06176	3.31174	3.46443	4.02768	3.85333	3.80961	3.81812	3.94934	3.99617	3.87431
214	T Cell	p53	-0.0332881	0.551345	0.985013	-0.0332881	0.406885	0.448895	0.793337	0.771707	0.556198	0.467301	0.532523	0.834453	0.661024	0.365746	0.476427	0.855338	0.711743	0.63221	0.630253	0.586715	0.49627	0.662612	0.531363	0.510181	0.496929	0.401049	0.75519	0.502052	0.512572	0.754614	0.368563	0.519273	0.379428	0.761032	0.77325	0.773768
140	NK Cell	p53	-0.0514807	0.551775	0.985013	-0.0514807	0.424752	0.561969	1.14793	0.819766	0.69196	0.532197	0.837418	1.02034	0.839939	0.582707	0.733175	1.40188	1.12563	0.942034	0.95328	0.728738	0.581413	0.717447	0.600518	0.604932	0.539139	0.413522	1.12279	0.843302	0.630108	1.02886	0.729665	0.836086	0.682564	0.985635	1.0899	1.11414
87	Myeloid	CD4	0.1267	0.5572	0.985013	0.1267	3.34024	3.60336	2.43119	4.01235	3.0623	4.08252	3.60142	4.03206	3.6661	1.78412	3.47155	3.683	4.34372	2.85642	2.83165	3.43836	3.56668	4.02352	3.58949	4.0888	3.38891	4.06356	3.51943	2.51597	2.17509	3.39168	3.62091	3.90843	3.94869	3.05502	3.20103	4.21035
42	Granulocyte	CD14	-0.104647	0.5606	0.985013	-0.104647	1.87855	2.05259	3.10238	2.41544	2.16245	2.04155	1.34564	2.41069	0.706357	1.875	1.94223	2.02231	2.2131	2.07322	2.08483	2.45999	2.09872	2.31669	2.43648	2.44955	2.42759	0.844627	1.64512	NA	NA	2.06921	1.80072	1.62803	1.20067	1.94171	2.1513	2.21256
209	T Cell	JAK2	0.0413047	0.563915	0.985013	0.0413047	1.34814	1.55392	1.39031	1.59292	1.42648	1.42575	1.35209	1.51478	1.38253	1.07746	1.23022	1.38231	1.61329	1.5385	1.54759	1.57421	1.62987	1.84929	1.66519	1.64328	1.54604	1.30804	1.53663	1.23108	1.07836	1.60915	1.14723	1.23813	1.15973	1.60351	1.74571	1.62013
94	Myeloid	CD8a	0.0798612	0.571646	0.985013	0.0798612	0.994034	0.96234	0.86091	1.0848	1.09393	0.959586	1.73604	1.72853	1.24232	1.07918	1.38328	1.63349	1.37106	2.07136	1.52619	1.01149	1.11047	1.07339	0.957649	1.01742	1.43484	0.651325	1.58153	1.25825	1.07803	1.70442	1.59616	1.42518	1.13286	2.56283	1.72532	1.70664
122	NK Cell	CD33	0.0240926	0.575038	0.985013	0.0240926	0.440802	0.462883	0.364966	0.459821	0.484841	0.428156	0.610678	0.811802	0.550964	0.529382	0.473355	0.641961	0.670427	0.668237	0.645656	0.626234	0.523038	0.582366	0.568177	0.646123	0.548034	0.361472	0.724416	0.480253	0.591857	0.681923	0.531301	0.542834	0.428412	0.660107	0.717017	0.668316
71	Granulocyte	TIM_3	0.0598646	0.576642	0.985013	0.0598646	1.21675	1.57749	1.09508	1.50897	1.67754	1.39588	1.34118	1.3585	1.52736	2.19238	1.42645	1.9719	2.02058	1.49295	1.50367	1.81305	1.46617	1.84359	1.14652	1.55747	1.81244	1.11708	1.72033	NA	NA	1.94376	1.36443	2.05385	1.47273	1.70421	1.71137	1.90391
90	Myeloid	CD45RA	0.107613	0.57842	0.985013	0.107613	4.64769	4.81605	4.30955	4.43412	4.4398	4.88613	4.13454	4.48358	4.30915	2.90009	4.39861	4.01317	4.55299	3.06428	3.92009	3.97217	4.83662	4.96065	5.19597	4.61427	4.65409	4.95688	4.09881	3.51727	3.41388	4.15792	4.02241	4.29042	4.3142	3.37746	4.05516	4.53782
142	NK Cell	PD_1	0.0361318	0.58151	0.985013	0.0361318	0.441998	0.562587	0.618767	0.611637	0.574281	0.707559	0.866895	1.26989	0.945598	0.676383	0.592316	0.717712	0.955991	0.934319	0.825998	0.812269	0.622059	0.672488	0.553376	0.614689	0.698325	1.00519	0.907209	0.952537	0.969905	0.962582	0.787423	0.601607	0.750478	0.89572	0.876235	0.822491
2	B Cell	CD11b	0.0418077	0.586114	0.985013	0.0418077	0.859996	0.884502	1.08281	1.05274	1.02356	0.803536	0.794469	0.894814	0.787077	0.609966	0.738991	1.56133	0.838547	1.06996	0.906113	1.15231	1.14291	1.05828	0.857743	1.1513	1.23249	1.0124	0.958322	0.623495	0.746591	0.850367	0.598173	1.03568	0.947992	1.31784	0.990207	1.20585
166	Other	CD57	-0.260428	0.593052	0.985013	-0.260428	0.148872	0.247588	0.208973	0.247683	0.230748	4.21317	2.38209	4.20644	2.13432	0.360243	3.26307	0.243311	0.331925	0.629604	0.325488	0.298911	0.219159	0.21262	0.287907	0.225909	0.29053	4.84735	0.307885	1.95982	3.09054	0.536345	0.726614	0.978008	0.188646	0.900952	0.271402	0.261912
68	Granulocyte	PD_1	0.0296173	0.600532	0.985013	0.0296173	0.33782	0.455032	0.31432	0.550805	0.400061	0.410897	0.405987	0.566166	0.360615	0.592168	0.527406	0.64405	0.85012	0.473095	0.55142	0.663153	0.421921	0.43138	0.332332	0.633182	0.522815	0.312924	0.582798	NA	NA	0.775047	0.448014	0.508591	0.44497	0.614732	0.640943	0.83522
17	B Cell	CD56	0.0476174	0.602116	0.985013	0.0476174	0.991653	1.19268	1.36966	1.29619	1.3097	1.21735	0.971228	1.17692	1.09218	0.681827	0.841068	1.10644	1.06563	1.06882	1.09621	1.25005	1.51536	1.52182	1.41567	1.59161	1.5274	1.17771	1.13749	0.70382	0.772606	1.08409	0.675817	0.892457	0.745725	1.27771	1.17747	1.27274
99	Myeloid	Ki67	-0.123399	0.606215	0.985013	-0.123399	3.30128	3.55524	2.56409	3.8813	2.50414	2.68857	3.50459	3.80717	2.20868	1.91519	3.90766	4.2738	1.81175	3.31967	3.13675	2.97954	2.26533	3.66985	2.89839	2.94182	2.7956	1.79142	3.17566	2.50871	2.30491	3.75947	3.4809	3.41877	2.56355	3.72437	3.74786	2.33848
85	Myeloid	CD33	-0.146992	0.607771	0.985013	-0.146992	2.78355	2.22235	2.8507	3.1431	3.13138	2.40419	3.19352	3.07024	1.95005	3.12404	2.61276	2.44865	0.757986	2.88576	2.33661	0.282661	2.12175	2.27533	2.71214	2.91005	3.05901	1.59737	2.85921	2.71446	2.30809	3.23729	2.48148	1.93507	0.537167	2.94584	2.55949	0.591937
40	Granulocyte	CD11c	-0.129057	0.60846	0.985013	-0.129057	1.40241	1.87564	3.90078	1.61682	2.12246	1.77556	1.79421	3.20926	2.05002	1.80958	3.45975	1.88569	2.36845	1.74876	1.6908	2.59433	1.80129	1.96412	3.79	1.60789	1.95444	1.43886	1.87796	NA	NA	2.43784	3.0692	1.41002	1.64834	1.78509	1.72855	2.57106
52	Granulocyte	CD45	-0.0856907	0.610368	0.985013	-0.0856907	3.52883	3.3771	4.53981	3.38848	3.56395	3.46015	3.54274	4.44457	3.78398	3.21635	4.96411	3.97826	3.86246	3.80074	3.57837	3.83289	3.37608	3.34561	4.16214	3.36551	3.5039	2.94878	3.54957	NA	NA	3.7592	4.87775	3.9085	3.81539	3.78234	3.76913	3.89135
56	Granulocyte	CD68	0.0364948	0.612414	0.985013	0.0364948	0.588764	0.697947	0.358781	0.717997	0.48893	0.769222	0.671844	0.602909	0.369507	1.06351	0.470641	0.966945	0.845217	0.846773	0.694054	0.920903	0.85348	0.764806	0.461887	0.806005	0.64124	0.599723	0.777778	NA	NA	0.777195	0.416329	0.934046	0.59808	0.92383	0.650581	0.995652
24	B Cell	JAK2	0.04907	0.623711	0.985013	0.04907	1.14909	1.34866	1.70861	1.67284	1.4572	1.41947	1.26527	1.5559	1.41341	1.06211	1.11775	1.3266	2.49397	1.4162	1.50403	1.44375	1.57326	1.79515	1.56012	1.77237	1.72947	1.70122	1.50933	1.19299	1.24558	1.45611	1.01032	1.22732	1.55514	1.60032	1.59761	1.61368
162	Other	CD41	-0.136409	0.625478	0.985013	-0.136409	5.92031	6.35726	5.66648	6.21	5.90435	5.86484	7.65544	7.62834	7.57129	6.65129	4.89564	6.04487	6.20224	6.60972	7.01295	5.02559	6.00131	5.49112	5.78671	5.34269	5.72299	5.29913	7.07639	7.17886	6.96583	6.55641	4.7147	6.18417	5.89963	6.79001	7.08841	6.9397
79	Myeloid	CD14	-0.197799	0.627547	0.985013	-0.197799	5.39546	5.17251	5.4452	5.32083	5.73249	5.29619	4.95326	2.84044	2.37089	5.19448	4.48112	5.23584	2.44633	5.2278	5.01054	2.39102	4.60624	5.02177	4.43755	5.17098	5.3529	2.50066	4.74588	5.19314	4.62602	5.20745	5.00945	3.23863	1.86031	4.56519	5.10711	2.70633
219	T Cell	TIM_3	0.0667532	0.629835	0.985013	0.0667532	1.57863	1.6924	2.0253	1.83988	1.75773	1.74172	2.3402	2.78971	2.66421	1.93914	2.20351	2.35954	2.6214	2.8041	2.48925	2.63974	1.9417	2.1265	1.94584	2.10777	2.27297	1.73887	2.53912	1.9003	2.14316	2.69759	2.00343	2.3684	2.31724	2.79854	2.63832	3.01476
34	B Cell	TIM_3	0.0555747	0.634752	0.985013	0.0555747	1.14262	1.25123	1.45366	1.52538	1.43081	1.2057	1.46069	1.74295	1.52928	0.982036	1.33314	2.4439	1.54062	1.81415	1.62887	1.79656	1.60111	1.56974	1.34117	1.61231	1.6869	1.27647	1.7472	1.00764	1.20927	1.55965	1.20139	1.88392	1.40321	2.18544	1.79582	2.08953
31	B Cell	PD_1	0.0351803	0.635139	0.985013	0.0351803	0.452207	0.486594	0.754854	0.646177	0.564805	0.491411	0.668381	0.902932	0.753081	0.481738	0.60875	1.31486	0.725776	0.9871	0.802598	0.965898	0.83116	0.659054	0.574974	0.791456	0.683909	0.758832	0.834906	0.542055	0.630496	0.763214	0.580569	0.894074	0.550317	1.15683	0.868294	1.0499
216	T Cell	PD_1	0.0748651	0.638507	0.985013	0.0748651	2.2953	2.30946	3.56826	2.03949	2.31394	2.09458	1.67225	2.9821	2.66853	1.923	1.83295	2.43671	2.70588	2.88988	2.58537	2.84192	2.91753	2.64511	2.6632	2.86767	2.92807	2.23425	1.89967	1.94132	2.50204	2.90201	2.08745	2.06882	2.73665	2.84863	1.99092	3.12414
161	Other	CD4	-0.0797723	0.639208	0.985013	-0.0797723	2.38461	2.41801	2.20162	3.29415	2.82081	2.87582	2.814	2.74235	2.47635	1.53979	1.686	2.28121	2.86095	3.08899	2.34399	2.6623	3.08561	2.42925	2.44844	3.15868	3.20947	2.03403	2.5847	1.7845	1.54871	2.50011	1.72179	2.21644	2.45591	3.01256	2.43124	2.59317
174	Other	p_JAK2	0.050193	0.640674	0.985013	0.050193	0.838746	0.719742	0.7046	0.871298	0.764476	0.700794	1.12671	1.35727	1.52222	0.729865	0.776693	1.02244	1.31709	1.44823	1.39632	0.868696	0.830222	0.834671	0.7953	0.879341	0.792626	0.54571	1.21237	1.02863	0.997295	1.48061	0.842564	1.26178	1.06993	1.51187	1.66339	1.22198
126	NK Cell	CD45	0.0264751	0.641159	0.985013	0.0264751	4.71415	4.81554	4.75643	4.70695	4.72989	4.75218	5.06047	5.11809	5.00922	4.86848	4.92967	5.12871	5.16664	5.00972	4.86758	5.12949	4.88152	4.84769	4.69009	4.8114	4.73937	4.88408	5.15137	4.9067	4.90644	5.06221	5.08515	4.99409	5.15529	5.01329	4.96064	5.09748
130	NK Cell	CD68	0.0164418	0.663315	0.985013	0.0164418	0.356789	0.410108	0.36689	0.428355	0.380532	0.360003	0.505902	0.592605	0.457157	0.421699	0.412451	0.520995	0.575118	0.556473	0.591507	0.634363	0.457772	0.497855	0.42224	0.432151	0.40807	0.341918	0.622227	0.612184	0.420422	0.572336	0.432839	0.42538	0.403615	0.576369	0.621047	0.58759
109	Myeloid	TOP2b	-0.0315463	0.664723	0.985013	-0.0315463	4.1925	4.31385	3.98892	4.23139	4.10922	4.44608	4.19845	4.39314	4.32528	3.74412	4.37573	4.35951	4.47592	4.16643	4.20999	4.74032	4.07609	4.3942	4.28328	4.10009	4.14087	4.38264	4.15001	3.9083	3.90217	4.39026	4.32251	4.38106	4.29572	4.17393	4.3205	4.54448
179	Other	PD_1	-0.0548454	0.667771	0.985013	-0.0548454	0.678554	0.759478	0.793308	0.743017	0.64547	0.734481	1.69225	2.10021	1.58593	0.801074	0.663696	0.931706	1.22597	1.3347	1.14487	0.913804	0.792359	0.709452	0.682229	0.661891	0.884264	0.598773	1.17088	1.22733	1.19037	1.12002	0.704023	0.992311	1.11267	1.54069	1.14383	1.33991
20	B Cell	CD8a	0.0475196	0.66905	0.985013	0.0475196	0.828603	0.835854	1.32006	1.02642	1.17411	0.858925	1.11595	1.49663	1.24725	0.691402	0.97535	1.9941	1.17046	1.47034	1.2772	1.45089	1.23011	1.12014	0.963973	1.2125	1.49086	0.987293	1.39079	0.786145	1.05757	1.17589	0.775546	1.42834	1.07458	1.81285	1.43549	1.75178
48	Granulocyte	CD33	0.0392902	0.670828	0.985013	0.0392902	0.883274	0.850628	0.697329	1.46494	1.03419	1.04871	1.23966	1.09939	1.17655	0.736006	0.793679	0.912229	1.21261	0.989492	1.17076	0.44512	0.904079	1.19934	0.775408	1.29363	0.919381	0.991079	1.29904	NA	NA	1.44646	0.884586	0.847187	0.760154	1.33645	1.06068	0.617826
143	NK Cell	T_bet	0.0473427	0.671143	0.985013	0.0473427	2.93129	2.8946	3.1542	3.02414	3.21116	3.0407	3.33518	3.35618	3.08954	2.34342	3.41201	3.52546	3.51245	3.26626	3.04653	2.55121	2.92572	3.08159	3.33815	3.14117	3.13265	2.6448	3.50043	2.73615	2.46161	3.42367	3.27562	3.49566	3.33593	3.29252	3.3013	3.36485
177	Other	p53	-0.0231529	0.672074	0.985013	-0.0231529	0.433452	0.473157	0.686269	0.476246	0.467928	0.491387	0.585131	0.739764	0.768905	0.397104	0.658856	0.667848	0.859976	0.78003	0.740635	0.677293	0.472808	0.649509	0.520751	0.476683	0.48138	0.371169	0.752362	0.488457	0.423862	0.794341	0.586639	0.647168	0.481091	0.781557	0.803273	0.802487
117	NK Cell	CD16	-0.135701	0.672359	0.985013	-0.135701	4.09069	3.76124	2.58372	2.63144	3.08111	3.12411	3.86447	2.16417	3.29528	1.74458	3.36834	4.03911	2.29882	2.82811	3.68104	2.93227	4.22545	4.36667	3.0677	2.72722	2.77845	2.27674	3.61333	0.642957	0.939563	3.9403	2.87135	3.6684	1.98976	2.47721	3.69221	4.03995
78	Myeloid	CD123	0.099067	0.677251	0.985013	0.099067	4.76048	4.71689	4.08059	4.98443	4.8401	4.80395	4.99186	5.30197	5.02871	4.15986	4.86508	4.69665	5.00928	2.16523	4.10917	4.75281	4.75026	4.9107	5.14997	4.9674	4.95729	4.92248	4.91145	4.52483	4.21933	4.98762	4.81974	4.77	5.08869	2.53042	4.24565	5.09631
39	Granulocyte	CD11b	0.101557	0.68133	0.985013	0.101557	2.80076	2.82702	1.78583	2.96552	2.69545	3.02807	2.4125	1.44954	1.40438	1.06794	0.991701	2.71652	2.15471	2.68855	2.78629	3.1052	3.20102	2.97025	1.25477	2.74913	2.94163	2.33067	2.27605	NA	NA	2.51132	1.19076	2.20003	1.74034	2.69242	2.46186	3.17151
97	Myeloid	IL_7Ra	0.0424453	0.68641	0.985013	0.0424453	0.874278	0.681237	0.792118	0.792966	0.988948	0.687264	0.899919	0.749755	0.562462	0.927837	0.810055	1.17236	0.523753	1.27017	1.01874	0.484785	0.637341	0.645447	0.438527	0.762801	1.09205	0.367471	0.816634	0.943999	0.760848	0.985404	1.457	1.11311	0.454553	1.70765	0.991767	0.741178
80	Myeloid	CD16	0.0975029	0.687113	0.985013	0.0975029	3.10332	1.13431	1.35475	0.886388	0.94216	0.707532	1.08697	1.43352	0.568555	1.06579	2.01309	0.779333	0.667263	0.8928	0.81785	0.577014	3.1935	1.21296	2.52946	0.851361	1.93104	0.642244	1.00813	0.605098	0.735111	0.735651	1.58994	1.27692	0.720346	0.843864	1.06157	0.653503
6	B Cell	CD16	-0.0182372	0.690079	0.985013	-0.0182372	0.54088	0.62045	0.802911	0.871909	0.636282	0.61108	0.596176	0.633632	0.632148	0.541728	0.638541	1.16319	0.672405	0.619823	0.616731	0.6881	0.726326	0.720283	0.673815	0.777031	0.742774	0.667217	0.635906	0.535976	0.548267	0.616416	0.673014	0.725667	0.554874	0.671362	0.637171	0.688093
83	Myeloid	CD27	0.0576501	0.690918	0.985013	0.0576501	1.48445	1.45084	1.24717	1.59319	1.50729	1.46417	2.25128	2.30949	1.77985	1.406	1.92342	2.18737	1.97734	2.55606	2.0574	1.66823	1.56577	1.61607	1.42363	1.51749	1.85542	1.28577	2.09305	1.64024	1.50738	2.23999	1.94899	1.94449	1.60057	3.03083	2.2349	2.28139
194	T Cell	CD27	0.0439356	0.69644	0.985013	0.0439356	3.67844	3.53454	3.89915	3.45857	3.61773	3.53718	3.40834	3.68578	3.44364	2.80645	3.3162	3.16387	3.53101	3.57488	3.3774	2.97901	3.82193	3.821	3.93266	3.74615	3.64065	3.51728	3.42883	2.79442	2.61192	3.63861	3.16809	3.39874	3.35421	3.61961	3.56603	3.65506
88	Myeloid	CD41	-0.0887017	0.697474	0.985013	-0.0887017	2.38346	2.4738	2.58891	2.36235	1.86311	2.99283	3.46364	3.25172	2.23243	3.81714	2.6624	2.41151	1.5197	2.93696	3.06373	1.2583	2.16043	2.08525	2.05337	1.88904	2.37532	2.11296	2.51438	2.21323	4.18636	3.0243	3.18509	2.18725	1.63258	3.1152	2.74503	2.38297
58	Granulocyte	DNMT3A	-0.0650956	0.710834	0.985013	-0.0650956	2.1703	2.09938	3.16758	2.19144	1.75827	2.22727	1.50068	2.66275	2.16542	2.49738	3.36298	1.88299	2.08372	2.21764	2.04876	2.11299	1.91332	2.12798	3.08475	2.30959	1.99847	2.60182	1.71652	NA	NA	2.05259	3.21572	1.59654	1.79282	2.18866	1.65491	2.46585
38	Granulocyte	c_Casp3	0.0496493	0.717278	0.985013	0.0496493	1.39719	2.27102	1.85947	2.35826	1.91672	2.20586	2.08256	1.80654	3.19996	1.36374	2.03009	2.36125	2.17727	1.89784	1.59924	1.49627	2.31751	2.24523	2.09708	2.2276	1.9235	2.12587	2.23361	NA	NA	1.86562	1.93032	2.51722	1.83763	2.16817	1.61378	1.61232
73	Granulocyte	Trx	-0.0723468	0.720601	0.985013	-0.0723468	4.11684	5.3279	4.97749	3.99832	4.20213	4.17495	5.06596	4.23866	4.40527	5.71656	4.1642	4.06046	4.89789	4.23602	5.20007	3.74002	4.02213	5.53159	5.57399	4.03958	4.08549	4.93677	4.25006	NA	NA	4.54682	4.08943	4.13647	4.78899	4.22263	3.94406	4.27651
59	Granulocyte	HLA_DR	-0.0690195	0.724948	0.985013	-0.0690195	0.891137	1.33752	1.77105	0.955008	1.52043	0.813725	1.95375	2.23881	0.653253	2.30615	2.29963	0.953134	1.34083	0.913789	1.98267	1.18664	1.07543	2.17712	1.88605	0.940497	1.59377	1.28603	0.971977	NA	NA	1.18519	2.38024	0.693507	1.78568	1.08662	0.932171	1.26729
188	T Cell	CD11c	0.0510344	0.725047	0.985013	0.0510344	2.17355	2.23814	2.49179	2.33322	2.44774	2.50448	2.94904	3.46982	3.3395	2.53574	2.85779	3.00499	3.24406	3.45855	3.08201	3.18848	2.45145	2.5656	2.50685	2.69141	2.76909	2.43401	3.07625	2.45803	2.74587	3.31726	2.65906	3.09584	3.05807	3.45053	3.23531	3.62084
182	Other	TIM_3	-0.0524721	0.726401	0.985013	-0.0524721	1.93816	1.91811	1.87158	2.04118	1.95623	2.04107	2.99114	3.17797	2.85828	1.88304	1.8982	2.40438	2.65755	2.86109	2.65972	2.49305	2.11824	2.15899	2.17905	2.08956	2.27038	1.50504	2.6799	2.29807	2.10736	2.68072	1.82661	2.20985	2.08249	2.99559	2.74249	2.86683
156	Other	CD25	-0.0369846	0.732978	0.985013	-0.0369846	0.891922	0.929726	0.865326	1.00834	0.937984	0.925968	1.61878	1.80847	1.55017	0.886355	0.825308	1.10466	1.47822	1.54479	1.42809	1.29375	1.04252	1.06953	0.923824	0.979862	1.08742	0.623437	1.45071	1.17642	1.07134	1.44106	0.871195	0.958652	1.09682	1.62483	1.51558	1.57292
13	B Cell	CD4	0.0259898	0.737534	0.985013	0.0259898	0.80406	0.906176	1.06053	1.22209	1.16818	0.914286	0.990141	1.21725	1.03824	0.721889	0.883585	1.56742	1.14461	1.23933	1.13143	1.27582	1.18984	1.22175	1.01151	1.24275	1.25881	0.975212	1.19641	0.738871	0.830371	1.0816	0.767106	1.08916	0.919604	1.51344	1.22942	1.43501
160	Other	CD38	0.0374551	0.738318	0.985013	0.0374551	3.79169	3.67202	4.04304	4.00495	3.92559	3.85755	4.54958	4.55044	4.3436	3.53101	4.19554	4.41137	4.66268	4.39798	4.10422	3.96616	4.01211	4.01973	4.05765	3.91173	4.12265	3.93762	4.51139	3.67427	3.54665	4.44651	4.49913	4.39124	4.27852	4.52055	4.27358	4.40337
218	T Cell	TET2	0.017003	0.751195	0.985013	0.017003	0.867395	1.08348	0.870899	0.996523	0.969102	1.02113	0.945931	1.0993	1.00626	0.761242	0.846717	0.963728	1.30669	1.15566	1.07227	1.08207	1.03801	1.3158	1.13626	1.05116	1.05503	0.831206	1.05031	0.893125	0.790746	1.12392	0.780858	0.920558	0.87839	1.11792	1.17119	1.16596
205	T Cell	CD8a	0.0537995	0.751486	0.985013	0.0537995	4.50405	4.58497	4.9552	4.43912	4.7849	4.82303	3.67354	4.46662	4.44613	3.39578	3.76946	4.0745	4.18329	4.50378	3.95708	4.10143	4.71385	4.82003	4.6284	4.95118	4.95493	4.91385	3.56445	3.31021	3.77593	4.3953	3.5999	4.26571	4.24573	4.51107	4.1894	4.68372
206	T Cell	DNMT3A	-0.0199376	0.75747	0.985013	-0.0199376	3.10603	3.16007	2.96009	2.99462	2.93482	2.99413	3.15739	3.23503	3.24581	2.91517	3.26801	3.12398	3.17355	3.1163	3.2599	2.99682	3.12847	3.25116	3.31011	2.95477	2.88049	2.80628	3.03731	2.82432	2.56007	3.20033	3.2032	3.14541	3.16582	3.19932	3.34068	3.31498
204	T Cell	CD68	0.0116005	0.774618	0.985013	0.0116005	0.366904	0.413852	0.368666	0.459993	0.396658	0.391743	0.497529	0.570491	0.518706	0.372387	0.443811	0.518058	0.627944	0.591055	0.604698	0.607131	0.476393	0.553697	0.489169	0.467007	0.427256	0.325692	0.59327	0.433286	0.396259	0.631371	0.364439	0.442721	0.386592	0.620753	0.677436	0.649893
202	T Cell	CD56	0.0825371	0.775782	0.985013	0.0825371	1.08652	2.17647	1.22807	1.20105	2.35753	3.6342	1.07786	1.59531	1.8857	0.989024	1.12384	1.13075	1.52391	1.90873	3.48886	2.22991	1.23764	2.96348	1.41506	1.8045	2.66977	2.86371	1.27696	0.882189	1.47155	1.94189	0.856478	1.13865	1.09022	2.09651	3.55447	2.69526
11	B Cell	CD33	0.00993173	0.780535	0.985013	0.00993173	0.361895	0.389078	0.496658	0.492832	0.429902	0.371944	0.474406	0.546413	0.49414	0.385343	0.425449	0.628198	0.531671	0.583512	0.546107	0.586016	0.52484	0.483458	0.407551	0.443051	0.507911	0.377722	0.584295	0.438114	0.445812	0.536016	0.374196	0.495561	0.396884	0.667639	0.586216	0.633207
33	B Cell	TET2	0.016807	0.783049	0.985013	0.016807	0.974402	1.11055	1.27758	1.3683	1.12637	1.09032	1.01862	1.17456	1.12076	0.79101	0.935311	1.26944	1.21764	1.16859	1.17825	1.17116	1.19468	1.47565	1.18364	1.33898	1.27197	1.20342	1.1501	0.83379	0.90795	1.21274	0.863394	0.952734	0.913592	1.21167	1.24703	1.30042
46	Granulocyte	CD27	0.0314636	0.788138	0.985013	0.0314636	0.871925	0.954866	1.07912	1.18573	1.03485	1.11464	1.1459	1.58151	0.883632	0.88041	1.48094	1.3066	1.65916	1.29657	1.15937	1.85108	0.912214	1.1934	1.22398	1.23681	1.14997	0.579425	1.3514	NA	NA	1.86498	1.34815	0.890999	1.18668	1.37608	1.23158	1.94533
29	B Cell	p53	0.0178085	0.788474	0.985013	0.0178085	0.356852	0.459588	1.07318	0.683055	0.590443	0.481174	0.518093	0.868439	0.78126	0.351148	0.451445	1.0075	0.691801	0.629704	0.718222	0.620529	0.504013	0.775381	0.64521	0.758928	0.624157	0.552186	0.746588	0.478639	0.613709	0.719839	0.45769	0.603957	0.464715	0.930367	0.849965	0.84202
108	Myeloid	TIM_3	-0.0512997	0.799622	0.985013	-0.0512997	2.6037	2.13858	1.5978	2.92285	2.26725	2.18938	2.92037	2.99599	2.24626	1.57798	2.55603	3.09388	1.76901	3.12458	2.56061	1.36652	1.90293	2.26689	2.42066	2.47401	2.60569	1.2515	2.42546	1.78245	1.55649	3.0908	2.21141	2.53515	1.77248	3.50583	3.05126	2.25699
57	Granulocyte	CD8a	-0.0232987	0.800778	0.985013	-0.0232987	0.471856	0.601939	0.722467	0.701024	0.786958	0.73769	0.754756	1.08201	0.784689	0.732066	1.08545	0.976139	1.24858	0.981304	0.887454	1.32789	0.634446	0.711857	0.823078	0.811357	0.801122	0.381112	0.974824	NA	NA	1.40922	0.877321	0.643188	0.685315	0.913151	0.790543	1.36428
86	Myeloid	CD38	0.0268206	0.804848	0.985013	0.0268206	3.51408	3.26468	3.26036	3.92618	3.35212	3.61002	3.89094	4.28358	3.93642	3.46527	3.70374	4.29037	4.0271	3.9125	3.73888	4.01816	3.73484	3.51848	3.57318	3.62143	3.47326	3.67349	3.81876	3.35811	3.72926	4.37158	3.5315	3.88416	4.01133	4.18165	4.0575	4.08497
22	B Cell	HLA_DR	0.0397992	0.816563	0.985013	0.0397992	6.15941	5.83812	6.03995	5.67704	6.35045	5.50926	5.59404	5.67418	5.34135	4.78625	5.58368	6.85193	5.06447	5.87608	5.56094	5.91201	6.32079	5.78883	5.34204	6.01205	6.54301	5.92518	5.85309	4.87633	4.90224	5.34536	5.50006	6.35565	5.63353	6.2626	5.71021	6.08498
70	Granulocyte	TET2	0.0130669	0.817937	0.985013	0.0130669	1.01005	1.06312	1.0267	1.05707	0.993352	1.03624	1.00204	1.17975	0.783258	1.18051	0.974761	0.953714	1.1067	1.28798	1.1364	0.999102	1.03063	1.08343	1.12431	1.18158	1.16335	0.986469	1.21373	NA	NA	1.34669	0.800217	0.737588	0.783266	1.08908	1.14222	1.19229
60	Granulocyte	IL_7Ra	0.00922161	0.824496	0.985013	0.00922161	0.281949	0.237053	0.207875	0.374153	0.273191	0.322877	0.363191	0.365548	0.270118	0.394079	0.347996	0.363598	0.471394	0.384964	0.431282	0.359236	0.301607	0.281423	0.22516	0.364585	0.40899	0.037228	0.486705	NA	NA	0.476954	0.287141	0.3869	0.259312	0.434665	0.444471	0.501401
119	NK Cell	CD25	0.0155893	0.825307	0.985013	0.0155893	0.503831	0.620775	0.545029	0.707833	0.644256	0.57233	0.924072	0.804998	0.792013	0.55261	0.604954	0.85599	1.02148	0.994839	0.937993	0.878454	0.741103	0.867666	0.700968	0.777596	0.698813	0.48122	1.01298	0.345484	0.601974	0.897043	0.616253	0.733476	0.574706	0.990966	1.03674	1.13389
116	NK Cell	CD14	0.032383	0.832449	0.985013	0.032383	2.51469	3.16846	2.78445	3.49427	2.61105	2.62799	2.59746	3.01277	2.70911	1.98147	2.1988	2.7822	2.79924	2.809	3.00152	3.45617	3.20834	3.47671	2.93791	3.58278	2.94292	2.77063	3.10115	2.32203	2.10677	2.83364	2.35089	2.16406	2.17854	3.05192	3.33009	2.70839
192	T Cell	CD19	0.00709486	0.832724	0.985013	0.00709486	0.395096	0.502854	0.386153	0.552685	0.443366	0.437597	0.421742	0.461568	0.42832	0.357624	0.378646	0.422233	0.514337	0.508264	0.501751	0.578273	0.527789	0.638124	0.485463	0.553644	0.496089	0.368616	0.476291	0.379952	0.381055	0.507301	0.33242	0.346408	0.33557	0.511161	0.535623	0.528522
50	Granulocyte	CD4	0.0452977	0.834749	0.985013	0.0452977	1.254	2.75126	2.16399	1.78088	1.87889	1.61317	2.50321	1.66077	1.48345	1.91998	1.61924	1.34116	2.75214	1.30468	1.71151	2.07226	1.42378	3.47592	3.12894	1.90276	1.80221	1.40666	1.43781	NA	NA	2.32375	1.62037	1.01823	2.40545	1.30779	1.27089	2.19386
175	Other	p_P90RSK	0.0159623	0.837531	0.985013	0.0159623	1.3149	1.30682	1.29973	1.27794	1.43907	1.35376	1.39995	1.57692	1.51555	0.896909	1.18824	1.35207	1.70557	1.7254	1.60814	1.35423	1.41259	1.51268	1.3853	1.37693	1.42666	1.14996	1.65109	1.11429	0.920189	1.67522	1.15142	1.43819	1.37599	1.65226	1.6563	1.67152
69	Granulocyte	T_bet	0.0167068	0.838913	0.985013	0.0167068	0.27718	0.246289	0.229368	0.298399	0.321737	0.249352	0.818751	0.468319	0.418531	0.33583	0.529349	0.650966	0.87227	0.74692	0.695842	0.482322	0.285484	0.373296	0.31156	0.299146	0.285489	0.109786	0.734692	NA	NA	0.581086	0.500788	0.893223	0.510725	0.771046	0.54947	0.714348
74	Granulocyte	Tyro3	0.0268041	0.8487	0.985013	0.0268041	2.07036	2.26322	2.86471	2.59239	1.79445	2.24654	1.45624	2.32772	2.83025	2.30161	3.00246	2.16526	2.39899	2.33657	2.1156	2.26883	2.1782	2.60136	2.89553	2.52714	2.08359	2.36598	2.04099	NA	NA	2.14114	3.15732	1.92476	1.65759	2.4123	2.31688	2.47826
215	T Cell	P90RSK	0.0249618	0.848827	0.985013	0.0249618	2.25876	2.92432	2.43815	3.07669	2.2964	2.2561	2.15347	2.37595	2.22917	2.14125	2.12319	2.45185	2.36502	2.35254	2.49922	3.89665	2.62339	3.06466	2.5066	2.81966	2.54803	2.34269	2.42581	2.1484	2.12094	2.47134	2.61452	2.30765	2.21874	2.60867	2.9287	2.48835
173	Other	Ki67	0.0305116	0.855842	0.985013	0.0305116	2.40621	2.47786	2.63901	2.57141	2.05533	2.26896	2.54397	3.02005	2.47063	1.54982	2.59985	3.43233	3.20216	2.75131	2.74381	2.10515	2.41081	3.56969	2.19347	2.31169	2.08896	3.11312	2.53596	2.04441	1.6579	2.35562	3.45957	2.79528	2.60942	2.50359	2.88265	2.79391
199	T Cell	CD41	0.020045	0.859611	0.985013	0.020045	1.08195	1.40061	1.56528	1.37087	1.18099	1.24741	1.37984	2.47238	1.77821	1.11796	1.08697	1.30334	1.54845	1.73333	1.5626	1.75988	1.50613	1.74098	1.51335	1.51456	1.3848	1.40381	1.80372	1.28318	1.25923	1.69954	0.995777	1.1418	1.14138	1.86502	1.64592	2.01158
170	Other	HLA_DR	0.03979	0.863355	0.985013	0.03979	5.80354	5.34561	4.73112	5.07708	5.62292	5.21494	5.2618	5.71811	4.81608	3.43745	4.92744	5.64461	5.15466	5.91781	4.63822	5.51749	5.94722	5.26414	4.54778	5.44223	6.43248	4.98533	5.51141	4.8993	3.53949	4.54751	5.23668	5.67728	5.11523	6.30949	4.64558	5.36438
9	B Cell	CD27	0.0482989	0.866419	0.985013	0.0482989	1.29917	2.60118	4.45329	3.88284	3.34315	3.36883	2.16502	3.23254	2.7611	1.19253	2.0625	2.76425	2.61246	2.47232	2.74455	2.14273	3.06138	3.66377	2.98061	3.83304	3.75096	3.98159	2.08473	1.45846	2.2098	2.09475	1.6366	2.17839	2.12329	3.10593	2.75575	2.95218
63	Granulocyte	p_JAK2	-0.00731109	0.877208	0.985013	-0.00731109	0.471251	0.490649	0.563012	0.533766	0.422756	0.430987	0.806234	0.670842	0.487914	0.585006	0.629015	0.534789	0.715963	0.735646	0.712327	0.581834	0.53694	0.567045	0.685971	0.53521	0.421067	0.353917	0.67466	NA	NA	0.767402	0.496313	0.501307	0.488568	0.6416	0.70962	0.718515
81	Myeloid	CD19	0.00418203	0.879614	0.985013	0.00418203	0.375743	0.44214	0.342157	0.485592	0.372183	0.384735	0.38095	0.466362	0.36498	0.379064	0.356283	0.412686	0.406493	0.453909	0.474945	0.468089	0.39423	0.526081	0.427618	0.406011	0.43262	0.313228	0.408929	0.388648	0.3945	0.46601	0.321495	0.334497	0.355365	0.513216	0.506192	0.444582
10	B Cell	CD3	-0.0135051	0.879936	0.985013	-0.0135051	0.846033	0.793158	1.31468	0.962387	1.17065	0.816904	0.945597	1.15249	0.901081	0.822414	0.832149	1.88928	0.949353	1.2101	1.04526	1.24493	1.19368	0.947507	0.788811	1.00876	1.24043	1.043	1.05627	0.763606	1.02602	0.90304	0.675442	1.33513	0.865474	1.46938	1.06016	1.30369
89	Myeloid	CD45	-0.0114043	0.883314	0.985013	-0.0114043	4.23817	4.1668	4.2348	4.10492	4.02324	4.09734	4.57187	4.70393	4.44543	4.28635	4.78929	4.5228	4.60896	4.52135	4.52054	4.12588	4.12844	4.22286	4.36365	3.98618	4.44139	4.11295	4.5087	4.12342	4.3832	4.43304	4.68224	4.44399	4.50898	4.40942	4.56777	4.46294
195	T Cell	CD3	0.00906014	0.886432	0.985013	0.00906014	5.67978	5.63938	5.69104	5.79403	5.83792	5.71159	5.62062	5.5238	5.4025	5.34989	5.59719	5.51716	5.62289	5.67892	5.68565	5.55459	5.74232	5.76803	5.75238	5.79438	5.71424	5.70626	5.883	5.17096	5.1093	5.7509	5.58032	5.52823	5.59711	5.68189	5.68663	5.58595
100	Myeloid	p_JAK2	0.00838207	0.891752	0.985013	0.00838207	0.640066	0.555212	0.605758	0.715157	0.628073	0.536561	0.704246	0.66951	0.589353	0.622174	0.618394	0.781701	0.74865	1.09531	0.962945	0.67897	0.709744	0.698428	0.671067	0.768699	0.668546	0.373322	0.816787	0.561367	0.633554	0.859821	0.613596	0.663522	0.446276	0.846711	1.2101	0.744643
137	NK Cell	p_JAK2	0.00679076	0.903976	0.985013	0.00679076	0.440346	0.542097	0.486974	0.647132	0.493994	0.52656	0.680465	0.694494	0.633502	0.565727	0.553534	0.670616	0.804474	0.740834	0.81619	0.80161	0.637725	0.697219	0.617418	0.629461	0.552577	0.44246	0.883119	0.240466	0.485325	0.771951	0.555615	0.566025	0.567692	0.829837	0.958796	0.771516
152	Other	CD123	0.036434	0.906894	0.985013	0.036434	1.87581	2.23206	3.16939	2.32478	3.5919	1.80036	2.13903	3.35806	1.76327	0.963335	4.02594	1.4936	2.58007	1.87753	1.64215	2.24025	1.68758	2.51192	3.16324	2.76127	4.34073	1.3875	2.75764	1.39828	1.02125	3.07288	3.91194	1.55936	1.53111	2.08658	1.7561	2.71311
103	Myeloid	p53	0.00684814	0.907098	0.985013	0.00684814	0.448128	0.483381	0.604628	0.587	0.44693	0.479624	0.687133	0.792821	0.777618	0.557533	0.671677	0.742438	0.803723	0.793731	0.774489	0.686879	0.45646	0.635113	0.552741	0.468384	0.496042	0.363753	0.776019	0.644838	0.732198	0.907697	0.840961	0.66101	0.372867	0.863325	0.890554	0.78534
196	T Cell	CD33	0.00598356	0.913925	0.985013	0.00598356	0.433913	0.470894	0.461285	0.527321	0.497034	0.479712	0.65804	0.764727	0.731627	0.525765	0.569517	0.621907	0.812589	0.865539	0.768021	0.815711	0.535344	0.605891	0.533473	0.594597	0.580078	0.44329	0.764546	0.533424	0.560582	0.823578	0.461659	0.554117	0.519036	0.834277	0.809878	0.945569
154	Other	CD16	-0.0282424	0.916088	0.985013	-0.0282424	3.74319	2.02843	2.66203	2.43855	1.77288	2.21754	3.14926	2.16163	1.9116	2.70717	3.20983	3.53029	1.78101	2.51135	3.62994	1.92497	2.82717	3.37933	2.73617	1.50795	2.07372	1.61412	3.26449	0.932316	2.75772	3.15443	2.40747	3.51092	1.58557	1.96422	3.75636	3.45582
91	Myeloid	CD56	0.0222898	0.920268	0.985013	0.0222898	1.08975	1.72877	0.828594	1.75571	1.24392	1.13103	1.16389	2.82244	1.80743	0.846362	1.13877	1.16477	0.979713	1.14175	1.16733	0.884882	1.03838	1.18271	1.13181	0.956081	1.20008	0.995776	0.988951	0.791386	1.03246	3.80517	1.42672	0.891289	0.765302	1.79865	2.14254	1.10444
141	NK Cell	P90RSK	-0.00867704	0.925338	0.985013	-0.00867704	2.33876	2.73314	2.5852	3.0047	2.39828	2.36922	2.39734	2.44243	2.22392	2.58519	2.20159	2.61733	2.47046	2.41108	2.59403	3.5461	2.6478	2.89977	2.51523	2.7932	2.50712	2.50979	2.64249	2.699	2.41355	2.38799	2.56131	2.31968	2.27096	2.58024	2.6216	2.4102
67	Granulocyte	P90RSK	-0.0132682	0.925513	0.985013	-0.0132682	1.9201	1.87253	2.22715	2.74535	1.45698	1.9624	1.33056	1.82533	1.3524	2.10202	2.37572	1.59119	1.9818	2.12918	1.82679	2.52026	1.91635	2.00364	2.20986	2.5314	1.72352	1.7884	1.80687	NA	NA	1.85115	2.69142	1.32495	1.43576	2.1864	1.61568	2.04613
115	NK Cell	CD123	-0.0177506	0.933315	0.985013	-0.0177506	0.408326	0.467505	0.534351	0.539806	0.491339	0.450068	0.707558	3.41855	0.567182	0.493757	0.458282	0.657259	0.83814	0.728132	0.698172	0.709354	0.583698	0.673923	0.632116	0.699439	0.624805	0.345189	0.862207	2.45297	0.501626	0.7182	0.439463	0.537131	0.489571	0.730349	0.792298	0.800793
167	Other	CD68	-0.00389135	0.935689	0.985013	-0.00389135	0.707871	0.580556	0.678093	0.698201	0.700149	0.670111	0.690997	0.765441	0.704846	0.569864	0.490423	0.720874	0.844207	0.80852	0.769899	0.815274	0.731449	0.659727	0.721482	0.683058	0.795904	0.424471	0.761735	0.49163	0.472854	0.840689	0.527124	0.60837	0.784004	0.860885	0.943847	0.845837
181	Other	TET2	0.00453952	0.936717	0.985013	0.00453952	1.20857	1.25485	1.14123	1.31089	1.24743	1.27413	1.14855	1.25308	1.23672	1.06216	1.00924	1.269	1.44771	1.43107	1.36001	1.24936	1.28474	1.4674	1.29027	1.38853	1.30083	1.00631	1.26986	0.913708	0.995552	1.44369	1.03606	1.18994	1.10292	1.36619	1.49319	1.42746
64	Granulocyte	p_P90RSK	0.00891824	0.940483	0.985013	0.00891824	1.53751	1.44931	1.32057	1.16142	1.70379	1.54254	1.44317	1.69048	1.33869	0.784455	1.31074	1.64341	1.73806	2.20518	1.35687	1.37445	1.32709	1.55162	1.47391	1.2398	1.44093	0.909925	1.90474	NA	NA	1.97541	1.01143	1.58278	1.06166	1.97717	1.4728	1.84616
148	NK Cell	Tyro3	-0.00588426	0.946303	0.985013	-0.00588426	2.82839	3.29235	2.92907	3.43797	3.01803	2.99374	2.827	2.946	2.69224	2.82563	2.53801	2.97715	2.86123	2.7843	2.95785	3.30807	3.13589	3.44538	3.0913	3.35564	3.17397	3.01858	3.0455	2.65645	2.64956	2.80506	2.82255	2.59038	2.58945	2.92225	2.97491	2.846
77	Myeloid	CD11c	0.0135734	0.95462	0.985013	0.0135734	3.92093	4.03336	3.829	3.98926	3.75022	3.99165	4.15481	3.76719	2.53738	3.02498	3.72201	3.85058	2.23338	4.02461	3.78998	1.79596	3.95336	3.94848	3.92119	3.75683	4.18624	2.73966	3.8285	3.17222	3.20605	3.78555	3.65135	3.58203	1.8866	4.3935	3.94898	2.67196
55	Granulocyte	CD57	-0.00206777	0.962262	0.985013	-0.00206777	0.139516	0.587489	0.138212	0.257215	0.361716	0.260355	0.320434	0.24657	0.385975	0.402319	0.163503	0.251346	0.363782	0.234634	0.200309	0.339123	0.229864	0.53422	0.191428	0.270268	0.374359	0.267969	0.349371	NA	NA	0.316184	0.15401	0.269917	0.162429	0.349231	0.294285	0.278449
134	NK Cell	IL_7Ra	-0.00159065	0.962561	0.985013	-0.00159065	0.270784	0.337176	0.313394	0.357308	0.340128	0.328549	0.417079	0.491198	0.43319	0.424999	0.344463	0.411761	0.489211	0.533993	0.474833	0.582623	0.363465	0.386763	0.334249	0.371527	0.34472	0.301693	0.485732	0.424413	0.457711	0.512692	0.320596	0.388161	0.345047	0.477232	0.498177	0.513062
114	NK Cell	CD11c	0.00497507	0.965505	0.985013	0.00497507	2.74334	2.8416	2.62914	2.60204	2.80505	2.77059	3.29414	3.35308	2.59102	2.48929	2.73276	3.00412	2.8356	3.10815	2.95235	3.27114	3.19644	3.14409	3.06375	2.79982	3.24119	2.01824	3.16813	2.46112	2.43274	2.93809	2.65853	3.00538	2.39927	3.15462	3.08427	3.33732
172	Other	JAK2	-0.00281172	0.971653	0.985013	-0.00281172	1.85475	1.88402	1.79974	1.99985	1.84947	1.85943	1.7974	1.95631	1.839	1.53019	1.40607	1.81013	2.14936	2.09381	1.95408	1.91485	1.99909	2.11918	1.94634	1.99811	2.03094	1.57779	1.97196	1.38373	1.43979	2.05688	1.57038	1.60824	1.7373	2.06423	2.091	2.0585
92	Myeloid	CD57	0.000876495	0.971918	0.985013	0.000876495	0.129097	0.154232	0.135523	0.180861	0.144828	0.178251	0.190509	0.245094	0.187288	0.186365	0.158581	0.155939	0.247318	0.206625	0.230843	0.291736	0.167669	0.172913	0.169622	0.180209	0.183535	0.14575	0.185937	0.210197	0.306573	0.224705	0.150031	0.165092	0.100322	0.224427	0.224304	0.225828
19	B Cell	CD68	-0.000927872	0.978324	0.985013	-0.000927872	0.355949	0.39057	0.555743	0.468342	0.398704	0.38719	0.459923	0.528862	0.511632	0.378032	0.403391	0.549132	0.574358	0.565219	0.594957	0.6037	0.456342	0.505184	0.403735	0.457461	0.469708	0.398499	0.539532	0.455967	0.424034	0.553275	0.336636	0.436832	0.503596	0.593995	0.601395	0.574666
168	Other	CD8a	-0.00396101	0.980133	0.985013	-0.00396101	1.12622	1.19894	1.19133	1.10292	1.26958	1.46013	2.315	2.69166	2.26329	1.23869	1.9695	1.69697	2.09715	2.25958	1.99665	1.89743	1.31003	1.2698	1.19184	1.11934	1.58593	2.32502	1.98932	1.68856	1.84458	1.96214	1.58652	1.73265	1.55152	2.32716	2.05743	2.16981
23	B Cell	IL_7Ra	0.0022856	0.980576	0.985013	0.0022856	0.556512	0.493268	0.551515	0.582584	0.654224	0.406909	0.570241	0.631392	0.546286	0.445701	0.542018	1.78315	0.543554	0.816932	0.613373	0.808493	0.753141	0.55923	0.471653	0.587241	0.745572	0.408156	0.714169	0.405161	0.481444	0.635503	0.499211	1.08951	0.702915	1.00133	0.692361	0.836127
189	T Cell	CD123	0.000141979	0.998435	0.998435	0.000141979	0.647614	0.668339	0.633814	0.859152	0.840059	0.695642	0.967607	1.06554	1.01105	0.730761	0.83013	0.919582	1.17705	1.19211	1.04521	1.09061	0.884488	0.922587	0.814464	0.869206	0.809271	0.597213	1.05589	0.703078	0.69097	1.20058	0.670822	0.775274	0.757476	1.20258	1.14689	1.27574

## Sheet: Based on each protein expressio
	CellSubset	ChannelName	MaxFc	P.Value	adj.P.Val	X3.months.after.IR_vs_Baseline	BL 2021-0730_norm_01_BL	BL 2021-0730_norm_02_BL	BL 2021-0730_norm_03_BL	BL 2021-0730_norm_04_BL	BL 2021-0730_norm_05_BL	BL 2021-0730_norm_06_BL	BL 2021-0910_norm_07_BL	BL 2021-0910_norm_08_BL	BL 2021-0910_norm_09_BL	BL 2021-0910_norm_10_BL	BL 2021-0910_norm_11_BL	BL 2021-0910_norm_12_BL	BL 2021-0910_norm_13_BL	BL 2021-0910_norm_14_BL	BL 2021-0910_norm_15_BL	BL 2021-0910_norm_16_BL	IR 2021-0730_norm_01_IR	IR 2021-0730_norm_02_IR	IR 2021-0730_norm_03_IR	IR 2021-0730_norm_04_IR	IR 2021-0730_norm_05_IR	IR 2021-0730_norm_06_IR	IR 2021-0910_norm_07_IR	IR 2021-0910_norm_08_IR	IR 2021-0910_norm_09_IR	IR 2021-0910_norm_10_IR	IR 2021-0910_norm_11_IR	IR 2021-0910_norm_12_IR	IR 2021-0910_norm_13_IR	IR 2021-0910_norm_14_IR	IR 2021-0910_norm_15_IR	IR 2021-0910_norm_16_IR
1	B Cell	c_Casp3	0.231892	0.143727	0.985013	0.231892	0.512166	0.714627	2.37618	1.76138	0.815789	1.02437	0.643689	1.74933	0.955904	0.557086	0.669547	1.64272	1.03162	0.830923	1.09179	0.738445	1.04463	1.7445	1.48821	1.69468	1.36801	1.95341	1.13093	0.983598	1.47501	1.0081	0.690565	0.914506	1.22716	1.58123	1.25594	1.26539
38	Granulocyte	c_Casp3	0.0496493	0.717278	0.985013	0.0496493	1.39719	2.27102	1.85947	2.35826	1.91672	2.20586	2.08256	1.80654	3.19996	1.36374	2.03009	2.36125	2.17727	1.89784	1.59924	1.49627	2.31751	2.24523	2.09708	2.2276	1.9235	2.12587	2.23361	NA	NA	1.86562	1.93032	2.51722	1.83763	2.16817	1.61378	1.61232
75	Myeloid	c_Casp3	0.14111	0.117442	0.985013	0.14111	1.01449	1.36067	1.5087	1.06054	1.15811	1.15733	1.08127	1.20708	1.0801	1.58926	1.37153	1.12271	1.39109	1.3789	1.34901	1.20719	1.38184	1.26652	1.784	1.1	1.22069	1.07233	1.56192	1.96629	1.96705	1.49048	1.40323	1.25202	0.866091	1.44539	1.20671	1.31118
112	NK Cell	c_Casp3	0.253279	0.00809117	0.449784	0.253279	1.30047	1.49588	1.92415	1.38415	1.29371	1.28213	1.38495	1.69266	1.12253	1.27399	1.24596	1.9666	1.73664	1.34697	1.71559	1.14199	1.97293	2.02668	1.82456	1.87005	1.40637	1.37365	1.95111	1.72193	1.33745	1.63288	1.47692	1.87247	1.35964	1.77733	1.87214	1.8847
149	Other	c_Casp3	0.130623	0.068245	0.700678	0.130623	0.763579	1.11453	1.27449	0.972344	0.944303	1.03461	0.952125	1.29483	1.18998	1.03416	1.57162	1.12115	1.38575	1.19928	1.33602	1.03506	1.15194	1.1712	1.3058	1.04992	0.988375	1.31389	1.48806	1.4112	1.21751	1.29272	1.54405	1.5388	0.95297	1.45798	1.24707	1.18228
186	T Cell	c_Casp3	0.213645	0.019377	0.537712	0.213645	0.739764	0.94627	1.55555	0.814109	0.798102	0.994783	0.775577	1.58955	0.930895	0.650531	0.802446	0.870056	1.12682	1.0137	1.01362	0.891954	1.15554	1.40171	1.17809	1.26756	1.21758	1.23447	1.35127	1.15801	1.27154	1.30226	0.678924	1.08857	0.623995	1.45113	1.26172	1.28969
2	B Cell	CD11b	0.0418077	0.586114	0.985013	0.0418077	0.859996	0.884502	1.08281	1.05274	1.02356	0.803536	0.794469	0.894814	0.787077	0.609966	0.738991	1.56133	0.838547	1.06996	0.906113	1.15231	1.14291	1.05828	0.857743	1.1513	1.23249	1.0124	0.958322	0.623495	0.746591	0.850367	0.598173	1.03568	0.947992	1.31784	0.990207	1.20585
39	Granulocyte	CD11b	0.101557	0.68133	0.985013	0.101557	2.80076	2.82702	1.78583	2.96552	2.69545	3.02807	2.4125	1.44954	1.40438	1.06794	0.991701	2.71652	2.15471	2.68855	2.78629	3.1052	3.20102	2.97025	1.25477	2.74913	2.94163	2.33067	2.27605	NA	NA	2.51132	1.19076	2.20003	1.74034	2.69242	2.46186	3.17151
76	Myeloid	CD11b	-0.350658	0.302945	0.985013	-0.350658	3.67097	2.99461	3.67006	3.2652	4.02317	2.884	2.7733	1.13863	1.25901	3.71273	1.66921	2.77783	0.756841	3.12078	2.72254	1.25536	2.84457	2.79428	2.44748	2.89145	3.13758	0.989736	2.11042	2.98662	2.85111	3.57491	1.8348	1.15517	0.576892	2.31977	2.53239	1.03655
113	NK Cell	CD11b	0.180012	0.321935	0.985013	0.180012	3.0379	2.98365	2.88107	3.30005	3.33952	3.44492	2.84565	2.08249	1.83015	3.53917	2.37931	2.50678	2.95935	2.94623	3.19993	2.72154	3.69917	3.81858	3.80761	3.62431	3.26589	2.50695	3.1449	1.86544	2.46659	3.43316	2.50023	2.92021	2.87822	3.22558	2.79623	2.92486
150	Other	CD11b	-0.244078	0.250895	0.985013	-0.244078	3.95882	3.4435	3.9342	3.91434	4.21435	3.69006	3.73375	2.96618	2.86203	4.20327	2.14154	3.74098	3.00349	3.60719	3.0245	3.4941	3.71588	3.53875	3.95583	3.76938	4.06925	2.70578	2.80363	2.38004	3.4882	3.81345	1.98597	2.45692	2.9339	3.40059	3.05351	3.95594
187	T Cell	CD11b	0.142604	0.178682	0.985013	0.142604	0.94247	0.984191	0.879051	1.07805	1.0698	1.99706	1.07443	1.38673	1.26213	1.03696	0.97283	1.04127	1.27367	1.41833	1.21986	1.65942	1.27475	1.45246	1.17488	1.54839	1.65957	1.44724	1.89998	1.36252	1.2657	1.46423	0.791712	0.918796	0.893645	1.4587	1.28956	1.67578
3	B Cell	CD11c	0.288427	0.127417	0.985013	0.288427	1.44995	1.46887	1.97791	2.16419	2.10302	1.77856	1.94848	2.53555	2.19712	1.23861	1.81959	3.05848	2.1451	2.38346	2.26642	2.39297	3.44482	1.99421	1.59679	3.01364	2.74054	2.26201	2.23869	1.55731	1.77162	2.03172	1.65193	3.22607	1.92856	2.85835	2.40846	2.81838
40	Granulocyte	CD11c	-0.129057	0.60846	0.985013	-0.129057	1.40241	1.87564	3.90078	1.61682	2.12246	1.77556	1.79421	3.20926	2.05002	1.80958	3.45975	1.88569	2.36845	1.74876	1.6908	2.59433	1.80129	1.96412	3.79	1.60789	1.95444	1.43886	1.87796	NA	NA	2.43784	3.0692	1.41002	1.64834	1.78509	1.72855	2.57106
77	Myeloid	CD11c	0.0135734	0.95462	0.985013	0.0135734	3.92093	4.03336	3.829	3.98926	3.75022	3.99165	4.15481	3.76719	2.53738	3.02498	3.72201	3.85058	2.23338	4.02461	3.78998	1.79596	3.95336	3.94848	3.92119	3.75683	4.18624	2.73966	3.8285	3.17222	3.20605	3.78555	3.65135	3.58203	1.8866	4.3935	3.94898	2.67196
114	NK Cell	CD11c	0.00497507	0.965505	0.985013	0.00497507	2.74334	2.8416	2.62914	2.60204	2.80505	2.77059	3.29414	3.35308	2.59102	2.48929	2.73276	3.00412	2.8356	3.10815	2.95235	3.27114	3.19644	3.14409	3.06375	2.79982	3.24119	2.01824	3.16813	2.46112	2.43274	2.93809	2.65853	3.00538	2.39927	3.15462	3.08427	3.33732
151	Other	CD11c	-0.0942405	0.471766	0.985013	-0.0942405	3.96424	4.12026	4.14555	3.7328	3.81298	4.09782	3.85947	4.263	3.91049	2.87836	3.54493	3.86832	4.08294	4.0121	4.06721	4.05411	4.06058	4.20377	4.09649	3.82668	4.26968	3.83966	3.84771	3.11961	2.77487	3.87031	3.3864	3.85786	3.49566	4.05107	4.1613	4.04507
188	T Cell	CD11c	0.0510344	0.725047	0.985013	0.0510344	2.17355	2.23814	2.49179	2.33322	2.44774	2.50448	2.94904	3.46982	3.3395	2.53574	2.85779	3.00499	3.24406	3.45855	3.08201	3.18848	2.45145	2.5656	2.50685	2.69141	2.76909	2.43401	3.07625	2.45803	2.74587	3.31726	2.65906	3.09584	3.05807	3.45053	3.23531	3.62084
4	B Cell	CD123	0.411321	0.0565831	0.661129	0.411321	0.67329	1.05929	1.87957	1.29512	2.94807	0.83551	0.992204	0.783679	0.630489	0.767811	2.00357	1.05283	1.05226	0.911949	0.902514	0.937297	1.56336	2.15356	2.04518	1.67029	3.08535	1.90941	1.56701	0.534509	0.621333	1.38605	1.71662	1.2703	1.64521	1.52532	1.12528	1.48782
41	Granulocyte	CD123	0.128487	0.49869	0.985013	0.128487	4.51385	4.84681	4.56332	5.14243	5.4847	4.91662	4.60432	4.44227	3.50729	4.38674	4.9633	4.51132	5.16146	3.93038	3.97416	5.22704	4.40322	4.91467	4.9118	5.17799	5.31987	4.56594	4.5113	NA	NA	5.41955	5.25765	4.20782	4.8711	4.06777	3.75333	5.32082
78	Myeloid	CD123	0.099067	0.677251	0.985013	0.099067	4.76048	4.71689	4.08059	4.98443	4.8401	4.80395	4.99186	5.30197	5.02871	4.15986	4.86508	4.69665	5.00928	2.16523	4.10917	4.75281	4.75026	4.9107	5.14997	4.9674	4.95729	4.92248	4.91145	4.52483	4.21933	4.98762	4.81974	4.77	5.08869	2.53042	4.24565	5.09631
115	NK Cell	CD123	-0.0177506	0.933315	0.985013	-0.0177506	0.408326	0.467505	0.534351	0.539806	0.491339	0.450068	0.707558	3.41855	0.567182	0.493757	0.458282	0.657259	0.83814	0.728132	0.698172	0.709354	0.583698	0.673923	0.632116	0.699439	0.624805	0.345189	0.862207	2.45297	0.501626	0.7182	0.439463	0.537131	0.489571	0.730349	0.792298	0.800793
152	Other	CD123	0.036434	0.906894	0.985013	0.036434	1.87581	2.23206	3.16939	2.32478	3.5919	1.80036	2.13903	3.35806	1.76327	0.963335	4.02594	1.4936	2.58007	1.87753	1.64215	2.24025	1.68758	2.51192	3.16324	2.76127	4.34073	1.3875	2.75764	1.39828	1.02125	3.07288	3.91194	1.55936	1.53111	2.08658	1.7561	2.71311
189	T Cell	CD123	0.000141979	0.998435	0.998435	0.000141979	0.647614	0.668339	0.633814	0.859152	0.840059	0.695642	0.967607	1.06554	1.01105	0.730761	0.83013	0.919582	1.17705	1.19211	1.04521	1.09061	0.884488	0.922587	0.814464	0.869206	0.809271	0.597213	1.05589	0.703078	0.69097	1.20058	0.670822	0.775274	0.757476	1.20258	1.14689	1.27574
5	B Cell	CD14	0.108945	0.408651	0.985013	0.108945	1.56536	1.92542	2.32413	2.3996	2.03079	1.82267	1.73982	2.02362	1.98564	1.34236	1.50778	2.25338	2.03452	2.1012	2.04986	2.33911	2.47157	2.48771	2.08562	2.76182	2.54276	1.9291	2.1889	1.45062	1.4719	1.99061	1.29161	1.87803	1.67268	2.33295	2.31305	2.31945
42	Granulocyte	CD14	-0.104647	0.5606	0.985013	-0.104647	1.87855	2.05259	3.10238	2.41544	2.16245	2.04155	1.34564	2.41069	0.706357	1.875	1.94223	2.02231	2.2131	2.07322	2.08483	2.45999	2.09872	2.31669	2.43648	2.44955	2.42759	0.844627	1.64512	NA	NA	2.06921	1.80072	1.62803	1.20067	1.94171	2.1513	2.21256
79	Myeloid	CD14	-0.197799	0.627547	0.985013	-0.197799	5.39546	5.17251	5.4452	5.32083	5.73249	5.29619	4.95326	2.84044	2.37089	5.19448	4.48112	5.23584	2.44633	5.2278	5.01054	2.39102	4.60624	5.02177	4.43755	5.17098	5.3529	2.50066	4.74588	5.19314	4.62602	5.20745	5.00945	3.23863	1.86031	4.56519	5.10711	2.70633
116	NK Cell	CD14	0.032383	0.832449	0.985013	0.032383	2.51469	3.16846	2.78445	3.49427	2.61105	2.62799	2.59746	3.01277	2.70911	1.98147	2.1988	2.7822	2.79924	2.809	3.00152	3.45617	3.20834	3.47671	2.93791	3.58278	2.94292	2.77063	3.10115	2.32203	2.10677	2.83364	2.35089	2.16406	2.17854	3.05192	3.33009	2.70839
153	Other	CD14	-0.215409	0.289025	0.985013	-0.215409	6.02092	5.97947	6.04074	6.12153	6.3128	6.1631	5.95114	5.56469	5.41833	4.73428	5.18066	5.7616	5.83684	5.94198	5.5491	5.92874	5.81354	6.02081	6.00229	6.15256	6.29184	5.59446	5.69945	4.58759	3.37872	5.90436	5.09192	5.48924	5.67645	5.79168	5.74149	5.82298
190	T Cell	CD14	0.160764	0.264172	0.985013	0.160764	1.87118	2.49615	2.06368	2.47956	2.12633	2.37359	2.07734	2.75439	2.62275	1.7405	1.99998	2.29025	2.45477	2.77591	2.61315	3.12924	2.53202	2.97515	2.33702	3.06641	2.84856	2.39277	2.7022	1.78367	1.94597	2.74307	1.97349	2.14473	2.04612	2.94877	3.02806	2.97298
6	B Cell	CD16	-0.0182372	0.690079	0.985013	-0.0182372	0.54088	0.62045	0.802911	0.871909	0.636282	0.61108	0.596176	0.633632	0.632148	0.541728	0.638541	1.16319	0.672405	0.619823	0.616731	0.6881	0.726326	0.720283	0.673815	0.777031	0.742774	0.667217	0.635906	0.535976	0.548267	0.616416	0.673014	0.725667	0.554874	0.671362	0.637171	0.688093
43	Granulocyte	CD16	-0.382518	0.284746	0.985013	-0.382518	0.5979	0.669476	3.55989	0.691294	2.15166	0.587073	0.757427	2.6821	2.68153	0.586933	3.32975	0.653781	0.798186	0.532686	1.02183	0.593318	0.640808	0.694986	3.59485	0.657591	0.72411	0.844446	0.855245	NA	NA	0.743455	2.06635	0.548232	0.396649	0.642285	0.709486	0.684227
80	Myeloid	CD16	0.0975029	0.687113	0.985013	0.0975029	3.10332	1.13431	1.35475	0.886388	0.94216	0.707532	1.08697	1.43352	0.568555	1.06579	2.01309	0.779333	0.667263	0.8928	0.81785	0.577014	3.1935	1.21296	2.52946	0.851361	1.93104	0.642244	1.00813	0.605098	0.735111	0.735651	1.58994	1.27692	0.720346	0.843864	1.06157	0.653503
117	NK Cell	CD16	-0.135701	0.672359	0.985013	-0.135701	4.09069	3.76124	2.58372	2.63144	3.08111	3.12411	3.86447	2.16417	3.29528	1.74458	3.36834	4.03911	2.29882	2.82811	3.68104	2.93227	4.22545	4.36667	3.0677	2.72722	2.77845	2.27674	3.61333	0.642957	0.939563	3.9403	2.87135	3.6684	1.98976	2.47721	3.69221	4.03995
154	Other	CD16	-0.0282424	0.916088	0.985013	-0.0282424	3.74319	2.02843	2.66203	2.43855	1.77288	2.21754	3.14926	2.16163	1.9116	2.70717	3.20983	3.53029	1.78101	2.51135	3.62994	1.92497	2.82717	3.37933	2.73617	1.50795	2.07372	1.61412	3.26449	0.932316	2.75772	3.15443	2.40747	3.51092	1.58557	1.96422	3.75636	3.45582
191	T Cell	CD16	0.022718	0.356201	0.985013	0.022718	0.565705	0.631899	0.597158	0.660083	0.588074	0.687324	0.607431	0.687024	0.636075	0.556511	0.622051	0.635289	0.657323	0.655082	0.648185	0.716663	0.662726	0.733423	0.688207	0.68703	0.643619	0.667052	0.662317	0.56384	0.565649	0.665641	0.653721	0.631698	0.639864	0.669974	0.682746	0.697858
7	B Cell	CD19	-0.0781334	0.488511	0.985013	-0.0781334	4.96352	4.92165	4.97336	5.05574	5.18872	4.98976	5.11641	5.00443	4.97982	4.58539	4.88243	4.84943	4.88281	4.83049	4.71182	4.83035	5.32224	4.88008	4.82244	5.4546	5.16933	4.85773	4.97601	3.91257	4.25151	4.94612	4.39064	5.55872	4.85934	4.66163	4.64981	4.80322
44	Granulocyte	CD19	0.0289129	0.532469	0.985013	0.0289129	0.358601	0.528406	0.29841	0.60431	0.375795	0.453835	0.239305	0.311862	0.491982	0.439136	0.33112	0.432727	0.366327	0.496322	0.41112	0.478069	0.650562	0.458366	0.353428	0.610975	0.698406	0.418027	0.418682	NA	NA	0.396395	0.282222	0.325137	0.237227	0.400582	0.518337	0.426597
81	Myeloid	CD19	0.00418203	0.879614	0.985013	0.00418203	0.375743	0.44214	0.342157	0.485592	0.372183	0.384735	0.38095	0.466362	0.36498	0.379064	0.356283	0.412686	0.406493	0.453909	0.474945	0.468089	0.39423	0.526081	0.427618	0.406011	0.43262	0.313228	0.408929	0.388648	0.3945	0.46601	0.321495	0.334497	0.355365	0.513216	0.506192	0.444582
118	NK Cell	CD19	0.0428655	0.337157	0.985013	0.0428655	0.391773	0.516055	0.456463	0.534594	0.441364	0.421682	0.44038	0.487888	0.424652	0.419683	0.374096	0.409595	0.508441	0.479332	0.523291	0.591383	0.537901	0.579203	0.489634	0.568835	0.51977	0.403799	0.511699	0.999091	0.38083	0.521033	0.349791	0.355768	0.364709	0.496505	0.528337	0.499612
155	Other	CD19	-0.0502731	0.258372	0.985013	-0.0502731	0.659462	0.782613	0.59728	0.720448	0.560883	0.692582	0.852467	0.909047	0.796984	0.604085	0.618797	0.487461	0.612568	0.653227	0.744673	0.5357	0.696264	0.696132	0.590975	0.639758	0.661719	0.502197	0.724206	0.74796	0.695332	0.657241	0.409844	0.512595	0.404739	0.643053	0.756999	0.684893
192	T Cell	CD19	0.00709486	0.832724	0.985013	0.00709486	0.395096	0.502854	0.386153	0.552685	0.443366	0.437597	0.421742	0.461568	0.42832	0.357624	0.378646	0.422233	0.514337	0.508264	0.501751	0.578273	0.527789	0.638124	0.485463	0.553644	0.496089	0.368616	0.476291	0.379952	0.381055	0.507301	0.33242	0.346408	0.33557	0.511161	0.535623	0.528522
8	B Cell	CD25	-0.0845569	0.286364	0.985013	-0.0845569	0.659493	0.697065	0.939113	1.09884	0.926863	0.806814	0.969541	1.21211	1.05417	0.551458	0.708555	1.31264	1.10818	1.13191	1.15337	1.08986	0.965687	0.892839	0.754659	1.0522	0.830332	0.752985	0.979803	0.576331	0.652176	0.892145	0.534979	0.876651	0.684305	1.25866	1.10422	1.25909
45	Granulocyte	CD25	0.174797	0.30127	0.985013	0.174797	1.88205	0.979011	0.611332	1.64928	1.57518	1.59112	1.15986	1.12211	0.902153	0.655624	0.751872	1.72071	2.33198	1.64378	1.13199	1.22019	1.99461	1.226	0.615554	1.76715	1.52274	1.77809	1.40144	NA	NA	1.65417	0.772557	1.46769	1.34667	1.58573	1.31202	2.31494
82	Myeloid	CD25	0.0963786	0.2637	0.985013	0.0963786	0.688914	0.680378	0.533652	0.79891	0.642643	0.596024	0.967623	1.10122	0.778009	0.726579	0.836589	0.973539	0.861554	1.21425	0.958109	0.576303	0.730917	0.813932	0.638399	0.74958	0.790422	0.499707	0.931985	0.833808	0.696089	1.08048	1.29182	0.839622	0.761435	1.63192	1.1125	1.07373
119	NK Cell	CD25	0.0155893	0.825307	0.985013	0.0155893	0.503831	0.620775	0.545029	0.707833	0.644256	0.57233	0.924072	0.804998	0.792013	0.55261	0.604954	0.85599	1.02148	0.994839	0.937993	0.878454	0.741103	0.867666	0.700968	0.777596	0.698813	0.48122	1.01298	0.345484	0.601974	0.897043	0.616253	0.733476	0.574706	0.990966	1.03674	1.13389
156	Other	CD25	-0.0369846	0.732978	0.985013	-0.0369846	0.891922	0.929726	0.865326	1.00834	0.937984	0.925968	1.61878	1.80847	1.55017	0.886355	0.825308	1.10466	1.47822	1.54479	1.42809	1.29375	1.04252	1.06953	0.923824	0.979862	1.08742	0.623437	1.45071	1.17642	1.07134	1.44106	0.871195	0.958652	1.09682	1.62483	1.51558	1.57292
193	T Cell	CD25	0.115117	0.337514	0.985013	0.115117	1.47645	1.98512	1.15255	1.88616	1.35746	1.3571	1.61473	1.86038	1.75176	1.25975	1.42415	1.88127	1.93579	1.8113	1.77898	1.64406	1.92723	2.45151	1.74138	1.67861	1.35325	1.2436	1.82248	1.193	1.16614	2.11193	1.3891	1.86467	1.67807	1.9052	2.34861	2.14409
9	B Cell	CD27	0.0482989	0.866419	0.985013	0.0482989	1.29917	2.60118	4.45329	3.88284	3.34315	3.36883	2.16502	3.23254	2.7611	1.19253	2.0625	2.76425	2.61246	2.47232	2.74455	2.14273	3.06138	3.66377	2.98061	3.83304	3.75096	3.98159	2.08473	1.45846	2.2098	2.09475	1.6366	2.17839	2.12329	3.10593	2.75575	2.95218
46	Granulocyte	CD27	0.0314636	0.788138	0.985013	0.0314636	0.871925	0.954866	1.07912	1.18573	1.03485	1.11464	1.1459	1.58151	0.883632	0.88041	1.48094	1.3066	1.65916	1.29657	1.15937	1.85108	0.912214	1.1934	1.22398	1.23681	1.14997	0.579425	1.3514	NA	NA	1.86498	1.34815	0.890999	1.18668	1.37608	1.23158	1.94533
83	Myeloid	CD27	0.0576501	0.690918	0.985013	0.0576501	1.48445	1.45084	1.24717	1.59319	1.50729	1.46417	2.25128	2.30949	1.77985	1.406	1.92342	2.18737	1.97734	2.55606	2.0574	1.66823	1.56577	1.61607	1.42363	1.51749	1.85542	1.28577	2.09305	1.64024	1.50738	2.23999	1.94899	1.94449	1.60057	3.03083	2.2349	2.28139
120	NK Cell	CD27	0.221112	0.129616	0.985013	0.221112	1.24167	1.78502	1.18992	1.37085	2.51071	2.08176	2.03587	1.80556	1.77379	1.12641	1.67086	1.87493	2.05004	2.52025	1.95944	1.67476	1.66551	1.87989	1.85936	2.61126	2.51789	1.4611	2.13428	1.82055	1.33705	1.86076	1.94197	2.41611	1.57076	2.41152	2.17442	2.54718
157	Other	CD27	-0.100455	0.537236	0.985013	-0.100455	1.62753	1.68146	1.56229	1.60145	1.62633	1.80553	2.68779	3.04314	2.59841	1.62531	1.98238	2.24513	2.58782	2.75269	2.46124	2.38983	1.78407	1.77214	1.64457	1.59833	1.96491	1.35441	2.45127	1.97102	1.82896	2.49714	1.79795	2.13874	1.88842	2.80689	2.5349	2.63734
194	T Cell	CD27	0.0439356	0.69644	0.985013	0.0439356	3.67844	3.53454	3.89915	3.45857	3.61773	3.53718	3.40834	3.68578	3.44364	2.80645	3.3162	3.16387	3.53101	3.57488	3.3774	2.97901	3.82193	3.821	3.93266	3.74615	3.64065	3.51728	3.42883	2.79442	2.61192	3.63861	3.16809	3.39874	3.35421	3.61961	3.56603	3.65506
10	B Cell	CD3	-0.0135051	0.879936	0.985013	-0.0135051	0.846033	0.793158	1.31468	0.962387	1.17065	0.816904	0.945597	1.15249	0.901081	0.822414	0.832149	1.88928	0.949353	1.2101	1.04526	1.24493	1.19368	0.947507	0.788811	1.00876	1.24043	1.043	1.05627	0.763606	1.02602	0.90304	0.675442	1.33513	0.865474	1.46938	1.06016	1.30369
47	Granulocyte	CD3	-0.10075	0.130179	0.985013	-0.10075	0.929124	0.589057	0.421239	0.596668	0.882614	0.58377	0.673611	0.680017	0.215494	0.791356	0.633063	0.727298	0.775778	0.80557	0.773159	0.750343	0.621882	0.517328	0.54267	0.605731	0.68039	0.26925	0.6871	NA	NA	0.753428	0.46877	0.385823	0.299483	0.784722	0.659737	0.78783
84	Myeloid	CD3	-0.0802508	0.530728	0.985013	-0.0802508	1.31972	0.886317	0.671042	0.904399	1.1394	0.841656	1.92709	1.70637	0.863352	0.890786	1.31328	1.45627	0.830239	1.551	1.339	0.810797	0.807841	0.867037	0.75313	0.702704	1.26853	0.662062	1.12754	1.06417	1.09781	1.19341	1.47012	1.24449	0.524159	1.9593	1.31343	1.11095
121	NK Cell	CD3	-0.0500532	0.268831	0.985013	-0.0500532	0.636354	0.691662	0.716863	0.630678	0.742998	1.07245	0.970674	0.943406	0.838891	0.687639	0.703955	0.727705	0.782494	0.919027	0.86726	0.920307	0.673005	0.666346	0.694638	0.652881	0.667857	0.844382	0.848127	0.653237	0.962715	0.762788	0.715966	0.767645	0.634662	0.780002	0.833778	0.893488
158	Other	CD3	-0.178477	0.353375	0.985013	-0.178477	1.38662	1.09223	1.1124	0.81877	1.37972	1.43995	1.92255	3.45456	1.71365	1.04492	1.32612	1.52735	1.70664	1.81248	1.56383	1.15262	1.06897	0.82698	0.873196	0.781166	1.57434	0.876499	1.34535	1.82936	2.61943	1.17975	1.16672	1.8468	1.14894	1.89416	1.15478	1.41232
195	T Cell	CD3	0.00906014	0.886432	0.985013	0.00906014	5.67978	5.63938	5.69104	5.79403	5.83792	5.71159	5.62062	5.5238	5.4025	5.34989	5.59719	5.51716	5.62289	5.67892	5.68565	5.55459	5.74232	5.76803	5.75238	5.79438	5.71424	5.70626	5.883	5.17096	5.1093	5.7509	5.58032	5.52823	5.59711	5.68189	5.68663	5.58595
11	B Cell	CD33	0.00993173	0.780535	0.985013	0.00993173	0.361895	0.389078	0.496658	0.492832	0.429902	0.371944	0.474406	0.546413	0.49414	0.385343	0.425449	0.628198	0.531671	0.583512	0.546107	0.586016	0.52484	0.483458	0.407551	0.443051	0.507911	0.377722	0.584295	0.438114	0.445812	0.536016	0.374196	0.495561	0.396884	0.667639	0.586216	0.633207
48	Granulocyte	CD33	0.0392902	0.670828	0.985013	0.0392902	0.883274	0.850628	0.697329	1.46494	1.03419	1.04871	1.23966	1.09939	1.17655	0.736006	0.793679	0.912229	1.21261	0.989492	1.17076	0.44512	0.904079	1.19934	0.775408	1.29363	0.919381	0.991079	1.29904	NA	NA	1.44646	0.884586	0.847187	0.760154	1.33645	1.06068	0.617826
85	Myeloid	CD33	-0.146992	0.607771	0.985013	-0.146992	2.78355	2.22235	2.8507	3.1431	3.13138	2.40419	3.19352	3.07024	1.95005	3.12404	2.61276	2.44865	0.757986	2.88576	2.33661	0.282661	2.12175	2.27533	2.71214	2.91005	3.05901	1.59737	2.85921	2.71446	2.30809	3.23729	2.48148	1.93507	0.537167	2.94584	2.55949	0.591937
122	NK Cell	CD33	0.0240926	0.575038	0.985013	0.0240926	0.440802	0.462883	0.364966	0.459821	0.484841	0.428156	0.610678	0.811802	0.550964	0.529382	0.473355	0.641961	0.670427	0.668237	0.645656	0.626234	0.523038	0.582366	0.568177	0.646123	0.548034	0.361472	0.724416	0.480253	0.591857	0.681923	0.531301	0.542834	0.428412	0.660107	0.717017	0.668316
159	Other	CD33	-0.238842	0.32033	0.985013	-0.238842	3.34811	2.91849	3.53327	3.58593	3.70377	3.10808	3.74181	3.49975	2.88295	2.61396	2.59497	2.71187	2.93774	3.45341	2.64651	1.57074	3.30133	3.01093	3.68445	3.59873	3.72882	2.31535	3.49864	2.52646	1.22215	3.68218	2.08737	2.17451	2.4214	3.35918	2.78546	1.63298
196	T Cell	CD33	0.00598356	0.913925	0.985013	0.00598356	0.433913	0.470894	0.461285	0.527321	0.497034	0.479712	0.65804	0.764727	0.731627	0.525765	0.569517	0.621907	0.812589	0.865539	0.768021	0.815711	0.535344	0.605891	0.533473	0.594597	0.580078	0.44329	0.764546	0.533424	0.560582	0.823578	0.461659	0.554117	0.519036	0.834277	0.809878	0.945569
12	B Cell	CD38	1.01376	0.000415955	0.046171	1.01376	2.72284	3.21971	6.14336	5.33391	2.97789	2.96392	4.09756	5.1084	4.10101	2.67022	3.94098	4.7222	3.80471	3.48934	4.14922	4.08428	4.8768	4.91777	5.21672	5.66158	4.9012	5.49323	5.21317	4.25871	4.63876	4.48108	4.95186	5.16492	4.55534	5.28161	4.83915	5.29781
49	Granulocyte	CD38	0.164886	0.425313	0.985013	0.164886	4.12939	3.88646	3.68889	4.5126	4.6619	4.6421	3.91914	3.83989	3.18383	3.07562	3.03829	5.17068	4.69689	4.32328	4.21666	4.41776	4.31849	3.71793	2.98989	4.48758	4.46792	4.54467	4.00892	NA	NA	4.72387	3.67898	4.29522	5.02922	4.33541	4.38725	4.55101
86	Myeloid	CD38	0.0268206	0.804848	0.985013	0.0268206	3.51408	3.26468	3.26036	3.92618	3.35212	3.61002	3.89094	4.28358	3.93642	3.46527	3.70374	4.29037	4.0271	3.9125	3.73888	4.01816	3.73484	3.51848	3.57318	3.62143	3.47326	3.67349	3.81876	3.35811	3.72926	4.37158	3.5315	3.88416	4.01133	4.18165	4.0575	4.08497
123	NK Cell	CD38	0.328781	0.00887868	0.449784	0.328781	4.0946	4.52018	4.89739	4.46261	4.65523	4.32685	4.80568	4.74927	4.23603	3.86414	4.48792	4.92458	5.22385	4.65738	4.73172	4.44316	4.81536	5.08827	4.88892	4.92564	4.98699	4.322	5.28356	4.7821	3.92044	4.86184	5.04955	4.92638	5.13451	5.14048	5.08848	5.12657
160	Other	CD38	0.0374551	0.738318	0.985013	0.0374551	3.79169	3.67202	4.04304	4.00495	3.92559	3.85755	4.54958	4.55044	4.3436	3.53101	4.19554	4.41137	4.66268	4.39798	4.10422	3.96616	4.01211	4.01973	4.05765	3.91173	4.12265	3.93762	4.51139	3.67427	3.54665	4.44651	4.49913	4.39124	4.27852	4.52055	4.27358	4.40337
197	T Cell	CD38	0.368567	0.0995939	0.961298	0.368567	2.40556	1.89853	4.40193	2.56768	2.18405	1.88246	2.77357	3.7394	2.71519	2.12555	2.59948	3.01337	2.73819	2.46732	2.02539	1.63279	2.99141	3.37932	3.4061	3.28203	3.23479	3.27602	3.19486	1.74202	2.49632	3.64499	2.50289	2.76806	2.22009	3.68254	2.51767	2.72842
13	B Cell	CD4	0.0259898	0.737534	0.985013	0.0259898	0.80406	0.906176	1.06053	1.22209	1.16818	0.914286	0.990141	1.21725	1.03824	0.721889	0.883585	1.56742	1.14461	1.23933	1.13143	1.27582	1.18984	1.22175	1.01151	1.24275	1.25881	0.975212	1.19641	0.738871	0.830371	1.0816	0.767106	1.08916	0.919604	1.51344	1.22942	1.43501
50	Granulocyte	CD4	0.0452977	0.834749	0.985013	0.0452977	1.254	2.75126	2.16399	1.78088	1.87889	1.61317	2.50321	1.66077	1.48345	1.91998	1.61924	1.34116	2.75214	1.30468	1.71151	2.07226	1.42378	3.47592	3.12894	1.90276	1.80221	1.40666	1.43781	NA	NA	2.32375	1.62037	1.01823	2.40545	1.30779	1.27089	2.19386
87	Myeloid	CD4	0.1267	0.5572	0.985013	0.1267	3.34024	3.60336	2.43119	4.01235	3.0623	4.08252	3.60142	4.03206	3.6661	1.78412	3.47155	3.683	4.34372	2.85642	2.83165	3.43836	3.56668	4.02352	3.58949	4.0888	3.38891	4.06356	3.51943	2.51597	2.17509	3.39168	3.62091	3.90843	3.94869	3.05502	3.20103	4.21035
124	NK Cell	CD4	0.0615675	0.497451	0.985013	0.0615675	0.743525	0.921793	0.761304	0.997034	0.894854	0.883842	1.20225	1.54427	1.12173	0.830237	0.814402	1.12798	1.2972	1.26408	1.23437	1.15388	1.00838	1.19853	0.92041	1.07395	1.04668	0.813572	1.30005	1.89695	0.890504	1.18563	0.871155	0.898763	0.781073	1.26421	1.33917	1.28878
161	Other	CD4	-0.0797723	0.639208	0.985013	-0.0797723	2.38461	2.41801	2.20162	3.29415	2.82081	2.87582	2.814	2.74235	2.47635	1.53979	1.686	2.28121	2.86095	3.08899	2.34399	2.6623	3.08561	2.42925	2.44844	3.15868	3.20947	2.03403	2.5847	1.7845	1.54871	2.50011	1.72179	2.21644	2.45591	3.01256	2.43124	2.59317
198	T Cell	CD4	0.0848919	0.154544	0.985013	0.0848919	4.68622	4.68139	4.70566	4.82561	4.76597	4.74676	4.57273	4.62651	4.58097	4.39299	4.52392	4.62555	4.70692	4.65911	4.46978	4.50228	4.98481	4.88047	4.86296	4.92865	4.78024	4.70327	4.56231	4.39899	4.23935	4.83589	4.65213	4.61341	4.72061	4.8394	4.68904	4.73912
14	B Cell	CD41	0.189459	0.107781	0.985013	0.189459	1.19856	1.44028	2.16019	1.92543	1.50684	1.41307	1.87314	2.18958	1.68895	1.45911	1.15905	1.63835	1.97374	1.58244	1.60743	1.52704	2.1833	2.06361	2.09652	2.08471	1.89409	1.80464	2.10189	1.4901	1.15061	1.81628	1.09905	1.74533	1.70282	2.05461	1.75254	2.33444
51	Granulocyte	CD41	-0.112528	0.474979	0.985013	-0.112528	1.87563	2.29836	2.36938	1.8323	1.24975	2.68833	2.68161	2.59561	1.89592	2.89443	2.48698	2.41294	1.82353	2.78101	2.12522	1.65947	2.02393	1.82948	1.67684	1.79476	1.86755	2.15792	2.32148	NA	NA	2.05322	2.78285	2.00731	1.65346	2.98637	2.0584	2.42271
88	Myeloid	CD41	-0.0887017	0.697474	0.985013	-0.0887017	2.38346	2.4738	2.58891	2.36235	1.86311	2.99283	3.46364	3.25172	2.23243	3.81714	2.6624	2.41151	1.5197	2.93696	3.06373	1.2583	2.16043	2.08525	2.05337	1.88904	2.37532	2.11296	2.51438	2.21323	4.18636	3.0243	3.18509	2.18725	1.63258	3.1152	2.74503	2.38297
125	NK Cell	CD41	0.0970175	0.379656	0.985013	0.0970175	1.15894	1.48829	1.4994	1.5043	1.21605	1.20631	2.47158	1.81331	1.59397	1.23951	1.03993	1.37016	1.6943	1.44726	1.4731	1.57536	1.63052	1.72118	1.57053	1.57653	1.45619	1.36471	1.80038	2.45298	1.36227	1.488	1.44326	1.11861	1.37498	1.59182	1.6659	1.72617
162	Other	CD41	-0.136409	0.625478	0.985013	-0.136409	5.92031	6.35726	5.66648	6.21	5.90435	5.86484	7.65544	7.62834	7.57129	6.65129	4.89564	6.04487	6.20224	6.60972	7.01295	5.02559	6.00131	5.49112	5.78671	5.34269	5.72299	5.29913	7.07639	7.17886	6.96583	6.55641	4.7147	6.18417	5.89963	6.79001	7.08841	6.9397
199	T Cell	CD41	0.020045	0.859611	0.985013	0.020045	1.08195	1.40061	1.56528	1.37087	1.18099	1.24741	1.37984	2.47238	1.77821	1.11796	1.08697	1.30334	1.54845	1.73333	1.5626	1.75988	1.50613	1.74098	1.51335	1.51456	1.3848	1.40381	1.80372	1.28318	1.25923	1.69954	0.995777	1.1418	1.14138	1.86502	1.64592	2.01158
15	B Cell	CD45	0.0755393	0.365536	0.985013	0.0755393	4.49573	4.67329	4.72057	4.56972	4.66923	4.55439	5.04614	5.13284	5.07059	4.76493	5.10049	5.04627	5.04699	4.99479	4.89803	5.20621	4.77521	4.80602	4.76138	4.82852	4.82018	4.73295	5.18005	4.58402	4.64416	5.1355	5.20605	5.20419	5.13725	5.15468	4.93579	5.29292
52	Granulocyte	CD45	-0.0856907	0.610368	0.985013	-0.0856907	3.52883	3.3771	4.53981	3.38848	3.56395	3.46015	3.54274	4.44457	3.78398	3.21635	4.96411	3.97826	3.86246	3.80074	3.57837	3.83289	3.37608	3.34561	4.16214	3.36551	3.5039	2.94878	3.54957	NA	NA	3.7592	4.87775	3.9085	3.81539	3.78234	3.76913	3.89135
89	Myeloid	CD45	-0.0114043	0.883314	0.985013	-0.0114043	4.23817	4.1668	4.2348	4.10492	4.02324	4.09734	4.57187	4.70393	4.44543	4.28635	4.78929	4.5228	4.60896	4.52135	4.52054	4.12588	4.12844	4.22286	4.36365	3.98618	4.44139	4.11295	4.5087	4.12342	4.3832	4.43304	4.68224	4.44399	4.50898	4.40942	4.56777	4.46294
126	NK Cell	CD45	0.0264751	0.641159	0.985013	0.0264751	4.71415	4.81554	4.75643	4.70695	4.72989	4.75218	5.06047	5.11809	5.00922	4.86848	4.92967	5.12871	5.16664	5.00972	4.86758	5.12949	4.88152	4.84769	4.69009	4.8114	4.73937	4.88408	5.15137	4.9067	4.90644	5.06221	5.08515	4.99409	5.15529	5.01329	4.96064	5.09748
163	Other	CD45	-0.0789802	0.441859	0.985013	-0.0789802	4.71906	4.69391	5.01246	4.63089	4.56642	4.69144	5.02761	5.4266	5.04879	4.23642	5.11416	5.08895	5.34955	5.13448	5.11571	5.17877	4.62235	4.70063	4.73209	4.69116	4.82645	4.75172	5.10855	4.40975	4.36915	4.99686	5.11352	5.07913	5.01253	5.03752	5.22169	5.09843
200	T Cell	CD45	0.0605832	0.410555	0.985013	0.0605832	4.58949	4.70046	4.75711	4.63994	4.69379	4.73399	5.02839	5.17645	5.05837	4.85193	4.99472	5.08257	5.06054	5.23154	5.04996	5.25307	4.73995	4.81292	4.65573	4.8456	4.81797	4.85048	5.22389	4.90304	5.00807	5.15219	5.08234	5.10028	5.0942	5.21291	5.13264	5.23942
16	B Cell	CD45RA	0.149943	0.279483	0.985013	0.149943	5.15556	5.37712	5.68792	5.49535	5.51822	5.43288	4.87392	5.15911	5.02966	4.28993	4.9097	4.8478	4.83421	4.74147	4.86798	4.88914	5.71849	5.67818	5.6591	5.77037	5.7529	5.65482	4.96742	4.44982	4.72968	4.92809	4.93609	5.01421	5.1439	5.08329	4.89273	5.12996
53	Granulocyte	CD45RA	-0.371036	0.398942	0.985013	-0.371036	1.43857	3.4731	4.93651	1.55107	1.72789	1.47991	2.58525	4.11108	3.39464	2.41898	4.7091	1.55007	2.80215	1.51593	2.99903	1.55689	1.50406	3.9767	5.06367	1.53597	1.99391	0.866756	1.86242	NA	NA	2.42958	4.28349	1.66957	1.46024	1.50487	1.76234	1.8608
90	Myeloid	CD45RA	0.107613	0.57842	0.985013	0.107613	4.64769	4.81605	4.30955	4.43412	4.4398	4.88613	4.13454	4.48358	4.30915	2.90009	4.39861	4.01317	4.55299	3.06428	3.92009	3.97217	4.83662	4.96065	5.19597	4.61427	4.65409	4.95688	4.09881	3.51727	3.41388	4.15792	4.02241	4.29042	4.3142	3.37746	4.05516	4.53782
127	NK Cell	CD45RA	0.125774	0.466038	0.985013	0.125774	5.54872	5.8392	5.85462	5.67387	5.90011	5.98211	5.09719	5.01223	5.25859	4.61245	4.70129	4.88539	5.13446	5.0628	4.96941	4.60383	5.97073	6.0846	6.02035	5.97063	5.84022	5.9437	5.26357	4.49837	4.78073	5.14235	4.91295	5.05551	5.19161	5.33044	5.15151	4.9914
164	Other	CD45RA	0.274967	0.18637	0.985013	0.274967	4.34322	4.38626	4.4945	3.4069	4.17641	5.18737	4.20431	4.36534	3.85295	2.60691	4.64492	3.08358	4.00191	3.97172	4.2905	3.25691	4.06046	4.37509	5.13622	4.12065	4.05559	5.64158	4.30101	3.63304	3.72054	3.89875	4.50082	4.61166	3.91129	4.44128	4.42873	3.83647
201	T Cell	CD45RA	0.187089	0.491194	0.985013	0.187089	4.26507	4.22392	4.32712	4.17955	4.82925	5.34891	4.04688	4.73251	4.63075	2.9177	4.04696	2.55308	3.91206	3.91214	3.76614	4.55408	4.39144	4.4884	4.83027	5.55115	5.83638	5.55303	3.94334	3.84127	4.71362	3.73112	3.47547	2.6083	3.74766	3.99943	3.68472	4.84395
17	B Cell	CD56	0.0476174	0.602116	0.985013	0.0476174	0.991653	1.19268	1.36966	1.29619	1.3097	1.21735	0.971228	1.17692	1.09218	0.681827	0.841068	1.10644	1.06563	1.06882	1.09621	1.25005	1.51536	1.52182	1.41567	1.59161	1.5274	1.17771	1.13749	0.70382	0.772606	1.08409	0.675817	0.892457	0.745725	1.27771	1.17747	1.27274
54	Granulocyte	CD56	0.0636042	0.165619	0.985013	0.0636042	0.46877	0.518999	0.676879	0.61479	0.508891	0.464413	0.432253	0.486547	0.527198	0.341607	0.609251	0.486353	0.677695	0.682252	0.655009	0.622124	0.596912	0.712251	0.786666	0.604366	0.666652	0.474562	0.58364	NA	NA	0.638204	0.516074	0.349282	0.515635	0.597416	0.745264	0.779934
91	Myeloid	CD56	0.0222898	0.920268	0.985013	0.0222898	1.08975	1.72877	0.828594	1.75571	1.24392	1.13103	1.16389	2.82244	1.80743	0.846362	1.13877	1.16477	0.979713	1.14175	1.16733	0.884882	1.03838	1.18271	1.13181	0.956081	1.20008	0.995776	0.988951	0.791386	1.03246	3.80517	1.42672	0.891289	0.765302	1.79865	2.14254	1.10444
128	NK Cell	CD56	0.494224	0.0141824	0.449784	0.494224	5.05454	4.87057	4.87644	4.32832	5.24381	4.78677	4.45197	3.06817	4.24014	3.69923	4.41962	5.00665	4.84768	5.25255	4.40774	3.92116	5.238	5.17907	5.30907	5.3509	5.30478	4.42936	4.92504	3.74523	4.74935	4.49727	5.25605	5.8584	4.89299	5.30456	4.80093	5.54193
165	Other	CD56	-0.0978427	0.358321	0.985013	-0.0978427	1.39679	2.08202	1.9184	1.81074	2.15844	1.98433	1.89693	1.5671	1.96418	1.01447	1.49724	1.93377	1.74472	2.15629	1.78897	1.3053	1.62945	1.99391	1.65071	1.5874	1.38295	1.47021	1.60201	1.10588	1.34877	2.05382	2.01082	1.87679	1.60749	2.01348	1.79166	1.52887
202	T Cell	CD56	0.0825371	0.775782	0.985013	0.0825371	1.08652	2.17647	1.22807	1.20105	2.35753	3.6342	1.07786	1.59531	1.8857	0.989024	1.12384	1.13075	1.52391	1.90873	3.48886	2.22991	1.23764	2.96348	1.41506	1.8045	2.66977	2.86371	1.27696	0.882189	1.47155	1.94189	0.856478	1.13865	1.09022	2.09651	3.55447	2.69526
18	B Cell	CD57	0.0245099	0.453572	0.985013	0.0245099	0.137822	0.156908	0.180477	0.263804	0.170513	0.257696	0.229138	0.369551	0.354416	0.283838	0.177545	0.19515	0.27028	0.252674	0.307587	0.32194	0.218403	0.212448	0.19342	0.287339	0.361916	0.364404	0.250091	0.273307	0.460775	0.291578	0.184277	0.192694	0.147003	0.310477	0.290475	0.282889
55	Granulocyte	CD57	-0.00206777	0.962262	0.985013	-0.00206777	0.139516	0.587489	0.138212	0.257215	0.361716	0.260355	0.320434	0.24657	0.385975	0.402319	0.163503	0.251346	0.363782	0.234634	0.200309	0.339123	0.229864	0.53422	0.191428	0.270268	0.374359	0.267969	0.349371	NA	NA	0.316184	0.15401	0.269917	0.162429	0.349231	0.294285	0.278449
92	Myeloid	CD57	0.000876495	0.971918	0.985013	0.000876495	0.129097	0.154232	0.135523	0.180861	0.144828	0.178251	0.190509	0.245094	0.187288	0.186365	0.158581	0.155939	0.247318	0.206625	0.230843	0.291736	0.167669	0.172913	0.169622	0.180209	0.183535	0.14575	0.185937	0.210197	0.306573	0.224705	0.150031	0.165092	0.100322	0.224427	0.224304	0.225828
129	NK Cell	CD57	-0.552185	0.0347819	0.587587	-0.552185	4.78157	5.27934	5.16345	5.09439	5.51377	6.16499	4.95579	4.77839	5.52001	4.72613	4.47687	4.23087	5.01786	5.07692	4.18617	3.8693	5.06055	4.95992	4.8408	4.53898	4.41897	5.57582	4.6805	2.56186	4.50874	5.30791	3.45628	3.666	4.48125	4.95919	4.17828	2.80583
166	Other	CD57	-0.260428	0.593052	0.985013	-0.260428	0.148872	0.247588	0.208973	0.247683	0.230748	4.21317	2.38209	4.20644	2.13432	0.360243	3.26307	0.243311	0.331925	0.629604	0.325488	0.298911	0.219159	0.21262	0.287907	0.225909	0.29053	4.84735	0.307885	1.95982	3.09054	0.536345	0.726614	0.978008	0.188646	0.900952	0.271402	0.261912
203	T Cell	CD57	0.805629	0.256541	0.985013	0.805629	1.37081	0.251151	0.437436	0.345127	4.2296	5.64016	0.261337	5.0532	4.97528	0.349085	0.243659	0.199017	0.277877	1.43998	1.94654	3.77192	3.45756	0.500275	0.40711	4.17676	5.46227	5.93235	4.42063	4.2261	5.04872	2.14617	0.430924	0.374965	0.202194	1.51753	2.49357	2.88513
19	B Cell	CD68	-0.000927872	0.978324	0.985013	-0.000927872	0.355949	0.39057	0.555743	0.468342	0.398704	0.38719	0.459923	0.528862	0.511632	0.378032	0.403391	0.549132	0.574358	0.565219	0.594957	0.6037	0.456342	0.505184	0.403735	0.457461	0.469708	0.398499	0.539532	0.455967	0.424034	0.553275	0.336636	0.436832	0.503596	0.593995	0.601395	0.574666
56	Granulocyte	CD68	0.0364948	0.612414	0.985013	0.0364948	0.588764	0.697947	0.358781	0.717997	0.48893	0.769222	0.671844	0.602909	0.369507	1.06351	0.470641	0.966945	0.845217	0.846773	0.694054	0.920903	0.85348	0.764806	0.461887	0.806005	0.64124	0.599723	0.777778	NA	NA	0.777195	0.416329	0.934046	0.59808	0.92383	0.650581	0.995652
93	Myeloid	CD68	0.0452163	0.307643	0.985013	0.0452163	0.544131	0.512116	0.489225	0.540183	0.544593	0.513699	0.555622	0.591472	0.509892	0.565616	0.4954	0.652527	0.617298	0.695705	0.781362	0.468971	0.531745	0.585254	0.526584	0.503649	0.575677	0.457873	0.696968	0.606161	0.524202	0.740488	0.851671	0.485579	0.428642	0.76282	0.884718	0.639243
130	NK Cell	CD68	0.0164418	0.663315	0.985013	0.0164418	0.356789	0.410108	0.36689	0.428355	0.380532	0.360003	0.505902	0.592605	0.457157	0.421699	0.412451	0.520995	0.575118	0.556473	0.591507	0.634363	0.457772	0.497855	0.42224	0.432151	0.40807	0.341918	0.622227	0.612184	0.420422	0.572336	0.432839	0.42538	0.403615	0.576369	0.621047	0.58759
167	Other	CD68	-0.00389135	0.935689	0.985013	-0.00389135	0.707871	0.580556	0.678093	0.698201	0.700149	0.670111	0.690997	0.765441	0.704846	0.569864	0.490423	0.720874	0.844207	0.80852	0.769899	0.815274	0.731449	0.659727	0.721482	0.683058	0.795904	0.424471	0.761735	0.49163	0.472854	0.840689	0.527124	0.60837	0.784004	0.860885	0.943847	0.845837
204	T Cell	CD68	0.0116005	0.774618	0.985013	0.0116005	0.366904	0.413852	0.368666	0.459993	0.396658	0.391743	0.497529	0.570491	0.518706	0.372387	0.443811	0.518058	0.627944	0.591055	0.604698	0.607131	0.476393	0.553697	0.489169	0.467007	0.427256	0.325692	0.59327	0.433286	0.396259	0.631371	0.364439	0.442721	0.386592	0.620753	0.677436	0.649893
20	B Cell	CD8a	0.0475196	0.66905	0.985013	0.0475196	0.828603	0.835854	1.32006	1.02642	1.17411	0.858925	1.11595	1.49663	1.24725	0.691402	0.97535	1.9941	1.17046	1.47034	1.2772	1.45089	1.23011	1.12014	0.963973	1.2125	1.49086	0.987293	1.39079	0.786145	1.05757	1.17589	0.775546	1.42834	1.07458	1.81285	1.43549	1.75178
57	Granulocyte	CD8a	-0.0232987	0.800778	0.985013	-0.0232987	0.471856	0.601939	0.722467	0.701024	0.786958	0.73769	0.754756	1.08201	0.784689	0.732066	1.08545	0.976139	1.24858	0.981304	0.887454	1.32789	0.634446	0.711857	0.823078	0.811357	0.801122	0.381112	0.974824	NA	NA	1.40922	0.877321	0.643188	0.685315	0.913151	0.790543	1.36428
94	Myeloid	CD8a	0.0798612	0.571646	0.985013	0.0798612	0.994034	0.96234	0.86091	1.0848	1.09393	0.959586	1.73604	1.72853	1.24232	1.07918	1.38328	1.63349	1.37106	2.07136	1.52619	1.01149	1.11047	1.07339	0.957649	1.01742	1.43484	0.651325	1.58153	1.25825	1.07803	1.70442	1.59616	1.42518	1.13286	2.56283	1.72532	1.70664
131	NK Cell	CD8a	-0.173513	0.439314	0.985013	-0.173513	2.7871	3.20741	2.86541	2.55265	3.7814	3.72465	3.43753	2.4069	3.08885	1.09922	2.70841	3.38817	3.29412	3.07017	3.21385	2.16082	2.97661	3.76639	2.43721	2.56425	2.87398	3.25846	3.31293	1.19047	1.84096	2.15922	2.75039	2.94074	2.78612	2.93851	3.29919	2.915
168	Other	CD8a	-0.00396101	0.980133	0.985013	-0.00396101	1.12622	1.19894	1.19133	1.10292	1.26958	1.46013	2.315	2.69166	2.26329	1.23869	1.9695	1.69697	2.09715	2.25958	1.99665	1.89743	1.31003	1.2698	1.19184	1.11934	1.58593	2.32502	1.98932	1.68856	1.84458	1.96214	1.58652	1.73265	1.55152	2.32716	2.05743	2.16981
205	T Cell	CD8a	0.0537995	0.751486	0.985013	0.0537995	4.50405	4.58497	4.9552	4.43912	4.7849	4.82303	3.67354	4.46662	4.44613	3.39578	3.76946	4.0745	4.18329	4.50378	3.95708	4.10143	4.71385	4.82003	4.6284	4.95118	4.95493	4.91385	3.56445	3.31021	3.77593	4.3953	3.5999	4.26571	4.24573	4.51107	4.1894	4.68372
21	B Cell	DNMT3A	-0.0732566	0.170505	0.985013	-0.0732566	3.1864	3.10112	3.15423	3.09506	3.14263	3.12296	3.02495	3.30456	3.31627	2.88664	3.2278	3.17165	3.09578	3.20371	3.05992	3.08129	3.28791	3.16398	3.11885	3.16153	3.14516	3.14863	2.83505	2.72127	2.85326	3.18097	2.8149	3.00983	3.06782	3.25102	3.03181	3.21087
58	Granulocyte	DNMT3A	-0.0650956	0.710834	0.985013	-0.0650956	2.1703	2.09938	3.16758	2.19144	1.75827	2.22727	1.50068	2.66275	2.16542	2.49738	3.36298	1.88299	2.08372	2.21764	2.04876	2.11299	1.91332	2.12798	3.08475	2.30959	1.99847	2.60182	1.71652	NA	NA	2.05259	3.21572	1.59654	1.79282	2.18866	1.65491	2.46585
95	Myeloid	DNMT3A	-0.0568015	0.297051	0.985013	-0.0568015	2.95651	3.06986	3.1287	2.86149	2.97085	2.97511	2.99766	3.11049	3.08721	3.24235	3.19157	3.08951	3.03187	2.88974	3.10829	3.2748	3.09103	3.02269	3.41279	2.9248	3.20931	2.83237	2.97091	3.02723	3.10114	3.03985	3.04301	2.86832	2.72596	2.74731	2.99565	3.0648
132	NK Cell	DNMT3A	-0.0631398	0.318061	0.985013	-0.0631398	3.07531	2.91814	2.7763	3.07944	2.7233	2.83784	3.13056	3.26737	2.99272	2.60713	2.98437	2.97627	2.86205	2.96798	2.96576	2.95904	3.10379	2.88332	2.8576	3.04447	2.81222	2.64367	2.95918	2.78089	2.36473	2.97751	2.93893	2.82527	2.84708	2.96815	3.04885	3.05768
169	Other	DNMT3A	-0.0974507	0.0383783	0.587587	-0.0974507	3.20309	3.12041	3.32493	3.24471	3.19746	3.22382	3.1942	3.42257	3.23524	3.3167	3.36671	3.39131	3.24199	3.13354	3.24741	3.21347	3.26904	3.19507	3.28558	3.29149	3.3072	2.77448	3.09804	2.91454	3.16604	3.20511	3.14126	3.16202	3.1084	3.09854	3.19352	3.30805
206	T Cell	DNMT3A	-0.0199376	0.75747	0.985013	-0.0199376	3.10603	3.16007	2.96009	2.99462	2.93482	2.99413	3.15739	3.23503	3.24581	2.91517	3.26801	3.12398	3.17355	3.1163	3.2599	2.99682	3.12847	3.25116	3.31011	2.95477	2.88049	2.80628	3.03731	2.82432	2.56007	3.20033	3.2032	3.14541	3.16582	3.19932	3.34068	3.31498
22	B Cell	HLA_DR	0.0397992	0.816563	0.985013	0.0397992	6.15941	5.83812	6.03995	5.67704	6.35045	5.50926	5.59404	5.67418	5.34135	4.78625	5.58368	6.85193	5.06447	5.87608	5.56094	5.91201	6.32079	5.78883	5.34204	6.01205	6.54301	5.92518	5.85309	4.87633	4.90224	5.34536	5.50006	6.35565	5.63353	6.2626	5.71021	6.08498
59	Granulocyte	HLA_DR	-0.0690195	0.724948	0.985013	-0.0690195	0.891137	1.33752	1.77105	0.955008	1.52043	0.813725	1.95375	2.23881	0.653253	2.30615	2.29963	0.953134	1.34083	0.913789	1.98267	1.18664	1.07543	2.17712	1.88605	0.940497	1.59377	1.28603	0.971977	NA	NA	1.18519	2.38024	0.693507	1.78568	1.08662	0.932171	1.26729
96	Myeloid	HLA_DR	0.222008	0.272274	0.985013	0.222008	6.03036	5.4611	4.55501	5.84407	6.15088	5.56262	5.80292	6.01287	5.03491	4.42708	5.96159	6.19657	4.87224	6.34314	5.36199	4.81809	6.01669	5.51572	5.13459	5.74058	6.56539	5.38201	5.51299	5.65264	5.02223	5.69233	6.15135	6.18579	4.95474	6.91495	5.77692	5.76865
133	NK Cell	HLA_DR	0.711178	0.0467951	0.620213	0.711178	1.61066	1.01865	3.19147	0.941538	2.16559	1.09851	1.16242	4.30049	1.54124	1.26615	1.11609	1.99626	1.18837	1.58122	1.08248	1.22911	2.71091	1.32511	1.63236	2.46851	3.7925	2.28505	1.91599	5.22879	3.71258	1.20193	2.23441	2.12294	1.47049	2.49474	1.24831	2.02447
170	Other	HLA_DR	0.03979	0.863355	0.985013	0.03979	5.80354	5.34561	4.73112	5.07708	5.62292	5.21494	5.2618	5.71811	4.81608	3.43745	4.92744	5.64461	5.15466	5.91781	4.63822	5.51749	5.94722	5.26414	4.54778	5.44223	6.43248	4.98533	5.51141	4.8993	3.53949	4.54751	5.23668	5.67728	5.11523	6.30949	4.64558	5.36438
207	T Cell	HLA_DR	0.851367	0.0127702	0.449784	0.851367	1.65166	2.44758	4.18786	2.59394	1.61562	1.96579	1.39693	4.91011	1.81889	1.24018	1.48435	3.24561	1.69021	2.5832	1.77692	2.70507	3.53121	3.95373	2.01646	4.09077	3.9596	3.74868	2.41414	2.88913	2.66805	2.25457	2.60978	3.81085	1.87036	4.52207	2.83123	3.76517
23	B Cell	IL_7Ra	0.0022856	0.980576	0.985013	0.0022856	0.556512	0.493268	0.551515	0.582584	0.654224	0.406909	0.570241	0.631392	0.546286	0.445701	0.542018	1.78315	0.543554	0.816932	0.613373	0.808493	0.753141	0.55923	0.471653	0.587241	0.745572	0.408156	0.714169	0.405161	0.481444	0.635503	0.499211	1.08951	0.702915	1.00133	0.692361	0.836127
60	Granulocyte	IL_7Ra	0.00922161	0.824496	0.985013	0.00922161	0.281949	0.237053	0.207875	0.374153	0.273191	0.322877	0.363191	0.365548	0.270118	0.394079	0.347996	0.363598	0.471394	0.384964	0.431282	0.359236	0.301607	0.281423	0.22516	0.364585	0.40899	0.037228	0.486705	NA	NA	0.476954	0.287141	0.3869	0.259312	0.434665	0.444471	0.501401
97	Myeloid	IL_7Ra	0.0424453	0.68641	0.985013	0.0424453	0.874278	0.681237	0.792118	0.792966	0.988948	0.687264	0.899919	0.749755	0.562462	0.927837	0.810055	1.17236	0.523753	1.27017	1.01874	0.484785	0.637341	0.645447	0.438527	0.762801	1.09205	0.367471	0.816634	0.943999	0.760848	0.985404	1.457	1.11311	0.454553	1.70765	0.991767	0.741178
134	NK Cell	IL_7Ra	-0.00159065	0.962561	0.985013	-0.00159065	0.270784	0.337176	0.313394	0.357308	0.340128	0.328549	0.417079	0.491198	0.43319	0.424999	0.344463	0.411761	0.489211	0.533993	0.474833	0.582623	0.363465	0.386763	0.334249	0.371527	0.34472	0.301693	0.485732	0.424413	0.457711	0.512692	0.320596	0.388161	0.345047	0.477232	0.498177	0.513062
171	Other	IL_7Ra	-0.101911	0.435738	0.985013	-0.101911	1.27205	1.16841	1.14411	1.26749	1.44027	1.28132	1.89815	1.81418	1.59588	0.789272	0.771586	1.53188	1.67672	1.87713	1.36236	1.6541	1.19055	1.17613	1.13152	1.33769	1.59616	0.59354	1.51134	0.854429	0.702526	1.69772	0.851059	1.42223	1.66418	1.90552	1.53132	1.74843
208	T Cell	IL_7Ra	-0.213188	0.205729	0.985013	-0.213188	0.989279	1.55839	1.22245	1.64963	1.45249	1.24754	1.90633	2.20348	2.16466	2.01233	1.54666	2.11463	2.62037	2.15082	2.23095	2.74655	1.23974	1.80796	1.62226	1.44259	1.0187	0.998669	1.80924	1.89649	1.38603	2.1826	1.23272	1.56418	1.55022	1.84348	2.13274	2.67791
24	B Cell	JAK2	0.04907	0.623711	0.985013	0.04907	1.14909	1.34866	1.70861	1.67284	1.4572	1.41947	1.26527	1.5559	1.41341	1.06211	1.11775	1.3266	2.49397	1.4162	1.50403	1.44375	1.57326	1.79515	1.56012	1.77237	1.72947	1.70122	1.50933	1.19299	1.24558	1.45611	1.01032	1.22732	1.55514	1.60032	1.59761	1.61368
61	Granulocyte	JAK2	0.0640264	0.301668	0.985013	0.0640264	1.14082	1.3733	1.33727	1.44422	1.28933	1.28948	1.11795	1.41145	1.0527	1.15174	1.28486	1.27303	1.57891	1.35287	1.35521	1.27578	1.4208	1.55334	1.55574	1.49938	1.455	1.27378	1.28309	NA	NA	1.4143	1.26042	1.05654	0.900818	1.39872	1.47514	1.4871
98	Myeloid	JAK2	0.0562956	0.371944	0.985013	0.0562956	1.75942	1.77667	1.69391	1.89773	1.75166	1.71358	1.65923	1.75516	1.58338	1.38831	1.5343	1.78409	1.76995	1.88946	1.85126	1.42898	1.78668	2.00579	1.77917	1.8706	1.89575	1.52125	1.82752	1.49946	1.51268	1.88597	1.86415	1.48691	1.46338	1.89822	1.99523	1.84505
135	NK Cell	JAK2	0.0469124	0.411609	0.985013	0.0469124	1.24779	1.40086	1.36145	1.50731	1.32759	1.3269	1.35578	1.49503	1.24676	1.17941	1.10035	1.38518	1.52972	1.44232	1.46011	1.48533	1.53088	1.67685	1.46889	1.55284	1.46585	1.30952	1.59812	1.35616	1.16376	1.4708	1.13659	1.14075	1.14524	1.51021	1.56515	1.51088
172	Other	JAK2	-0.00281172	0.971653	0.985013	-0.00281172	1.85475	1.88402	1.79974	1.99985	1.84947	1.85943	1.7974	1.95631	1.839	1.53019	1.40607	1.81013	2.14936	2.09381	1.95408	1.91485	1.99909	2.11918	1.94634	1.99811	2.03094	1.57779	1.97196	1.38373	1.43979	2.05688	1.57038	1.60824	1.7373	2.06423	2.091	2.0585
209	T Cell	JAK2	0.0413047	0.563915	0.985013	0.0413047	1.34814	1.55392	1.39031	1.59292	1.42648	1.42575	1.35209	1.51478	1.38253	1.07746	1.23022	1.38231	1.61329	1.5385	1.54759	1.57421	1.62987	1.84929	1.66519	1.64328	1.54604	1.30804	1.53663	1.23108	1.07836	1.60915	1.14723	1.23813	1.15973	1.60351	1.74571	1.62013
25	B Cell	Ki67	1.31879	0.0137368	0.449784	1.31879	0.416305	0.977712	5.79811	4.41538	1.96372	2.43632	0.822772	4.35346	3.15227	0.452113	0.706984	4.65027	1.47717	0.893012	2.63377	1.04659	3.34206	4.81128	4.13296	5.10515	4.10563	5.58552	2.65616	1.36475	3.38045	1.76673	2.35995	3.12336	4.04327	4.21674	3.77487	3.52775
62	Granulocyte	Ki67	0.168966	0.268696	0.985013	0.168966	1.13398	1.1505	0.425052	1.35084	1.29358	1.55136	1.08094	0.893923	0.772153	0.722237	0.494153	2.02257	1.69933	1.53028	1.81778	1.26518	1.20962	1.30388	0.56738	1.36335	1.34151	1.89681	1.518	NA	NA	1.5684	0.680228	1.32727	1.55334	1.52613	1.66441	1.64857
99	Myeloid	Ki67	-0.123399	0.606215	0.985013	-0.123399	3.30128	3.55524	2.56409	3.8813	2.50414	2.68857	3.50459	3.80717	2.20868	1.91519	3.90766	4.2738	1.81175	3.31967	3.13675	2.97954	2.26533	3.66985	2.89839	2.94182	2.7956	1.79142	3.17566	2.50871	2.30491	3.75947	3.4809	3.41877	2.56355	3.72437	3.74786	2.33848
136	NK Cell	Ki67	0.464492	0.139593	0.985013	0.464492	2.20904	2.67028	4.61816	2.42134	2.82675	1.39295	2.07167	4.03544	1.41268	1.79119	1.86424	4.46046	4.32858	2.00535	2.40267	1.72119	3.1205	3.03499	2.77935	4.05384	3.03087	2.61403	3.44063	3.79485	2.31732	1.92615	3.74549	2.72532	3.60919	2.39965	3.50247	3.56919
173	Other	Ki67	0.0305116	0.855842	0.985013	0.0305116	2.40621	2.47786	2.63901	2.57141	2.05533	2.26896	2.54397	3.02005	2.47063	1.54982	2.59985	3.43233	3.20216	2.75131	2.74381	2.10515	2.41081	3.56969	2.19347	2.31169	2.08896	3.11312	2.53596	2.04441	1.6579	2.35562	3.45957	2.79528	2.60942	2.50359	2.88265	2.79391
210	T Cell	Ki67	0.658901	0.129231	0.985013	0.658901	0.498492	1.71043	4.57378	1.91969	0.429084	0.704537	0.552766	4.29459	0.615253	0.397802	0.598342	2.28346	1.07465	0.672062	0.700147	0.677157	1.35714	4.05696	1.15009	3.44803	1.01979	3.5614	2.23954	0.683726	0.703548	1.249	1.34213	1.95483	0.923214	3.26409	2.9003	2.39089
26	B Cell	p_JAK2	0.0360767	0.414354	0.985013	0.0360767	0.454073	0.529466	0.754148	0.753004	0.49644	0.494337	0.588194	0.672734	0.6417	0.460228	0.545092	0.890357	0.682219	0.677484	0.681932	0.708783	0.643075	0.705851	0.660638	0.740228	0.564196	0.631639	0.71527	0.506002	0.532376	0.718412	0.456881	0.634344	0.791019	0.721307	0.787969	0.798214
63	Granulocyte	p_JAK2	-0.00731109	0.877208	0.985013	-0.00731109	0.471251	0.490649	0.563012	0.533766	0.422756	0.430987	0.806234	0.670842	0.487914	0.585006	0.629015	0.534789	0.715963	0.735646	0.712327	0.581834	0.53694	0.567045	0.685971	0.53521	0.421067	0.353917	0.67466	NA	NA	0.767402	0.496313	0.501307	0.488568	0.6416	0.70962	0.718515
100	Myeloid	p_JAK2	0.00838207	0.891752	0.985013	0.00838207	0.640066	0.555212	0.605758	0.715157	0.628073	0.536561	0.704246	0.66951	0.589353	0.622174	0.618394	0.781701	0.74865	1.09531	0.962945	0.67897	0.709744	0.698428	0.671067	0.768699	0.668546	0.373322	0.816787	0.561367	0.633554	0.859821	0.613596	0.663522	0.446276	0.846711	1.2101	0.744643
137	NK Cell	p_JAK2	0.00679076	0.903976	0.985013	0.00679076	0.440346	0.542097	0.486974	0.647132	0.493994	0.52656	0.680465	0.694494	0.633502	0.565727	0.553534	0.670616	0.804474	0.740834	0.81619	0.80161	0.637725	0.697219	0.617418	0.629461	0.552577	0.44246	0.883119	0.240466	0.485325	0.771951	0.555615	0.566025	0.567692	0.829837	0.958796	0.771516
174	Other	p_JAK2	0.050193	0.640674	0.985013	0.050193	0.838746	0.719742	0.7046	0.871298	0.764476	0.700794	1.12671	1.35727	1.52222	0.729865	0.776693	1.02244	1.31709	1.44823	1.39632	0.868696	0.830222	0.834671	0.7953	0.879341	0.792626	0.54571	1.21237	1.02863	0.997295	1.48061	0.842564	1.26178	1.06993	1.51187	1.66339	1.22198
211	T Cell	p_JAK2	0.0307217	0.414798	0.985013	0.0307217	0.401781	0.444036	0.411386	0.521183	0.425274	0.473921	0.483202	0.618675	0.565754	0.386243	0.459924	0.544631	0.622435	0.61734	0.593041	0.630392	0.529429	0.571901	0.551884	0.565735	0.541324	0.393158	0.595747	0.442255	0.445816	0.64388	0.409934	0.521159	0.438457	0.643463	0.725478	0.671148
27	B Cell	p_P90RSK	0.0555589	0.301989	0.985013	0.0555589	1.04709	1.0788	1.40108	1.2317	1.2608	1.28408	1.32032	1.4671	1.38356	0.962977	1.18279	1.30623	1.4383	1.39353	1.39839	1.11046	1.30213	1.38528	1.29677	1.34983	1.36583	1.26403	1.41658	1.42277	1.25388	1.38163	0.923348	1.28741	1.16051	1.45484	1.41988	1.47141
64	Granulocyte	p_P90RSK	0.00891824	0.940483	0.985013	0.00891824	1.53751	1.44931	1.32057	1.16142	1.70379	1.54254	1.44317	1.69048	1.33869	0.784455	1.31074	1.64341	1.73806	2.20518	1.35687	1.37445	1.32709	1.55162	1.47391	1.2398	1.44093	0.909925	1.90474	NA	NA	1.97541	1.01143	1.58278	1.06166	1.97717	1.4728	1.84616
101	Myeloid	p_P90RSK	0.113618	0.0532017	0.656155	0.113618	1.34327	1.34945	1.28752	1.35298	1.35793	1.36263	1.44498	1.53502	1.4729	1.11486	1.36641	1.40825	1.62257	1.65047	1.62577	1.02093	1.42265	1.49613	1.44233	1.39344	1.44413	1.29166	1.58741	1.32776	1.34053	1.61926	1.51189	1.78701	1.56557	1.62901	1.61865	1.6564
138	NK Cell	p_P90RSK	0.0560392	0.345045	0.985013	0.0560392	0.974334	0.977928	1.03843	1.02394	1.04555	1.03504	1.18385	1.2419	1.08491	0.772934	0.991467	1.1319	1.28619	1.24382	1.21944	1.00541	1.13262	1.21563	1.1341	1.11838	1.09013	0.888742	1.37986	1.44519	0.937525	1.24812	0.855856	1.01714	0.858895	1.2145	1.32794	1.28905
175	Other	p_P90RSK	0.0159623	0.837531	0.985013	0.0159623	1.3149	1.30682	1.29973	1.27794	1.43907	1.35376	1.39995	1.57692	1.51555	0.896909	1.18824	1.35207	1.70557	1.7254	1.60814	1.35423	1.41259	1.51268	1.3853	1.37693	1.42666	1.14996	1.65109	1.11429	0.920189	1.67522	1.15142	1.43819	1.37599	1.65226	1.6563	1.67152
212	T Cell	p_P90RSK	0.0466234	0.38883	0.985013	0.0466234	1.09731	1.12161	1.14685	1.15702	1.15054	1.17076	1.13848	1.28989	1.17541	0.90717	1.07791	1.11931	1.36544	1.31587	1.25746	1.1079	1.25618	1.38811	1.31933	1.2758	1.25082	1.03156	1.30902	1.01185	0.914544	1.35473	0.929013	1.17175	0.995862	1.31625	1.42371	1.3964
28	B Cell	p16	0.116	0.0694365	0.700678	0.116	0.667389	0.893104	1.36911	1.21924	0.763522	0.759424	0.877273	1.13187	0.93704	0.832637	0.86744	1.21908	1.14388	1.0118	1.0724	1.14475	1.05267	1.22824	1.1007	1.21152	1.00235	1.23554	1.03223	0.794329	1.00903	1.09477	1.01663	1.00423	1.31008	1.23873	1.14248	1.29246
65	Granulocyte	p16	0.144223	0.0397018	0.587587	0.144223	0.823805	0.888615	0.751876	0.941888	0.779486	0.6591	1.12991	0.846451	0.707017	1.26598	0.830668	0.972565	1.20999	1.19536	1.20318	1.04282	0.962542	1.08815	1.12219	0.941563	0.83152	1.08906	1.25659	NA	NA	1.32738	0.95155	1.06558	0.964684	1.22757	1.34835	1.18503
102	Myeloid	p16	0.0547384	0.466202	0.985013	0.0547384	1.02253	1.05723	0.920848	1.20414	1.03468	1.12985	1.22221	1.82546	1.31413	1.14878	1.21744	1.21872	1.71746	1.36284	1.50519	1.44215	1.20318	1.33084	1.33016	1.2017	1.17278	1.19965	1.419	1.0732	1.22688	1.44122	1.43923	1.34777	1.25333	1.31468	1.67568	1.59018
139	NK Cell	p16	0.154444	0.0474938	0.620213	0.154444	0.582919	0.769172	0.707043	0.903529	0.693668	0.670423	0.940368	0.973608	0.818551	0.941572	0.76589	0.934169	1.17245	1.0116	1.19504	1.12985	0.898416	0.963838	0.951595	0.875855	0.781635	0.599085	1.23317	1.49633	0.868937	1.0211	1.23484	0.939812	1.00961	1.28449	1.37279	1.14947
176	Other	p16	0.061688	0.405515	0.985013	0.061688	0.951969	1.03257	0.921242	1.31594	1.00836	0.988524	1.17274	1.21517	1.27292	1.17263	1.01407	1.34748	1.50569	1.41382	1.452	1.29799	1.18103	1.15514	1.16974	1.27543	1.10979	0.764888	1.34654	0.917261	1.12619	1.3913	1.3655	1.30959	1.33206	1.50919	1.66567	1.45083
213	T Cell	p16	0.0980999	0.0661283	0.700678	0.0980999	0.566927	0.700097	0.615922	0.815273	0.627973	0.657438	0.722702	0.913203	0.814659	0.698845	0.745235	0.839913	0.999937	0.907512	0.983136	0.955668	0.819886	0.86432	0.878518	0.84448	0.776661	0.607834	0.885407	0.70657	0.814289	0.923954	1.01505	0.931593	0.781683	1.08014	1.13121	1.07245
29	B Cell	p53	0.0178085	0.788474	0.985013	0.0178085	0.356852	0.459588	1.07318	0.683055	0.590443	0.481174	0.518093	0.868439	0.78126	0.351148	0.451445	1.0075	0.691801	0.629704	0.718222	0.620529	0.504013	0.775381	0.64521	0.758928	0.624157	0.552186	0.746588	0.478639	0.613709	0.719839	0.45769	0.603957	0.464715	0.930367	0.849965	0.84202
66	Granulocyte	p53	0.0518939	0.488217	0.985013	0.0518939	0.318573	0.361174	0.458994	0.438513	0.334692	0.438915	0.650509	0.599386	0.188721	0.523445	0.593935	0.741015	0.917144	0.717391	0.504524	0.5814	0.328809	0.492704	0.432348	0.3964	0.346317	0.252405	0.957615	NA	NA	0.724689	0.504387	0.820625	0.590168	0.869651	0.607391	0.725296
103	Myeloid	p53	0.00684814	0.907098	0.985013	0.00684814	0.448128	0.483381	0.604628	0.587	0.44693	0.479624	0.687133	0.792821	0.777618	0.557533	0.671677	0.742438	0.803723	0.793731	0.774489	0.686879	0.45646	0.635113	0.552741	0.468384	0.496042	0.363753	0.776019	0.644838	0.732198	0.907697	0.840961	0.66101	0.372867	0.863325	0.890554	0.78534
140	NK Cell	p53	-0.0514807	0.551775	0.985013	-0.0514807	0.424752	0.561969	1.14793	0.819766	0.69196	0.532197	0.837418	1.02034	0.839939	0.582707	0.733175	1.40188	1.12563	0.942034	0.95328	0.728738	0.581413	0.717447	0.600518	0.604932	0.539139	0.413522	1.12279	0.843302	0.630108	1.02886	0.729665	0.836086	0.682564	0.985635	1.0899	1.11414
177	Other	p53	-0.0231529	0.672074	0.985013	-0.0231529	0.433452	0.473157	0.686269	0.476246	0.467928	0.491387	0.585131	0.739764	0.768905	0.397104	0.658856	0.667848	0.859976	0.78003	0.740635	0.677293	0.472808	0.649509	0.520751	0.476683	0.48138	0.371169	0.752362	0.488457	0.423862	0.794341	0.586639	0.647168	0.481091	0.781557	0.803273	0.802487
214	T Cell	p53	-0.0332881	0.551345	0.985013	-0.0332881	0.406885	0.448895	0.793337	0.771707	0.556198	0.467301	0.532523	0.834453	0.661024	0.365746	0.476427	0.855338	0.711743	0.63221	0.630253	0.586715	0.49627	0.662612	0.531363	0.510181	0.496929	0.401049	0.75519	0.502052	0.512572	0.754614	0.368563	0.519273	0.379428	0.761032	0.77325	0.773768
30	B Cell	P90RSK	0.0879106	0.358706	0.985013	0.0879106	1.93161	2.28854	2.7749	2.92252	2.27367	2.17401	2.03724	2.31472	2.2147	2.14492	2.01557	2.37413	2.21175	2.11236	2.29143	3.16099	2.47169	2.66578	2.48706	2.74756	2.62918	2.54623	2.43606	2.21744	2.31852	2.19838	2.29297	2.29762	2.13877	2.45703	2.40156	2.34377
67	Granulocyte	P90RSK	-0.0132682	0.925513	0.985013	-0.0132682	1.9201	1.87253	2.22715	2.74535	1.45698	1.9624	1.33056	1.82533	1.3524	2.10202	2.37572	1.59119	1.9818	2.12918	1.82679	2.52026	1.91635	2.00364	2.20986	2.5314	1.72352	1.7884	1.80687	NA	NA	1.85115	2.69142	1.32495	1.43576	2.1864	1.61568	2.04613
104	Myeloid	P90RSK	-0.163566	0.143891	0.985013	-0.163566	3.54636	3.34367	3.44156	3.68893	3.39181	3.11583	3.08255	2.87683	2.84208	2.89029	2.96838	3.68357	2.80947	3.71855	3.03826	3.07528	3.02196	3.56862	2.92661	3.41654	3.25158	2.66461	3.06808	2.81625	2.90523	3.1375	3.31995	2.91248	2.49613	3.21673	3.44314	2.73097
141	NK Cell	P90RSK	-0.00867704	0.925338	0.985013	-0.00867704	2.33876	2.73314	2.5852	3.0047	2.39828	2.36922	2.39734	2.44243	2.22392	2.58519	2.20159	2.61733	2.47046	2.41108	2.59403	3.5461	2.6478	2.89977	2.51523	2.7932	2.50712	2.50979	2.64249	2.699	2.41355	2.38799	2.56131	2.31968	2.27096	2.58024	2.6216	2.4102
178	Other	P90RSK	-0.168735	0.360512	0.985013	-0.168735	3.91721	3.91974	3.77177	4.06487	3.84889	3.76589	3.98047	3.74671	3.92341	2.61273	3.07285	3.95123	4.21668	4.29135	3.31952	4.25983	3.76916	3.97731	3.73349	4.01802	3.8327	3.09739	3.61893	2.55797	2.20339	4.25956	3.15937	3.43313	4.06426	4.31211	3.86579	4.06076
215	T Cell	P90RSK	0.0249618	0.848827	0.985013	0.0249618	2.25876	2.92432	2.43815	3.07669	2.2964	2.2561	2.15347	2.37595	2.22917	2.14125	2.12319	2.45185	2.36502	2.35254	2.49922	3.89665	2.62339	3.06466	2.5066	2.81966	2.54803	2.34269	2.42581	2.1484	2.12094	2.47134	2.61452	2.30765	2.21874	2.60867	2.9287	2.48835
31	B Cell	PD_1	0.0351803	0.635139	0.985013	0.0351803	0.452207	0.486594	0.754854	0.646177	0.564805	0.491411	0.668381	0.902932	0.753081	0.481738	0.60875	1.31486	0.725776	0.9871	0.802598	0.965898	0.83116	0.659054	0.574974	0.791456	0.683909	0.758832	0.834906	0.542055	0.630496	0.763214	0.580569	0.894074	0.550317	1.15683	0.868294	1.0499
68	Granulocyte	PD_1	0.0296173	0.600532	0.985013	0.0296173	0.33782	0.455032	0.31432	0.550805	0.400061	0.410897	0.405987	0.566166	0.360615	0.592168	0.527406	0.64405	0.85012	0.473095	0.55142	0.663153	0.421921	0.43138	0.332332	0.633182	0.522815	0.312924	0.582798	NA	NA	0.775047	0.448014	0.508591	0.44497	0.614732	0.640943	0.83522
105	Myeloid	PD_1	0.0632807	0.442905	0.985013	0.0632807	0.475503	0.518758	0.398965	0.552006	0.439366	0.474228	0.753919	0.974976	0.746181	0.609507	0.741067	0.893086	0.816791	1.0182	0.750443	0.648458	0.496016	0.593976	0.499493	0.516821	0.575118	0.483829	0.803471	0.661367	0.65757	0.874257	0.928325	0.79972	0.566026	1.50307	0.899645	0.965235
142	NK Cell	PD_1	0.0361318	0.58151	0.985013	0.0361318	0.441998	0.562587	0.618767	0.611637	0.574281	0.707559	0.866895	1.26989	0.945598	0.676383	0.592316	0.717712	0.955991	0.934319	0.825998	0.812269	0.622059	0.672488	0.553376	0.614689	0.698325	1.00519	0.907209	0.952537	0.969905	0.962582	0.787423	0.601607	0.750478	0.89572	0.876235	0.822491
179	Other	PD_1	-0.0548454	0.667771	0.985013	-0.0548454	0.678554	0.759478	0.793308	0.743017	0.64547	0.734481	1.69225	2.10021	1.58593	0.801074	0.663696	0.931706	1.22597	1.3347	1.14487	0.913804	0.792359	0.709452	0.682229	0.661891	0.884264	0.598773	1.17088	1.22733	1.19037	1.12002	0.704023	0.992311	1.11267	1.54069	1.14383	1.33991
216	T Cell	PD_1	0.0748651	0.638507	0.985013	0.0748651	2.2953	2.30946	3.56826	2.03949	2.31394	2.09458	1.67225	2.9821	2.66853	1.923	1.83295	2.43671	2.70588	2.88988	2.58537	2.84192	2.91753	2.64511	2.6632	2.86767	2.92807	2.23425	1.89967	1.94132	2.50204	2.90201	2.08745	2.06882	2.73665	2.84863	1.99092	3.12414
32	B Cell	T_bet	0.389796	0.0255457	0.587587	0.389796	0.272621	0.418095	0.808843	0.514089	0.746838	0.607712	0.618259	1.3183	0.813954	0.34698	0.5727	1.1078	0.988077	0.643451	0.910896	0.781018	1.78702	0.615989	0.512521	1.84629	1.3314	0.626123	0.754821	0.81943	0.7879	0.685236	0.402283	2.63044	1.865	0.948768	1.04648	1.04666
69	Granulocyte	T_bet	0.0167068	0.838913	0.985013	0.0167068	0.27718	0.246289	0.229368	0.298399	0.321737	0.249352	0.818751	0.468319	0.418531	0.33583	0.529349	0.650966	0.87227	0.74692	0.695842	0.482322	0.285484	0.373296	0.31156	0.299146	0.285489	0.109786	0.734692	NA	NA	0.581086	0.500788	0.893223	0.510725	0.771046	0.54947	0.714348
106	Myeloid	T_bet	0.03503	0.545565	0.985013	0.03503	0.301501	0.334018	0.28443	0.365715	0.353125	0.342302	0.529514	0.595747	0.437336	0.522698	0.550741	0.595478	0.635552	0.657841	0.660271	0.556945	0.32551	0.408486	0.353272	0.318787	0.345457	0.280503	0.637046	0.607897	0.607567	0.747638	0.761915	0.529316	0.31636	0.725311	0.711594	0.607037
143	NK Cell	T_bet	0.0473427	0.671143	0.985013	0.0473427	2.93129	2.8946	3.1542	3.02414	3.21116	3.0407	3.33518	3.35618	3.08954	2.34342	3.41201	3.52546	3.51245	3.26626	3.04653	2.55121	2.92572	3.08159	3.33815	3.14117	3.13265	2.6448	3.50043	2.73615	2.46161	3.42367	3.27562	3.49566	3.33593	3.29252	3.3013	3.36485
180	Other	T_bet	0.194552	0.505725	0.985013	0.194552	0.388999	0.793535	0.89733	0.444015	1.00006	1.73187	2.13153	2.28885	1.52893	0.56503	3.10801	0.966082	2.12617	1.72249	0.881972	0.746862	0.459064	0.57903	2.46055	0.503845	0.487995	2.36994	0.984803	1.6779	1.33651	1.96165	2.84027	3.04659	1.8065	2.27386	0.762858	0.883198
217	T Cell	T_bet	0.434501	0.0366763	0.587587	0.434501	0.934326	0.904123	1.68598	0.63929	1.54615	2.17202	0.762526	2.51618	2.19618	0.851361	1.39617	0.817835	1.04729	1.51183	1.66011	1.57815	1.15934	1.39908	1.53965	2.30552	2.67736	2.20123	2.70977	2.02122	2.11763	2.14559	1.23428	1.1898	0.630793	1.91485	1.76972	2.15574
33	B Cell	TET2	0.016807	0.783049	0.985013	0.016807	0.974402	1.11055	1.27758	1.3683	1.12637	1.09032	1.01862	1.17456	1.12076	0.79101	0.935311	1.26944	1.21764	1.16859	1.17825	1.17116	1.19468	1.47565	1.18364	1.33898	1.27197	1.20342	1.1501	0.83379	0.90795	1.21274	0.863394	0.952734	0.913592	1.21167	1.24703	1.30042
70	Granulocyte	TET2	0.0130669	0.817937	0.985013	0.0130669	1.01005	1.06312	1.0267	1.05707	0.993352	1.03624	1.00204	1.17975	0.783258	1.18051	0.974761	0.953714	1.1067	1.28798	1.1364	0.999102	1.03063	1.08343	1.12431	1.18158	1.16335	0.986469	1.21373	NA	NA	1.34669	0.800217	0.737588	0.783266	1.08908	1.14222	1.19229
107	Myeloid	TET2	0.0397063	0.477922	0.985013	0.0397063	1.11077	1.15151	1.0605	1.16961	1.14504	1.09085	1.08544	1.14782	0.986939	0.962587	0.964044	1.12375	1.10766	1.31684	1.28246	0.774079	1.16602	1.32495	1.1608	1.23975	1.20963	0.853807	1.16863	0.931338	1.12582	1.27691	1.0928	0.984755	0.773103	1.24482	1.40418	1.15792
144	NK Cell	TET2	0.0386159	0.433079	0.985013	0.0386159	0.82169	0.987727	0.899466	1.0515	0.928827	0.956122	0.965332	1.05964	0.920066	0.784861	0.814639	0.953634	1.18118	1.06218	1.10127	1.11353	1.04884	1.21536	1.03983	1.07482	1.02057	0.811554	1.19099	0.925167	0.81014	1.10125	0.881142	0.841494	0.821744	1.14537	1.18439	1.10686
181	Other	TET2	0.00453952	0.936717	0.985013	0.00453952	1.20857	1.25485	1.14123	1.31089	1.24743	1.27413	1.14855	1.25308	1.23672	1.06216	1.00924	1.269	1.44771	1.43107	1.36001	1.24936	1.28474	1.4674	1.29027	1.38853	1.30083	1.00631	1.26986	0.913708	0.995552	1.44369	1.03606	1.18994	1.10292	1.36619	1.49319	1.42746
218	T Cell	TET2	0.017003	0.751195	0.985013	0.017003	0.867395	1.08348	0.870899	0.996523	0.969102	1.02113	0.945931	1.0993	1.00626	0.761242	0.846717	0.963728	1.30669	1.15566	1.07227	1.08207	1.03801	1.3158	1.13626	1.05116	1.05503	0.831206	1.05031	0.893125	0.790746	1.12392	0.780858	0.920558	0.87839	1.11792	1.17119	1.16596
34	B Cell	TIM_3	0.0555747	0.634752	0.985013	0.0555747	1.14262	1.25123	1.45366	1.52538	1.43081	1.2057	1.46069	1.74295	1.52928	0.982036	1.33314	2.4439	1.54062	1.81415	1.62887	1.79656	1.60111	1.56974	1.34117	1.61231	1.6869	1.27647	1.7472	1.00764	1.20927	1.55965	1.20139	1.88392	1.40321	2.18544	1.79582	2.08953
71	Granulocyte	TIM_3	0.0598646	0.576642	0.985013	0.0598646	1.21675	1.57749	1.09508	1.50897	1.67754	1.39588	1.34118	1.3585	1.52736	2.19238	1.42645	1.9719	2.02058	1.49295	1.50367	1.81305	1.46617	1.84359	1.14652	1.55747	1.81244	1.11708	1.72033	NA	NA	1.94376	1.36443	2.05385	1.47273	1.70421	1.71137	1.90391
108	Myeloid	TIM_3	-0.0512997	0.799622	0.985013	-0.0512997	2.6037	2.13858	1.5978	2.92285	2.26725	2.18938	2.92037	2.99599	2.24626	1.57798	2.55603	3.09388	1.76901	3.12458	2.56061	1.36652	1.90293	2.26689	2.42066	2.47401	2.60569	1.2515	2.42546	1.78245	1.55649	3.0908	2.21141	2.53515	1.77248	3.50583	3.05126	2.25699
145	NK Cell	TIM_3	0.125945	0.307737	0.985013	0.125945	1.86155	2.18271	2.08107	2.16126	2.40397	1.91102	2.63815	2.23703	2.02692	1.85917	2.12848	2.47971	2.6502	2.59964	2.50789	2.37028	2.44762	2.77969	2.42961	2.54925	2.6093	1.59629	2.75087	1.92669	1.48172	2.6264	2.08542	2.38431	2.25336	2.71556	2.67856	2.79952
182	Other	TIM_3	-0.0524721	0.726401	0.985013	-0.0524721	1.93816	1.91811	1.87158	2.04118	1.95623	2.04107	2.99114	3.17797	2.85828	1.88304	1.8982	2.40438	2.65755	2.86109	2.65972	2.49305	2.11824	2.15899	2.17905	2.08956	2.27038	1.50504	2.6799	2.29807	2.10736	2.68072	1.82661	2.20985	2.08249	2.99559	2.74249	2.86683
219	T Cell	TIM_3	0.0667532	0.629835	0.985013	0.0667532	1.57863	1.6924	2.0253	1.83988	1.75773	1.74172	2.3402	2.78971	2.66421	1.93914	2.20351	2.35954	2.6214	2.8041	2.48925	2.63974	1.9417	2.1265	1.94584	2.10777	2.27297	1.73887	2.53912	1.9003	2.14316	2.69759	2.00343	2.3684	2.31724	2.79854	2.63832	3.01476
35	B Cell	TOP2b	0.43576	3.16087e-05	0.00701713	0.43576	3.55341	3.88686	3.96558	4.09635	3.65712	3.72066	3.90028	4.07565	3.8695	3.2041	4.00167	4.14786	3.81526	3.76876	4.05936	3.91469	4.21659	4.50869	4.48767	4.39538	4.3028	4.08234	4.49639	3.7308	3.65523	4.09553	4.55057	4.49	4.30582	4.41776	4.47392	4.39978
72	Granulocyte	TOP2b	0.0649257	0.296195	0.985013	0.0649257	3.77532	3.96973	3.74907	3.84705	3.78104	3.99648	3.90602	3.69984	3.49958	3.88126	3.74832	3.98197	3.95246	3.95367	3.81379	3.67043	3.77015	4.10506	3.92944	3.86409	3.76346	4.35214	3.89391	NA	NA	3.96388	3.55153	3.70794	3.83525	3.9284	3.84389	3.97259
109	Myeloid	TOP2b	-0.0315463	0.664723	0.985013	-0.0315463	4.1925	4.31385	3.98892	4.23139	4.10922	4.44608	4.19845	4.39314	4.32528	3.74412	4.37573	4.35951	4.47592	4.16643	4.20999	4.74032	4.07609	4.3942	4.28328	4.10009	4.14087	4.38264	4.15001	3.9083	3.90217	4.39026	4.32251	4.38106	4.29572	4.17393	4.3205	4.54448
146	NK Cell	TOP2b	-0.0605787	0.550667	0.985013	-0.0605787	3.86216	4.16872	4.13572	4.12935	4.37052	4.83797	3.88991	3.90879	3.98692	3.3662	3.71483	3.85543	3.96407	3.922	3.84148	3.72532	4.09083	4.08054	3.99497	4.03756	3.96439	4.37536	4.06176	3.31174	3.46443	4.02768	3.85333	3.80961	3.81812	3.94934	3.99617	3.87431
183	Other	TOP2b	-0.0710526	0.517275	0.985013	-0.0710526	4.10269	4.22842	4.11792	4.17848	4.07371	4.2148	4.19125	4.20992	4.20044	3.1415	4.14525	4.33774	4.34824	4.36303	4.23301	4.14465	3.9898	4.28202	4.12356	4.05424	4.07511	4.09743	4.20935	3.47988	3.05068	4.33274	4.16591	4.22443	4.10872	4.21357	4.3285	4.35826
220	T Cell	TOP2b	0.132899	0.247888	0.985013	0.132899	3.3874	3.51372	3.45459	3.52257	3.62107	4.37049	3.49654	3.73714	3.59402	2.76721	3.439	3.42448	3.65196	3.50024	3.50469	3.48469	3.61448	3.71541	3.58638	3.71369	4.29364	4.60657	3.663	3.24447	3.35132	3.59302	3.38635	3.462	3.46293	3.6214	3.7002	3.58133
36	B Cell	Trx	0.273141	0.170021	0.985013	0.273141	2.61496	3.8387	5.45232	4.73347	4.17311	4.34687	3.57466	4.86943	4.42854	2.90687	3.89685	4.83476	4.42277	4.0322	4.57164	3.90417	4.32852	4.48668	4.5135	4.7515	4.49792	5.0146	3.80783	3.83346	4.54793	4.16677	4.16179	4.22507	4.7472	4.80051	4.45356	4.63472
73	Granulocyte	Trx	-0.0723468	0.720601	0.985013	-0.0723468	4.11684	5.3279	4.97749	3.99832	4.20213	4.17495	5.06596	4.23866	4.40527	5.71656	4.1642	4.06046	4.89789	4.23602	5.20007	3.74002	4.02213	5.53159	5.57399	4.03958	4.08549	4.93677	4.25006	NA	NA	4.54682	4.08943	4.13647	4.78899	4.22263	3.94406	4.27651
110	Myeloid	Trx	0.129432	0.373249	0.985013	0.129432	5.84516	5.75522	4.99189	5.30642	5.54108	5.96047	5.84416	6.66073	5.85989	4.73401	5.93091	5.42788	6.12786	4.96694	5.5336	5.53062	5.6494	5.93401	5.97301	5.48429	5.77012	6.34912	5.8923	5.67772	5.25429	5.90633	5.83629	5.96341	6.05224	4.98122	5.4786	5.88544
147	NK Cell	Trx	0.209646	0.0277095	0.587587	0.209646	3.59869	3.59384	4.03376	3.50112	3.67493	3.83917	3.61293	4.19275	3.51172	3.09312	3.56317	3.98312	3.76639	3.83304	3.66009	3.36884	3.77079	3.8117	3.78155	3.86056	3.81752	3.82983	3.87507	4.70376	3.7701	3.46791	3.9144	4.04068	3.77991	3.96686	3.85756	3.9328
184	Other	Trx	-0.0481241	0.547501	0.985013	-0.0481241	4.87446	4.91111	4.87533	4.85221	4.82942	4.91489	4.97507	5.10605	5.04263	4.29772	4.89667	4.92923	5.00429	5.0925	4.94873	4.609	4.85898	4.93749	4.88341	4.8351	4.85341	4.8195	4.98561	4.26929	4.20071	5.00603	4.8865	5.0129	4.79109	5.07754	4.95127	5.02051
221	T Cell	Trx	0.208914	0.0291812	0.587587	0.208914	4.17578	4.36149	4.46776	4.07439	4.00754	4.33656	3.91794	4.59599	4.41972	3.48711	4.40303	4.40388	4.35611	4.32674	4.31288	3.88549	4.3055	4.55449	4.36675	4.46015	4.06759	4.47544	4.29289	4.14836	3.94428	4.40436	4.60643	4.82344	4.51688	4.71997	4.67285	4.51566
37	B Cell	Tyro3	0.096248	0.344605	0.985013	0.096248	2.76028	3.16722	3.4194	3.70525	3.1796	3.04363	2.6636	2.95282	2.85334	2.93091	2.61787	3.12151	2.88873	2.79223	3.03404	3.20841	3.31791	3.54222	3.19992	3.60481	3.51426	3.45705	2.94239	2.89888	2.92185	2.84003	2.75201	2.77453	2.81401	3.1611	3.09857	3.03925
74	Granulocyte	Tyro3	0.0268041	0.8487	0.985013	0.0268041	2.07036	2.26322	2.86471	2.59239	1.79445	2.24654	1.45624	2.32772	2.83025	2.30161	3.00246	2.16526	2.39899	2.33657	2.1156	2.26883	2.1782	2.60136	2.89553	2.52714	2.08359	2.36598	2.04099	NA	NA	2.14114	3.15732	1.92476	1.65759	2.4123	2.31688	2.47826
111	Myeloid	Tyro3	-0.0918625	0.423046	0.985013	-0.0918625	3.67259	3.72065	3.44572	3.93989	3.57068	3.38987	3.18821	3.20816	3.0363	3.23531	3.26365	3.70424	3.27468	3.70828	3.58761	3.42986	3.44462	3.90939	3.42093	3.66057	3.67998	3.11099	3.21166	2.76997	2.62342	3.51545	3.73326	2.96819	3.01244	3.62683	3.85328	3.36491
148	NK Cell	Tyro3	-0.00588426	0.946303	0.985013	-0.00588426	2.82839	3.29235	2.92907	3.43797	3.01803	2.99374	2.827	2.946	2.69224	2.82563	2.53801	2.97715	2.86123	2.7843	2.95785	3.30807	3.13589	3.44538	3.0913	3.35564	3.17397	3.01858	3.0455	2.65645	2.64956	2.80506	2.82255	2.59038	2.58945	2.92225	2.97491	2.846
185	Other	Tyro3	-0.0999633	0.536488	0.985013	-0.0999633	4.10146	4.01829	3.8177	4.11771	3.97316	3.82275	3.86459	3.77791	3.95689	2.79667	3.49053	3.91078	4.18409	4.23109	3.73628	3.9345	3.86624	4.24876	3.94822	4.04955	3.95867	3.46328	3.86516	2.67919	2.25018	4.3567	3.61728	3.71389	3.7915	4.18615	4.05634	4.08389
222	T Cell	Tyro3	0.08534	0.449263	0.985013	0.08534	2.79922	3.557	2.92078	3.47375	2.99903	2.91362	2.64333	2.82913	2.79858	2.81635	2.64663	3.02152	2.97699	2.9621	3.1995	3.4848	3.22349	3.6956	3.18379	3.37475	3.21842	2.93598	2.83744	2.57015	2.56813	3.00921	3.20535	2.61121	2.87248	3.22026	3.72917	3.15233
