# Supplementary material for: Radiation therapy induces immunosenescence mediated by p90RSK
Source: Front Cardiovasc Med. 2022 Nov 7;9:988713. doi: 10.3389/fcvm.2022.988713 (PMC9680092; doi:10.3389/fcvm.2022.988713)
Supplement: Supplementary File 2 — Expression level of each protein in each cell subtype at Pre-RT and Post-RT in samples obtained from 16 patients. [file Table_2.xlsx]

## Sheet: Based on Adj. P. value
	CellSubset	ChannelName	MaxFc	P.Value	adj.P.Val	X3.months.after.IR_vs_Baseline	BL 2021-0730_norm_01_BL	BL 2021-0730_norm_02_BL	BL 2021-0730_norm_03_BL	BL 2021-0730_norm_04_BL	BL 2021-0730_norm_05_BL	BL 2021-0730_norm_06_BL	BL 2021-0910_norm_07_BL	BL 2021-0910_norm_08_BL	BL 2021-0910_norm_09_BL	BL 2021-0910_norm_10_BL	BL 2021-0910_norm_11_BL	BL 2021-0910_norm_12_BL	BL 2021-0910_norm_13_BL	BL 2021-0910_norm_14_BL	BL 2021-0910_norm_15_BL	BL 2021-0910_norm_16_BL	IR 2021-0730_norm_01_IR	IR 2021-0730_norm_02_IR	IR 2021-0730_norm_03_IR	IR 2021-0730_norm_04_IR	IR 2021-0730_norm_05_IR	IR 2021-0730_norm_06_IR	IR 2021-0910_norm_07_IR	IR 2021-0910_norm_08_IR	IR 2021-0910_norm_09_IR	IR 2021-0910_norm_10_IR	IR 2021-0910_norm_11_IR	IR 2021-0910_norm_12_IR	IR 2021-0910_norm_13_IR	IR 2021-0910_norm_14_IR	IR 2021-0910_norm_15_IR	IR 2021-0910_norm_16_IR
12	B Cell (CD27-)	CD38	1.30539	4.60042e-07	0.000459582	1.30539	2.63537	2.79391	4.9402	4.6553	2.68031	2.33952	4.06035	3.84078	3.63671	2.6641	3.93722	4.25645	3.21064	3.2247	3.81025	3.77447	4.83427	4.88103	5.11102	4.87773	4.84303	5.13875	5.1387	4.21085	4.5672	3.96788	4.91298	5.15783	4.55797	5.23487	4.75534	5.15701
35	B Cell (CD27-)	TOP2b	0.501192	5.34511e-06	0.00266988	0.501192	3.49758	3.87735	3.82059	4.08546	3.56628	3.57935	3.80212	3.92596	3.79629	3.15904	3.92629	4.04294	3.68458	3.64165	3.99711	3.74099	4.21736	4.53369	4.49547	4.46585	4.34879	3.9912	4.38351	3.69382	3.65142	3.94719	4.48877	4.44297	4.30236	4.41062	4.43669	4.35296
493	CD8+ T Cell (EMRA)	CD38	1.08864	2.59503e-05	0.00864146	1.08864	1.25583	1.64044	4.0329	1.699	1.08493	1.18469	2.1889	2.51257	1.87134	1.1603	1.42835	2.45797	1.65687	1.67289	1.53138	1.33002	2.67501	3.54564	2.45301	2.8966	3.22163	3.07441	3.53642	1.76848	2.41417	2.24484	3.27567	3.32606	3.18769	3.37719	2.21528	2.91451
149	CD4- CD8- T Cell	c_Casp3	0.415059	0.000292304	0.066998	0.415059	1.0524	0.968037	2.09062	1.20549	0.894013	1.22206	0.978778	1.37375	1.04391	0.823171	1.20266	1.0691	1.51774	1.03843	1.06866	0.932731	1.79157	1.68049	1.63399	1.6516	1.23045	1.58149	1.45108	1.28764	1.30341	1.70309	1.46798	1.75212	1.08315	1.79648	2.22778	1.4802
260	CD4+ T Cell (Effector Memory)	c_Casp3	0.383733	0.000362892	0.066998	0.383733	0.700394	1.30321	1.16993	0.922861	0.698168	1.03808	0.739094	1.12877	0.773959	0.66892	0.836201	0.894631	1.14402	0.977858	1.07319	0.7891	1.47961	1.64589	1.35941	1.26214	1.16762	1.42372	1.73951	1.23406	1.35602	1.57863	0.615188	1.45301	0.536734	1.63049	1.35537	1.16071
900	NK Cell (CD56+ CD16+)	CD38	0.378556	0.000433454	0.066998	0.378556	4.15084	4.60468	5.05798	4.66933	4.8165	4.71172	4.83611	4.49933	4.70245	4.43182	4.53105	4.91588	5.44603	4.76969	4.83634	4.53193	4.86032	5.1584	5.16194	5.16637	5.2036	4.7982	5.43434	NA	4.51114	4.88176	5.16804	5.01844	5.36086	5.35028	5.22092	5.17594
369	CD4+ T Cell (Naive)	Trx	0.435194	0.000500718	0.066998	0.435194	3.45822	3.7317	3.36311	3.27845	3.46717	3.59255	3.35608	3.86311	3.44535	2.83149	3.4771	4.18462	3.60064	3.50169	3.58823	3.46503	3.62472	4.10218	3.68816	3.80496	3.56151	3.53395	3.6424	3.87359	4.27449	3.70672	4.21143	4.44933	3.85925	3.7396	4.54758	4.54775
297	CD4+ T Cell (EMRA)	c_Casp3	0.283498	0.00053652	0.066998	0.283498	0.601224	0.769818	0.548058	0.670216	0.73051	0.976378	0.679446	1.17393	0.707753	0.537484	0.656992	0.840989	0.855803	0.775592	0.807543	0.70358	0.814559	1.10563	0.886419	1.0693	1.08834	1.2473	0.885159	1.10705	1.28903	0.96831	0.604466	1.17275	0.506287	1.19309	1.34075	1.29284
482	CD8+ T Cell (EMRA)	c_Casp3	0.261414	0.000735001	0.0815851	0.261414	1.04307	1.02922	1.57585	1.02334	1.0372	1.08939	0.996047	1.40816	1.06688	0.679576	1.00892	0.964609	1.09861	1.11357	1.12536	0.901667	1.56041	1.54391	1.34658	1.46632	1.27201	1.255	1.42288	1.17902	1.26344	1.34489	1.21027	1.36421	0.786413	1.60113	1.29131	1.4363
295	CD4+ T Cell (Effector Memory)	Trx	0.288863	0.0010635	0.1033	0.288863	4.58513	4.56185	4.49706	4.38516	4.41687	4.74863	4.3032	4.66702	4.68275	3.75952	4.6229	4.55991	4.55481	4.69469	4.54055	4.12652	4.61242	4.71427	4.84948	4.93557	4.62274	5.00433	4.98552	4.4202	4.43267	4.67887	4.78626	5.07825	4.67634	5.02426	4.76497	4.74222
160	CD4- CD8- T Cell	CD38	1.05293	0.00113744	0.1033	1.05293	3.61932	2.32709	4.64119	3.65547	1.60561	3.5971	3.04516	3.02852	3.24276	1.75582	3.06544	3.42055	4.15116	1.51168	1.34417	2.09788	3.49219	4.08255	4.4595	4.46735	3.8358	4.2477	3.16406	2.1987	2.77039	4.34254	4.36316	4.37912	4.52549	4.01444	4.48432	4.12845
889	NK Cell (CD56+ CD16+)	c_Casp3	0.287308	0.00169412	0.133317	0.287308	1.25963	1.36619	1.51906	1.20922	1.29429	1.28155	1.34896	1.3651	1.19834	0.974714	1.19664	1.88769	1.7202	1.32708	1.57873	1.11234	1.84366	1.97987	1.6673	1.72971	1.35739	1.29255	1.84309	NA	1.16075	1.59245	1.52019	1.87773	1.54482	1.60533	1.72421	1.85787
341	CD4+ T Cell (Naive)	CD25	0.365195	0.0018323	0.133317	0.365195	1.39235	1.60768	1.03967	1.70298	1.27987	1.21823	1.62658	1.72895	1.58798	1.32884	1.50546	1.96803	1.81994	1.75253	1.77631	1.50796	1.90996	2.03815	1.63504	1.96564	1.73142	1.31256	1.97922	1.43359	1.85245	2.06456	1.80247	2.0313	1.80681	1.8063	2.63444	2.68258
281	CD4+ T Cell (Effector Memory)	HLA_DR	1.17226	0.00186831	0.133317	1.17226	3.00935	3.2061	3.8734	4.19369	2.78289	3.86576	1.41836	3.14622	1.5068	1.12953	1.65508	3.44225	1.52038	3.03252	1.84794	3.22567	4.87666	4.53064	3.69784	4.72488	5.02406	4.72945	4.32636	2.95907	2.72414	2.84868	2.46175	4.4172	2.02732	5.05389	3.23063	3.97952
617	CM-_unassigned	Ki67	1.07794	0.00221219	0.147332	1.07794	0.96942	1.09231	2.45672	1.251	1.40917	0.98749	1.63157	0.917154	0.981203	0.578752	1.73729	2.2647	4.13514	1.61503	1.4405	0.954924	2.06063	2.10188	3.6737	4.046	1.40639	1.97473	3.50362	1.22501	0.787534	1.81664	3.66073	3.21731	3.51845	2.81011	2.3118	3.55495
503	CD8+ T Cell (EMRA)	HLA_DR	0.882517	0.00254889	0.159146	0.882517	1.89059	3.09316	3.56486	1.90516	1.90478	1.82206	1.6835	3.47343	1.99947	1.39188	1.76386	2.36672	1.7226	3.01413	1.85974	2.55514	3.21395	4.74288	2.02303	3.47754	3.88359	2.75794	1.99464	2.8997	2.46038	2.38241	2.69566	4.38635	2.48181	4.29229	2.55222	3.88698
513	CD8+ T Cell (EMRA)	T_bet	0.386849	0.00324178	0.190502	0.386849	2.32906	1.70165	2.27449	2.0478	2.34359	2.22097	2.5153	2.74936	2.59541	1.06017	2.40372	1.77031	1.64912	2.04984	2.15419	1.79903	2.17225	2.2897	2.62018	2.74272	2.69554	2.25808	3.05721	2.34643	2.16179	2.45838	2.29459	2.77385	2.63751	2.48884	2.38076	2.47577
439	CD8+ T Cell (Central Memory)	T_bet	0.525794	0.00377952	0.201307	0.525794	1.02408	0.822402	2.25409	0.559482	1.05251	1.22413	1.72976	2.15254	1.96015	0.811589	2.00785	1.05592	1.58166	1.67175	1.64892	1.53283	1.53553	1.30697	1.93895	1.78559	2.38702	2.0906	2.91253	2.06848	2.14941	1.86726	2.38623	2.11178	0.996189	2.22975	1.70426	2.03183
332	CD4+ T Cell (EMRA)	Trx	0.564155	0.00400116	0.201307	0.564155	3.44438	4.39059	3.20401	3.24015	4.09394	4.04502	3.26223	4.45084	4.03878	2.59175	3.44386	4.45125	3.48016	3.42899	3.43486	3.62792	3.4603	4.46715	3.56595	4.89013	4.13966	4.09889	3.50474	4.18205	4.33959	3.55529	4.40988	4.94287	3.80617	4.62906	4.81728	4.84624
284	CD4+ T Cell (Effector Memory)	Ki67	1.37405	0.00403017	0.201307	1.37405	1.46595	3.00003	4.02788	3.72514	0.653291	3.14591	0.588217	2.84078	0.609769	0.40456	0.755892	2.39859	2.43005	1.12242	0.959732	1.29001	4.02985	4.72752	3.34004	4.44208	3.98119	4.74895	4.40245	0.739058	1.03349	3.21059	1.34295	3.08057	1.39468	4.11083	3.62317	3.19553
476	CD8+ T Cell (Effector Memory)	T_bet	0.506782	0.00501454	0.236662	0.506782	1.61813	0.820689	1.82897	0.567361	1.30472	1.46115	1.66751	2.16014	2.13594	0.827824	1.60097	0.834587	1.20707	1.5568	1.86263	1.42458	1.80606	1.29776	2.05301	1.61486	2.6199	2.25975	2.76318	2.11342	2.12905	1.82769	1.88622	2.00465	0.605163	2.11017	1.91573	1.98097
764	Monocyte (CD14- CD16+)	JAK2	0.219713	0.00521178	0.236662	0.219713	1.91071	1.74831	1.84793	1.93475	1.82744	1.81068	1.73134	1.50086	NA	1.48595	1.67409	1.9592	NA	1.90423	2.05508	NA	1.93092	2.16866	1.87232	1.93253	2.03094	NA	1.9097	1.65316	2.43452	2.10331	2.06154	2.11815	NA	1.9079	2.12322	NA
593	CM-_unassigned	c_Casp3	0.305026	0.00608993	0.250796	0.305026	1.1681	1.70979	1.81911	1.44156	1.40344	1.30159	1.32923	1.39449	1.16364	0.69921	1.6561	1.57485	1.8279	1.39184	1.79435	1.07198	2.0165	1.85959	1.91771	1.97023	1.59514	1.34161	1.97347	1.40922	1.03804	1.83021	1.66557	1.80324	1.4384	1.9051	1.9126	1.95098
536	CD8+ T Cell (Naive)	CD57	1.67222	0.00616868	0.250796	1.67222	4.57154	1.13693	0.199368	0.940536	4.17217	4.82991	0.473082	4.99509	5.38598	0.933952	3.02151	0.561525	0.283382	2.74538	2.55138	4.14094	5.82432	4.76753	0.233719	4.72759	5.74937	3.83908	5.49127	4.69306	5.35076	3.17279	4.87911	4.45282	3.29759	3.87681	3.97331	3.36903
318	CD4+ T Cell (EMRA)	HLA_DR	1.20568	0.00627617	0.250796	1.20568	0.907595	3.79263	0.834612	1.03917	2.33565	1.49147	1.27285	3.2629	1.33809	1.02492	1.22911	3.5306	1.42885	1.49822	1.38513	1.80209	1.07184	3.48813	1.00966	5.00908	4.01995	3.12909	1.45162	3.2783	2.72748	1.54143	2.10329	4.49733	1.23445	4.18559	3.77426	4.9433
456	CD8+ T Cell (Effector Memory)	CD38	0.85462	0.00739412	0.284105	0.85462	1.42892	2.96967	4.40311	1.32315	1.00853	1.04095	1.34045	3.75596	1.30489	0.886895	1.20619	1.9329	1.8386	1.39197	1.37052	1.15735	3.08214	3.75443	2.21578	3.47988	2.83684	3.11011	2.8886	1.47085	2.24866	1.89191	2.68478	2.847	2.1281	3.38247	1.60403	2.4084
25	B Cell (CD27-)	Ki67	1.39531	0.00768124	0.284206	1.39531	0.394297	0.502562	5.51034	3.86057	0.524294	0.448776	0.745665	2.29055	0.949671	0.435763	0.641438	3.42527	0.806549	0.648599	1.08421	0.711886	2.2378	4.5403	2.73642	4.45746	3.35727	5.66226	2.29413	1.04659	2.23694	0.894073	1.85307	2.40271	4.45309	2.63284	2.19232	2.30812
1	B Cell (CD27-)	c_Casp3	0.293641	0.00827695	0.29141	0.293641	0.490055	0.569952	1.78571	1.08304	0.598631	0.622748	0.606808	0.953375	0.729673	0.542516	0.631494	0.7336	0.756226	0.69783	0.80971	0.630471	0.877675	1.37792	1.05912	1.29392	0.933405	1.82686	1.06031	0.921329	1.31326	0.821823	0.651867	0.81768	0.930579	1.15323	0.932643	0.96849
28	B Cell (CD27-)	p16	0.146805	0.00845934	0.29141	0.146805	0.662783	0.857793	1.00564	1.09802	0.684257	0.670361	0.86543	0.982239	0.869325	0.822828	0.842669	0.783828	1.05482	0.922246	0.969134	1.04307	1.01424	1.05901	1.02628	1.08429	0.839263	1.16374	0.977308	0.729173	0.932333	0.999051	0.99683	0.966482	1.36476	1.1457	1.03788	1.147
170	CD4- CD8- T Cell	HLA_DR	0.7132	0.0094586	0.314972	0.7132	3.12672	1.72403	4.33197	3.6195	2.30847	2.94592	1.64259	3.47077	2.13871	1.62259	2.67887	3.78937	3.1781	2.55901	1.87027	2.62379	3.80248	4.23165	3.02459	4.34741	3.87781	3.44525	2.09758	2.95317	2.42319	2.87243	3.0762	4.31237	3.46449	4.10554	3.33402	3.67371
346	CD4+ T Cell (Naive)	CD4	0.116499	0.0109503	0.330495	0.116499	4.70499	4.7477	4.68559	4.88398	4.82324	4.81568	4.66135	4.68158	4.6851	4.56267	4.57661	4.69753	4.77336	4.78926	4.60977	4.69132	4.96104	4.95134	4.86092	5.00869	4.92025	4.80661	4.71714	4.5279	4.68108	4.96958	4.8463	4.68668	4.82041	4.85206	4.76478	4.87892
309	CD4+ T Cell (EMRA)	CD4	0.160079	0.0110366	0.330495	0.160079	4.55412	4.73685	4.49076	4.72102	4.78946	4.72783	4.46979	4.473	4.54246	4.30434	4.41698	4.61722	4.51579	4.59492	4.39874	4.51142	4.76994	4.89671	4.68848	5.09394	4.86708	4.70932	4.48595	4.32212	4.48689	4.81651	4.63234	4.62214	4.65664	4.78106	4.7656	4.83124
364	CD4+ T Cell (Naive)	PD_1	0.418604	0.0110849	0.330495	0.418604	1.10771	1.16453	0.872343	1.15681	1.00341	0.976844	1.35602	1.6071	1.38632	1.16159	1.2537	2.15975	1.50851	1.55638	1.55783	1.46396	1.4134	1.6906	1.06206	1.80487	1.3647	0.887101	1.50693	1.90306	2.65902	1.8088	1.81269	1.75076	1.57394	1.57585	2.01113	3.16555
466	CD8+ T Cell (Effector Memory)	HLA_DR	1.00022	0.0112481	0.330495	1.00022	3.25246	4.46062	4.313	1.47059	1.81444	2.61372	1.52651	5.26573	1.79105	1.36516	2.07135	1.68194	1.71634	2.90297	1.80294	2.36981	4.6072	5.03592	2.78172	4.68241	3.92804	3.49733	2.24302	2.87518	2.73193	2.39439	3.61192	3.85945	2.11732	4.86631	3.58202	3.60791
324	CD4+ T Cell (EMRA)	p16	0.146809	0.0116724	0.333164	0.146809	0.488111	0.683366	0.486179	0.693711	0.65733	0.700374	0.626127	0.929889	0.713772	0.647887	0.62931	0.851737	0.849407	0.754137	0.795632	0.934537	0.670981	0.817188	0.778066	1.00453	0.834974	0.695343	0.720175	0.798304	0.828541	0.793956	0.908397	0.96464	0.634373	1.01739	1.18214	1.14146
460	CD8+ T Cell (Effector Memory)	CD45RA	0.322913	0.012786	0.34578	0.322913	2.1275	2.30822	2.34388	2.45583	2.16045	2.10521	1.93231	2.35301	2.14132	1.8686	1.53567	1.4997	2.09945	2.51945	2.32056	2.60704	2.63761	2.60814	2.33688	2.27258	3.49309	2.51518	2.54978	1.98308	2.12083	3.01976	2.30245	2.0187	2.17225	2.44305	2.35962	2.71183
604	CM-_unassigned	CD38	0.574046	0.0129588	0.34578	0.574046	3.52245	3.71557	4.37793	3.4597	4.18223	3.44649	4.45047	3.50995	3.81238	1.9051	4.35955	3.89962	5.05471	4.41426	3.71707	3.54748	4.29643	4.17801	4.68464	4.64277	4.26785	3.8412	4.96736	3.48672	3.01616	4.61485	4.6469	4.74841	4.85662	4.94602	4.29356	5.07219
32	B Cell (CD27-)	T_bet	0.398723	0.0133973	0.34578	0.398723	0.259544	0.380879	0.41122	0.409628	0.583013	0.659682	0.5356	0.993341	0.683091	0.333526	0.474476	0.843494	0.796395	0.528203	0.715041	0.596298	1.74751	0.603421	0.467945	2.06827	0.686955	0.78933	0.666264	0.724751	0.756297	0.552	0.353354	2.3191	1.4525	0.771556	0.860038	0.763706
171	CD4- CD8- T Cell	IL_7Ra	-0.447665	0.0134989	0.34578	-0.447665	0.970399	1.62025	1.10893	1.6265	1.72172	1.654	2.00999	1.34171	2.23394	1.94274	1.58354	2.02583	2.67473	2.33958	2.10577	2.53266	1.05701	1.73125	1.34121	1.32525	1.03496	0.597687	1.62301	1.03491	0.768612	2.06737	0.837306	1.49684	1.24437	1.78673	1.96643	2.41672
863	NK Cell (CD56+ CD16-)	CD38	0.322149	0.0139019	0.3472	0.322149	3.90151	4.42851	4.86144	4.4335	4.54275	4.16721	4.74935	4.76429	3.98562	3.83645	4.41721	4.93381	5.19811	4.60633	4.63388	4.36954	4.69768	4.83015	4.83298	4.88616	4.93013	4.24405	5.21324	4.7821	3.89892	4.73864	4.93271	4.76848	5.09799	5.10971	5.05007	4.97087
630	Dendritic Cell (Conventional)	c_Casp3	0.243389	0.0152507	0.366261	0.243389	0.894966	1.33305	1.90047	0.976551	1.10797	1.00522	1.07434	1.2193	0.759851	1.30875	1.43597	1.05214	NA	1.25311	1.32664	NA	1.55106	1.38428	2.00297	1.24817	1.38563	1.397	1.37069	1.29713	1.75375	1.3055	1.51945	1.30113	NA	1.34214	1.19685	NA
334	CD4+ T Cell (Naive)	c_Casp3	0.159249	0.0158624	0.366261	0.159249	0.66685	0.750112	0.631332	0.714499	0.66118	0.725118	0.766471	0.875318	0.787369	0.594521	0.697772	0.762747	0.944082	0.846719	0.872045	0.81717	0.817478	1.36676	0.9721	0.800296	0.78959	0.602488	0.967873	1.00358	1.16825	1.10271	0.595771	0.781207	0.58099	0.923718	1.09228	1.09621
173	CD4- CD8- T Cell	Ki67	1.12918	0.0160528	0.366261	1.12918	2.29937	1.78325	4.73585	3.49637	0.453497	2.77398	0.835747	2.50234	0.8809	0.442762	0.956052	3.14092	3.81476	0.641019	0.666483	0.649514	2.78987	4.66278	3.45288	4.3096	2.27633	4.04213	1.62792	0.842644	0.81178	3.28553	2.37981	3.90829	3.98243	2.94648	4.0837	2.73748
425	CD8+ T Cell (Central Memory)	CD57	1.30534	0.0162317	0.366261	1.30534	3.03404	0.195603	0.440006	0.247261	1.07633	3.68229	3.4281	2.52753	4.17805	0.743006	2.63878	0.331326	0.567033	2.24836	3.35182	3.663	3.69825	0.385571	3.53368	2.71769	4.93641	5.77963	4.93905	3.89388	4.92895	3.28955	4.19653	2.55983	0.310216	2.26358	3.11685	2.68834
321	CD4+ T Cell (EMRA)	Ki67	1.03136	0.0165557	0.366261	1.03136	0.362336	0.578843	0.394292	0.504197	0.380949	0.452032	0.512724	1.13651	0.576557	0.410136	0.483045	2.60838	0.532543	0.567467	0.552375	0.647348	0.490565	1.20063	0.542357	5.2627	0.977915	2.47573	0.670101	0.687121	0.767692	0.816714	0.636274	3.28725	0.426828	0.832282	4.02359	4.10374
355	CD4+ T Cell (Naive)	HLA_DR	0.483891	0.0174798	0.366261	0.483891	0.99267	1.23155	0.915466	1.1504	1.02346	0.998734	1.42806	1.54132	1.37449	1.18465	1.33771	1.83646	1.56146	1.62515	1.54469	1.85452	1.11399	2.74247	1.03899	1.39735	1.15345	1.0032	1.62954	2.09585	2.64269	1.69701	1.88378	1.62955	1.42158	1.75155	2.48164	3.66044
423	CD8+ T Cell (Central Memory)	CD45RA	0.311351	0.0174986	0.366261	0.311351	2.09633	2.46806	2.3242	2.82052	2.19699	2.15517	2.0749	2.37469	2.15248	2.06551	1.54975	1.54504	2.18296	2.62817	2.39753	2.66684	2.62121	2.62919	2.44153	2.36361	3.4524	2.47495	2.62802	1.95027	2.10491	3.15737	2.43865	2.20836	2.46023	2.51553	2.46719	2.76735
869	NK Cell (CD56+ CD16-)	CD57	-0.732597	0.0175981	0.366261	-0.732597	4.99024	5.22994	5.13663	5.09847	5.48924	6.22393	4.90823	4.7933	5.55888	4.7246	4.42219	3.93678	5.015	5.07451	4.07876	3.90669	4.8012	4.57084	4.84996	4.48881	4.36611	5.58029	4.6531	2.56186	4.51694	5.15267	3.34856	2.34355	4.46605	4.95369	4.11992	2.09227
271	CD4+ T Cell (Effector Memory)	CD38	0.676325	0.019172	0.390875	0.676325	1.98661	1.94537	3.95512	1.77649	0.921858	1.06931	1.51826	2.42242	1.24473	1.46048	1.56077	2.56169	2.04978	1.81261	1.35921	1.33633	3.28709	3.67816	2.7011	2.87694	2.66363	3.49428	3.2757	1.0367	1.59748	3.19842	1.38513	2.08869	1.22542	3.137	2.15968	1.99683
852	NK Cell (CD56+ CD16-)	c_Casp3	0.240358	0.0221786	0.435976	0.240358	1.42071	1.57792	1.97351	1.3979	1.29359	1.28226	1.44502	1.71491	1.10673	1.29003	1.31114	2.19601	1.73872	1.35597	1.79297	1.17201	2.12114	2.10099	1.84116	1.88315	1.41245	1.38263	1.98093	1.72193	1.34711	1.82624	1.46419	1.86154	1.35159	1.79096	1.90306	1.92604
361	CD4+ T Cell (Naive)	p16	0.130627	0.022257	0.435976	0.130627	0.523332	0.636123	0.491067	0.732257	0.570851	0.553105	0.67915	0.786252	0.706714	0.664558	0.656805	0.794008	0.902977	0.787196	0.85039	0.813101	0.724178	0.766671	0.815594	0.756006	0.700573	0.478069	0.8076	0.700773	0.851479	0.851734	1.11087	0.881999	0.695062	0.909649	1.10097	1.08669
58	B Cell (CD27+)_unassigned	DNMT3A	-0.207199	0.0231491	0.442702	-0.207199	3.25539	3.01792	2.98932	3.15261	NA	3.25161	3.08763	3.224	2.94417	3.10364	3.29365	3.51349	3.34964	3.01729	3.28644	3.21977	2.94327	3.33207	3.07896	3.08646	3.00137	2.96669	2.89006	2.60273	2.10778	3.12177	2.94283	2.96337	NA	3.29467	3.0668	3.19976
553	CD8+ T Cell (Naive)	TOP2b	0.248936	0.0234867	0.442702	0.248936	3.72419	3.58079	3.38948	3.52662	3.63263	3.90284	3.56144	3.8283	3.90025	2.78035	3.40985	3.54002	3.74809	3.60349	3.536	3.5573	4.57754	3.98684	3.57766	3.86673	4.57331	3.69762	4.096	3.44562	3.65961	3.69281	3.6352	3.66513	3.60993	3.68438	3.78355	3.6527
4	B Cell (CD27-)	CD123	0.494297	0.0242104	0.447892	0.494297	0.64746	0.984064	1.42674	1.05453	2.89109	0.669999	0.992645	0.629104	0.604252	0.757133	2.04032	0.921369	0.978062	0.811137	0.85187	0.771287	1.53846	2.17397	2.06749	1.81004	3.06276	1.976	1.47964	0.506098	0.620772	1.34299	1.58899	1.23343	1.60272	1.4081	1.08728	1.44109
937	NKT Cell	CD38	0.99281	0.0250305	0.454645	0.99281	1.73466	1.65635	NA	3.97427	1.65259	2.02202	4.6419	4.24074	3.21336	1.61563	4.16347	4.67259	5.04485	3.98959	1.30081	2.59451	3.77439	4.3519	4.98508	3.94389	3.56618	3.55828	5.28599	NA	2.76388	4.01209	4.90981	4.91762	5.05492	4.73044	1.51998	4.03504
327	CD4+ T Cell (EMRA)	PD_1	0.554823	0.0263403	0.469891	0.554823	1.01119	2.00593	0.718181	1.09692	2.13155	1.49543	1.18679	2.98359	2.40191	1.06796	1.10651	2.42404	1.31965	1.40548	1.50607	1.60342	1.16232	2.58845	0.948456	3.15774	3.13947	2.54316	1.33749	2.24429	2.86962	1.56979	1.62995	2.12515	1.52192	2.05483	2.07049	3.37868
926	NKT Cell	c_Casp3	0.243997	0.0279814	0.490411	0.243997	1.11592	0.921855	NA	1.1091	1.19032	1.0863	1.39626	1.94182	1.15465	0.733021	1.16583	1.52445	1.66864	1.21672	1.04992	0.990604	1.4763	1.44153	1.87877	1.42343	1.28726	1.31359	1.86932	NA	1.3016	1.47238	1.46379	1.94593	0.894772	1.56889	1.13924	1.44854
446	CD8+ T Cell (Effector Memory)	CD11b	0.200608	0.0295947	0.493106	0.200608	1.07542	0.970178	0.890608	1.09216	0.937001	1.04686	1.17941	1.35444	1.18758	0.927609	0.985492	1.06997	1.27032	1.37012	1.29167	1.44429	1.57364	1.29982	1.16217	1.25294	1.7576	1.3407	1.90225	1.43425	1.26953	1.43652	0.697818	1.0055	0.852597	1.46635	1.33409	1.51707
354	CD4+ T Cell (Naive)	DNMT3A	0.117562	0.0297629	0.493106	0.117562	3.0185	3.06765	3.01532	2.93482	2.80995	2.92648	3.06998	3.30224	3.1321	2.89436	3.14696	3.09538	3.15586	3.09051	3.12402	3.03636	3.0429	3.16188	3.29101	3.00822	3.02419	2.85634	3.10469	3.10226	3.11671	3.23257	3.30228	3.21092	3.137	3.24013	3.39833	3.47207
429	CD8+ T Cell (Central Memory)	HLA_DR	0.834397	0.0299667	0.493106	0.834397	3.77224	1.21291	4.50476	1.87259	1.667	2.37673	1.73822	5.70534	2.04192	1.50762	2.65776	3.30243	2.61074	3.1279	2.17659	2.49263	5.01987	2.57206	2.75646	4.66948	4.05238	3.56413	2.23312	3.24878	3.20669	2.61382	3.77259	4.03167	2.28011	5.29217	3.13992	3.66448
550	CD8+ T Cell (Naive)	T_bet	0.456141	0.0301096	0.493106	0.456141	2.22284	1.35748	1.29511	1.31001	1.72807	1.72047	1.08782	2.47357	2.60213	0.787055	2.35577	1.69705	0.95649	1.88349	1.53995	1.74783	2.19945	1.93995	0.586314	2.48776	2.76863	1.0058	2.95572	2.31748	2.28102	1.79025	2.40451	2.79248	1.79921	2.33906	1.99944	2.39628
150	CD4- CD8- T Cell	CD11b	0.307629	0.0315476	0.508324	0.307629	1.12211	1.14674	1.35178	1.31738	1.39512	1.29643	1.56533	1.42407	1.12851	2.07243	1.35071	0.994715	1.16762	1.50324	1.09363	1.83378	2.05073	1.65978	2.80793	1.62697	1.74286	1.46449	2.37395	1.83963	1.17628	1.84373	1.26743	0.953634	1.25144	1.74983	1.11314	1.76384
560	CM- HLADR+	CD14	-0.350379	0.0333802	0.529314	-0.350379	4.42182	4.72454	4.58117	4.49683	4.83869	4.78557	3.72482	4.70265	3.98717	4.04031	4.20137	4.58836	4.81629	4.37247	3.98088	4.98298	4.15151	4.56321	2.85949	4.5611	4.49217	4.00722	3.9734	3.66383	4.13074	4.11102	4.80674	3.37426	4.62642	3.99732	3.65491	4.6665
358	CD4+ T Cell (Naive)	Ki67	0.45856	0.0340997	0.529512	0.45856	0.411324	0.519376	0.488977	0.573668	0.408265	0.400878	0.576989	0.620118	0.764677	0.479907	0.534431	1.10988	0.615322	0.635702	0.599011	0.723521	0.525914	3.01134	0.629133	0.653907	0.474513	0.339189	0.747362	0.601843	1.05554	1.13481	1.02783	0.625475	0.387502	0.745065	2.01577	2.82382
180	CD4- CD8- T Cell	T_bet	0.341363	0.034474	0.529512	0.341363	1.65346	1.22896	2.20636	1.59834	2.07451	2.36369	2.22325	2.81655	2.33783	1.64651	2.64989	1.8005	1.86758	1.96896	1.67593	1.78332	1.49389	1.60606	2.97346	2.29377	2.85222	2.526	2.95248	2.26658	2.17882	2.70654	2.70542	1.79712	2.31017	2.45318	1.7285	2.51326
502	CD8+ T Cell (EMRA)	DNMT3A	-0.181766	0.0349828	0.529512	-0.181766	2.8738	2.93861	2.77763	2.99583	2.74398	2.79214	3.02487	2.81048	2.83808	2.72806	3.10934	3.16838	3.06561	2.94365	3.1574	2.95503	2.8733	3.03457	2.9956	2.69381	2.61433	2.61443	2.74842	2.17513	2.08494	2.81807	2.86169	2.71268	2.78219	2.85063	3.30203	2.85279
868	NK Cell (CD56+ CD16-)	CD56	0.488253	0.0359598	0.531733	0.488253	5.77713	5.07053	4.94137	4.31187	5.387	4.80922	4.91193	3.13673	4.2674	3.66761	4.90331	5.62444	4.8624	5.38736	4.34846	3.91632	5.57425	5.39704	5.36054	5.39474	5.36728	4.44939	5.01884	3.74523	4.75443	5.67529	5.3623	5.99186	4.91403	5.34553	4.90546	5.8789
320	CD4+ T Cell (EMRA)	JAK2	0.148078	0.0363882	0.531733	0.148078	1.22554	1.57068	1.15372	1.45839	1.42143	1.31554	1.21916	1.38879	1.26688	0.982755	1.14761	1.40101	1.45707	1.37471	1.39854	1.41845	1.47026	1.7977	1.53931	1.8033	1.43455	1.25139	1.40184	1.30214	1.20226	1.51284	1.45664	1.31645	1.06827	1.50555	1.80788	1.69913
467	CD8+ T Cell (Effector Memory)	IL_7Ra	-0.360208	0.0374885	0.531733	-0.360208	0.992568	1.5439	1.00848	1.86619	1.6395	1.36032	1.85459	1.90952	1.9641	1.96932	1.53763	2.01754	2.71152	2.03397	1.85151	2.44288	1.12736	1.76239	1.78093	1.51102	0.76089	0.671654	1.62829	1.11545	0.776849	2.11973	0.936301	1.38176	1.33105	1.80726	1.85878	2.3705
368	CD4+ T Cell (Naive)	TOP2b	0.137016	0.0384179	0.531733	0.137016	3.34546	3.46893	3.28663	3.49919	3.30973	3.40341	3.49518	3.57939	3.4581	2.7322	3.46527	3.51281	3.68	3.49185	3.45944	3.71746	3.44291	3.72577	3.59225	3.53479	3.58885	3.51872	3.60247	3.29717	3.42764	3.68783	3.68119	3.53157	3.54526	3.55979	3.73022	3.63084
304	CD4+ T Cell (EMRA)	CD25	0.308054	0.0387936	0.531733	0.308054	1.18595	1.54321	0.886165	1.62628	0.863041	0.72005	1.47678	1.11604	1.5056	1.17595	1.3138	1.95638	1.68752	1.56102	1.58912	1.4615	1.62072	2.02833	1.55594	2.00284	0.89619	0.757722	1.88948	1.06224	1.26292	2.02785	1.6267	1.96554	1.6658	1.56765	2.42477	2.24259
184	CD4- CD8- T Cell	Trx	0.229318	0.0391614	0.531733	0.229318	4.02498	4.07415	4.40746	4.07398	3.77337	4.21749	3.88922	4.26745	3.99744	3.29089	4.17951	4.23339	4.45354	4.11534	4.14182	3.71079	4.1745	4.49098	4.16911	4.62843	3.87098	4.16634	3.97827	3.87165	3.69754	4.18522	4.48562	4.86352	4.60858	4.43528	4.5463	4.34761
626	CM-_unassigned	TIM_3	0.269293	0.039648	0.531733	0.269293	1.08661	1.46429	1.4534	1.29582	1.72188	1.09493	1.93855	1.84995	1.33426	1.12981	1.6576	1.3433	2.22943	2.07942	1.63541	1.71708	1.79309	1.94793	2.04744	2.08556	1.83645	1.27467	2.15598	1.38157	1.06387	2.15565	1.57609	1.86313	1.61106	2.3308	1.85112	2.36602
43	B Cell (CD27+)_unassigned	CD16	-0.134943	0.0402429	0.531733	-0.134943	0.652868	0.718545	0.768515	1.03146	NA	0.934299	0.673466	0.744829	0.865792	0.470941	0.749244	1.27488	1.04536	0.630764	0.802429	0.818703	0.550804	0.847814	0.697239	0.734505	0.613861	0.761559	0.692043	0.479603	0.380412	0.676877	0.706777	0.773443	NA	0.856726	0.653756	0.732531
3	B Cell (CD27-)	CD11c	0.359202	0.0403181	0.531733	0.359202	1.26817	1.36972	1.74851	1.88082	1.88468	1.53153	1.69977	1.97848	1.81247	1.17134	1.59403	2.40914	1.54818	1.96326	1.90061	1.93589	3.39399	1.8594	1.36456	3.11336	2.21768	2.41824	1.93849	1.37722	1.55059	1.6574	1.37835	2.65911	1.70611	2.51319	2.03885	2.25728
731	Granulocyte (Basophil)	p16	0.144223	0.0408738	0.531733	0.144223	0.823805	0.888615	0.751876	0.941888	0.779486	0.6591	1.12991	0.846451	0.707017	1.26598	0.830668	0.972565	1.20999	1.19536	1.20318	1.04282	0.962542	1.08815	1.12219	0.941563	0.83152	1.08906	1.25659	NA	NA	1.32738	0.95155	1.06558	0.964684	1.22757	1.34835	1.18503
479	CD8+ T Cell (Effector Memory)	TOP2b	0.219864	0.0412828	0.531733	0.219864	3.49742	3.46031	3.35361	3.4331	3.44646	3.62501	3.47111	3.44622	3.3691	2.82463	3.25973	3.28724	3.55629	3.33557	3.42186	3.3142	3.82339	3.67359	3.62709	3.56072	4.203	4.60806	3.69811	3.11623	3.19509	3.4598	3.21197	3.40058	3.37083	3.4822	3.71072	3.47832
221	CD4+ CD8+ T Cell	Trx	0.234671	0.0416746	0.531733	0.234671	4.34517	4.41638	4.55646	4.1301	4.26961	4.69218	4.207	4.98033	4.52094	3.75026	4.81772	4.34601	4.85073	4.79515	4.70515	4.18776	4.28374	4.59493	4.48514	4.53853	4.52645	4.91914	NA	4.32095	4.31069	4.71607	5.14325	4.94173	4.8805	5.12823	4.99903	4.82944
763	Monocyte (CD14- CD16+)	IL_7Ra	0.308218	0.0420489	0.531733	0.308218	0.846596	0.356051	0.419384	0.647051	0.613659	0.665687	0.823526	0.746614	NA	0.743658	0.773366	1.22337	NA	0.696006	0.797211	NA	0.463689	0.811861	0.443878	0.544226	0.726081	NA	0.740211	1.23997	1.01047	1.21178	1.46057	1.76584	NA	1.98914	0.951292	NA
370	CD4+ T Cell (Naive)	Tyro3	0.207054	0.0426612	0.532731	0.207054	2.72759	3.27905	2.73161	3.279	2.82285	2.77984	2.59794	2.70985	2.6037	2.74452	2.62887	3.04328	2.85619	2.78248	2.95122	3.30494	3.04196	3.55911	3.05528	3.32401	3.21	2.90605	2.82725	2.68444	2.85347	2.93108	3.17686	2.73527	2.76952	2.94635	3.82762	3.30752
442	CD8+ T Cell (Central Memory)	TOP2b	0.179493	0.0443803	0.538946	0.179493	3.50921	3.568	3.55529	3.5433	3.47397	3.64615	3.61151	3.57913	3.51378	2.85938	3.46373	3.45924	3.71053	3.57732	3.57084	3.49761	3.68101	3.72557	3.68741	3.66764	3.96709	4.57232	3.80997	3.27618	3.34376	3.634	3.49697	3.55323	3.56706	3.64405	3.77088	3.61373
14	B Cell (CD27-)	CD41	0.220175	0.0447725	0.538946	0.220175	1.16359	1.38301	1.74405	1.73005	1.41128	1.29258	1.71907	2.05354	1.54837	1.35962	1.09485	1.50172	1.74855	1.43381	1.48712	1.43473	2.09087	2.05752	2.04407	1.91483	1.75508	1.72014	1.95785	1.30293	1.07146	1.67498	0.9949	1.60513	1.70097	1.91748	1.65765	2.16293
287	CD4+ T Cell (Effector Memory)	p16	0.108568	0.0447773	0.538946	0.108568	0.645668	0.741968	0.621028	0.857839	0.690503	0.726265	0.769568	0.916788	0.876341	0.70418	0.780586	0.868583	1.0454	0.984678	1.01819	0.969512	0.864952	0.895753	0.983574	0.949121	0.834298	0.660028	0.974626	0.725578	0.824584	0.9909	1.01968	0.96672	0.830449	1.16804	1.15042	1.11547
207	CD4+ CD8+ T Cell	HLA_DR	0.772535	0.0455511	0.541732	0.772535	1.71622	1.24948	4.28726	1.6104	1.8185	2.38144	1.84854	5.20468	2.11671	1.22183	3.24106	1.66086	1.97991	3.86077	2.2662	2.74108	3.08308	1.96934	2.68327	3.57606	4.0804	2.27461	NA	2.40089	2.58042	3.1443	4.53434	3.01843	2.06311	5.38652	3.66805	3.87984
887	NK Cell (CD56+ CD16-)	Trx	0.202575	0.0507588	0.596566	0.202575	3.9851	3.72333	4.08014	3.51079	3.75795	3.89382	3.73044	4.22699	3.54088	3.11137	3.75061	4.48877	3.77736	3.90406	3.69654	3.41757	3.86473	4.00014	3.80211	3.87671	3.84588	3.85485	3.90179	4.70376	3.77286	4.3004	3.96905	4.14216	3.79509	3.98632	3.9021	4.11898
530	CD8+ T Cell (Naive)	CD38	0.587554	0.0519823	0.603841	0.587554	1.41204	1.00926	4.56291	1.9817	1.35807	1.28773	2.33832	4.37716	2.34354	1.78228	1.58814	3.80792	2.08339	1.88844	1.77911	1.59197	2.61843	2.75922	2.30321	3.3687	3.27924	2.10816	3.13401	2.00041	2.70231	3.35147	2.82292	3.22533	2.11078	3.55542	2.4555	2.79773
258	CD4+ T Cell (Central Memory)	Trx	0.153608	0.0533094	0.612139	0.153608	4.21812	4.32755	4.45292	4.04043	4.12926	4.52321	3.90342	4.4777	4.4755	3.50456	4.3971	4.37556	4.36456	4.37579	4.37261	4.15876	4.31322	4.43838	4.41246	4.41496	4.29024	4.41901	4.19062	4.15617	4.19803	4.37374	4.53812	4.63071	4.43457	4.59312	4.6017	4.54973
365	CD4+ T Cell (Naive)	T_bet	0.163851	0.0540237	0.613292	0.163851	0.359758	0.43336	0.294861	0.433585	0.397712	0.385596	0.522486	0.79642	0.559076	0.407593	0.452	0.631967	0.651126	0.614938	0.592001	0.721945	0.471602	0.541515	0.429196	0.460068	0.482699	0.398519	0.667738	1.13389	1.32965	0.725444	0.537984	0.530931	0.422351	0.704807	0.881885	1.15776
272	CD4+ T Cell (Effector Memory)	CD4	0.121132	0.0556165	0.621407	0.121132	4.75002	4.74467	4.81832	4.85149	4.77703	4.77747	4.49299	4.66808	4.59745	4.35728	4.49909	4.58121	4.72061	4.64082	4.48857	4.65589	5.05329	4.92977	4.96674	4.9946	4.96304	4.85318	4.56689	4.43331	4.48223	4.81103	4.61543	4.59216	4.7242	4.86289	4.70738	4.80293
879	NK Cell (CD56+ CD16-)	p16	0.148972	0.056277	0.621407	0.148972	0.577867	0.76449	0.715266	0.910527	0.695131	0.676613	0.948042	0.974597	0.818398	0.944202	0.756766	0.94614	1.16752	1.0074	1.20235	1.12922	0.887053	0.9707	0.9574	0.879037	0.788324	0.603606	1.23251	1.49633	0.867702	1.02501	1.21245	0.919225	0.995837	1.28714	1.38869	1.10707
235	CD4+ T Cell (Central Memory)	CD4	0.103086	0.056998	0.621407	0.103086	4.74811	4.76116	4.90674	4.89195	4.78588	4.81021	4.596	4.73913	4.66638	4.47384	4.56561	4.69228	4.7832	4.75365	4.56009	4.74156	5.04786	4.96013	4.94845	5.04041	4.97794	4.81967	4.64468	4.5397	4.59501	4.87622	4.70609	4.67431	4.79777	4.90595	4.73992	4.85105
924	NK Cell (CD56+ CD16+)	Trx	0.147185	0.0572267	0.621407	0.147185	3.43895	3.39202	3.38243	3.35217	3.34329	3.39818	3.52467	3.9866	3.24035	2.90532	3.42594	3.76772	3.60045	3.51602	3.61386	3.31468	3.71748	3.69984	3.42419	3.52108	3.48404	3.47968	3.75296	NA	3.31071	3.32408	3.70224	3.88259	3.64104	3.67207	3.64813	3.7001
504	CD8+ T Cell (EMRA)	IL_7Ra	-0.323531	0.0584692	0.628072	-0.323531	0.73817	1.15383	0.98966	0.851956	0.945277	0.744111	1.56604	1.0925	1.08319	1.57	1.22898	2.136	2.45267	1.8645	1.79259	2.27632	0.774511	1.38428	1.18075	0.755748	0.699457	0.720029	1.57224	0.859138	0.66406	1.40114	0.67029	0.886417	0.96139	1.58147	1.62583	1.57252
338	CD4+ T Cell (Naive)	CD14	0.202646	0.0606004	0.64404	0.202646	1.6402	1.86983	1.58572	1.94379	1.70747	1.68144	2.06791	2.16946	2.05574	1.73934	1.94548	2.18107	2.26316	2.26286	2.16234	2.6426	2.06178	2.52867	1.91931	2.43322	2.02061	1.60777	2.29301	1.85754	2.03093	2.38373	2.18645	2.06744	2.03615	2.30746	2.81723	2.60944
72	B Cell (CD27+)_unassigned	TOP2b	0.169082	0.0631356	0.64734	0.169082	4.01293	3.94378	3.98829	4.23364	NA	4.30133	4.20818	4.33844	4.4831	3.7916	4.5553	4.27181	4.37987	4.38069	4.60788	4.19894	4.06811	4.41019	4.17727	4.39207	4.45767	4.33568	4.60821	4.31196	3.79872	4.54586	4.6992	4.62889	NA	4.5949	4.62611	4.57717
77	B Cell (Memory)	CD11c	0.408323	0.064778	0.64734	0.408323	1.90909	2.13495	2.68895	3.32394	2.40757	1.98489	2.17621	2.68938	2.59242	1.66243	2.28764	3.31894	2.55973	2.9515	2.63925	2.74563	4.39753	2.34572	2.65684	3.19023	3.57557	2.3236	2.91785	2.32017	2.13641	2.50696	2.62159	4.27335	1.80791	3.46746	2.78027	3.28422
357	CD4+ T Cell (Naive)	JAK2	0.113909	0.0653593	0.64734	0.113909	1.3718	1.48587	1.30155	1.55647	1.39592	1.38902	1.37372	1.50216	1.38771	1.10663	1.26158	1.42276	1.60628	1.54858	1.52005	1.5609	1.60344	1.76987	1.68671	1.65403	1.62082	1.21092	1.5912	1.31871	1.34257	1.66629	1.41459	1.3249	1.29657	1.56615	1.81569	1.73106
472	CD8+ T Cell (Effector Memory)	p16	0.100002	0.065472	0.64734	0.100002	0.611948	0.711743	0.634128	0.844485	0.647678	0.661048	0.778038	0.897185	0.795255	0.703144	0.807302	0.799176	1.07775	0.87543	0.998611	0.91967	0.855384	0.931785	0.879312	0.870868	0.76027	0.657012	0.905093	0.669936	0.805513	0.936029	1.00789	0.942312	0.793439	1.09759	1.20295	1.04725
701	Dendritic Cell (Plasmacytoid)	TOP2b	-0.11453	0.0656393	0.64734	-0.11453	4.41679	4.50217	4.42252	4.33887	4.38644	4.51515	4.35139	4.41458	4.33632	4.30516	4.51999	4.47091	4.47592	4.28124	4.42245	4.74032	4.38923	4.50557	4.39291	4.20468	4.3325	4.38707	4.36551	3.97757	4.10872	4.56374	4.39531	4.44463	4.29572	3.79995	4.36017	4.54448
223	CD4+ T Cell (Central Memory)	c_Casp3	0.117354	0.0657822	0.64734	0.117354	0.701599	0.826643	0.97287	0.758414	0.731643	0.986233	0.736307	1.02678	0.781882	0.592856	0.735941	0.831516	1.11993	0.931859	0.937346	0.90649	0.956653	1.11068	1.04997	0.920394	0.939763	0.893303	1.04764	1.03704	1.03688	1.09801	0.528672	0.822313	0.556868	1.21077	1.17171	1.0753
301	CD4+ T Cell (EMRA)	CD14	0.326899	0.0658539	0.64734	0.326899	1.5078	2.51029	1.4198	1.94167	2.37735	2.42428	1.82968	2.80392	2.19971	1.55671	1.75486	2.31951	2.02612	2.0779	1.95296	2.44586	1.93546	3.12545	1.76839	3.64401	2.93004	2.44886	2.04685	1.82876	1.9033	2.15938	1.94004	2.16253	1.84164	2.79463	3.04528	2.80416
520	CD8+ T Cell (Naive)	CD11b	0.211453	0.0665337	0.64734	0.211453	1.92845	1.27142	0.924046	1.24104	1.10873	1.31641	1.42709	1.6309	1.60125	1.19643	1.43562	1.50694	1.58224	1.74702	1.48733	1.91036	2.17469	1.80436	1.03829	2.05476	1.86245	1.09565	2.09165	1.89642	1.49811	1.73515	1.34186	1.38946	1.29407	1.86329	1.60924	1.94906
648	Dendritic Cell (Conventional)	CD68	0.118173	0.0667428	0.64734	0.118173	0.496166	0.595702	0.510519	0.516683	0.525408	0.544587	0.562868	0.597672	0.420203	0.513195	0.50487	0.629533	NA	0.69328	0.810329	NA	0.525542	0.625973	0.553503	0.588716	0.572546	0.795463	0.69826	0.622733	0.495911	0.695079	1.28416	0.546125	NA	0.760291	0.811135	NA
419	CD8+ T Cell (Central Memory)	CD38	0.645515	0.0674276	0.647694	0.645515	2.48999	0.919579	4.68387	1.82095	1.03066	1.23043	1.76809	4.45409	1.64393	1.08141	2.68893	3.25021	4.20869	1.68232	2.04817	1.32121	3.56032	2.20361	2.86391	3.92963	2.73845	3.24251	3.00558	1.79637	2.65394	2.66139	3.24047	3.35631	2.21222	4.10816	2.41389	2.66402
919	NK Cell (CD56+ CD16+)	PD_1	0.146399	0.0687998	0.649298	0.146399	0.429558	0.618407	0.809402	0.708854	0.652128	0.708696	0.897076	1.08445	0.864503	0.836279	0.610871	0.71765	1.1225	0.981345	0.881135	0.843172	0.626322	0.69226	0.749889	0.778505	0.958373	1.23096	0.982051	NA	1.25568	0.976425	1.13466	0.606267	1.46062	0.95882	0.923656	0.829652
983	Root_unassigned	DNMT3A	-0.0940428	0.0691005	0.649298	-0.0940428	3.21312	3.13713	3.29667	3.25547	3.23474	3.21381	3.25336	3.42922	3.29594	3.33365	3.31454	3.38883	3.2446	3.15046	3.23028	3.5628	3.29537	3.19034	3.2734	3.29585	3.31866	3.01132	3.07683	3.13035	2.87185	3.21866	3.12217	3.23408	3.15576	3.11472	3.16441	3.57617
499	CD8+ T Cell (EMRA)	CD57	0.667101	0.0695444	0.649298	0.667101	5.54914	4.40705	5.39045	4.82457	5.63424	5.53201	5.06704	5.50199	5.44623	3.38446	3.46178	2.70901	0.447553	4.42859	4.63357	4.28302	5.90956	5.43653	5.23834	4.92931	5.48052	6.06555	5.43781	4.63568	5.08422	4.75781	4.59826	4.84664	4.92114	4.90789	4.94037	4.1847
99	B Cell (Memory)	Ki67	0.887476	0.0705712	0.650221	0.887476	0.374435	3.84629	4.48737	4.49474	1.87794	2.30005	0.47485	2.8801	3.73695	0.354227	0.61326	5.12025	1.1115	2.88717	3.34929	0.650156	4.13839	3.93202	4.42107	4.18763	4.28519	3.84376	2.56702	0.748553	3.208	2.96418	3.53379	2.46944	2.71418	4.20162	3.68852	1.85486
469	CD8+ T Cell (Effector Memory)	Ki67	0.968631	0.070945	0.650221	0.968631	0.944814	4.26571	4.77738	0.514537	0.389606	0.898216	0.56781	4.38091	0.504838	0.348284	0.512773	0.563595	2.22376	0.555464	0.63991	0.535697	3.07061	5.11307	1.07828	4.35953	0.787332	3.44302	1.87972	0.670327	0.823753	0.696416	2.44899	2.49768	2.01639	3.95489	3.75514	1.52625
363	CD4+ T Cell (Naive)	P90RSK	0.191114	0.0717914	0.651996	0.191114	2.19	2.6061	2.11585	2.77188	2.12798	2.07363	2.09803	2.27233	2.08658	2.0919	2.05897	2.49447	2.26628	2.18345	2.25972	3.32567	2.43419	2.93699	2.41383	2.76096	2.53591	2.15488	2.35379	2.32667	2.43743	2.41291	2.66714	2.41676	2.26059	2.35464	3.01862	2.59533
21	B Cell (CD27-)	DNMT3A	-0.0988052	0.0770565	0.693509	-0.0988052	3.18392	3.08782	3.17011	3.03732	3.14263	3.05048	2.9683	3.24601	3.29893	2.86496	3.20238	3.12422	3.03237	3.16288	2.99462	3.02722	3.26033	3.04993	3.07145	3.12383	3.00417	3.00941	2.75457	2.67049	2.8536	3.16532	2.745	2.95243	3.00297	3.20102	2.96867	3.18012
910	NK Cell (CD56+ CD16+)	HLA_DR	0.485049	0.0789025	0.703782	0.485049	0.949232	0.907935	1.06643	0.895123	1.25134	0.987447	1.00714	4.47089	0.900805	0.825968	0.90552	1.11636	1.18759	1.093	1.06699	1.12444	2.20167	1.16282	1.3554	1.29976	3.42318	1.73569	1.27308	NA	2.55274	1.08088	1.89884	1.65165	1.62994	1.89329	1.0958	1.54242
409	CD8+ T Cell (Central Memory)	CD11b	0.155557	0.0799262	0.706604	0.155557	0.901363	1.01282	1.03978	1.11536	0.960067	1.03221	1.38415	1.48861	1.37775	1.06198	1.23183	1.29308	1.47532	1.61604	1.4402	1.56201	1.29763	1.345	1.15423	1.23505	1.46222	1.16829	1.98746	1.40879	1.32298	1.67412	1.10069	1.22726	1.1678	1.68012	1.51541	1.73443
158	CD4- CD8- T Cell	CD3	-0.179215	0.0808075	0.70701	-0.179215	5.93129	5.85852	6.02638	5.63329	6.24812	6.11554	5.89789	5.57711	5.74983	5.67216	5.94732	5.61342	5.56229	6.12029	5.62298	5.94623	5.74647	5.92457	5.98295	5.67665	5.93316	5.66596	6.02807	5.16403	5.12822	5.97763	5.36811	5.30329	5.20865	5.92167	5.54215	6.08364
462	CD8+ T Cell (Effector Memory)	CD57	1.05675	0.0814227	0.70701	1.05675	4.32384	0.187914	1.9823	0.25714	3.73169	4.46727	4.21502	4.64298	4.99777	1.07653	1.93355	0.283478	0.244174	2.58434	4.18491	3.66775	5.07253	0.403724	4.37872	3.20345	5.39602	5.98025	5.08722	4.23606	4.91123	3.68566	3.8275	2.87547	0.204788	3.15114	3.99763	3.27733
54	B Cell (CD27+)_unassigned	CD56	-0.47853	0.0820953	0.70701	-0.47853	1.29476	1.15798	1.41697	1.25069	NA	1.65608	1.15249	1.28638	1.16359	0.866847	0.947816	4.53777	3.39578	2.64918	1.71652	1.56951	1.61569	1.35684	1.59837	1.44131	1.66047	1.18444	1.23321	0.630803	0.984053	1.29506	0.893762	1.03762	NA	1.49431	1.25908	1.19939
509	CD8+ T Cell (EMRA)	p16	0.0850544	0.0835417	0.713318	0.0850544	0.586243	0.690206	0.539275	0.840196	0.655066	0.640935	0.718767	0.891653	0.77066	0.68355	0.707381	0.845813	0.932021	0.882243	0.930353	0.937489	0.891214	0.888528	0.836532	0.812872	0.751023	0.610055	0.895022	0.702144	0.831242	0.798663	0.851281	0.848016	0.773559	1.02915	1.07971	1.01371
782	Monocyte (CD14+ CD16-)	CD14	-0.196607	0.0850054	0.719664	-0.196607	5.61263	5.40378	5.51074	5.57481	5.85236	5.72059	5.40052	5.75771	4.57879	5.24742	5.26725	5.56253	NA	5.33354	5.1203	NA	4.82259	5.27237	5.09195	5.35522	5.51956	5.05754	4.95286	5.29696	4.75065	5.64882	5.49009	5.37542	NA	5.16832	5.38814	NA
534	CD8+ T Cell (Naive)	CD45RA	0.244415	0.0871564	0.731674	0.244415	4.9891	5.23195	5.102	5.2817	5.30593	5.11695	4.75743	4.60894	5.05152	4.22084	5.05764	4.03552	4.56552	4.71508	4.50485	4.97375	5.59443	5.2917	5.19414	5.79224	5.94767	5.01223	4.90402	4.39599	4.98171	4.79515	5.0961	4.79489	4.78305	4.73316	4.7544	5.35844
810	Monocyte (CD14+ CD16-)	TET2	0.103172	0.0884534	0.736375	0.103172	1.13534	1.16871	1.04814	1.2526	1.1708	1.20678	1.15521	1.02014	0.733687	0.966097	1.20079	1.1785	NA	1.31966	1.3303	NA	1.2018	1.40602	1.1937	1.28423	1.24074	1.32441	1.20975	0.999826	1.13162	1.30283	1.10025	1.11908	NA	1.26002	1.55689	NA
656	Dendritic Cell (Conventional)	p_P90RSK	0.0947851	0.090492	0.74712	0.0947851	1.38122	1.41303	1.2884	1.37663	1.40682	1.36861	1.41274	1.55103	1.28218	1.07445	1.2759	1.40316	NA	1.64806	1.4805	NA	1.48946	1.5559	1.4312	1.45	1.52702	1.20163	1.55151	1.36312	1.23257	1.59151	1.51884	1.52881	NA	1.63503	1.61313	NA
351	CD4+ T Cell (Naive)	CD57	0.571485	0.0921263	0.754378	0.571485	0.133762	0.182357	0.138804	0.171852	0.149484	0.214125	0.164215	0.426274	0.202566	0.234682	0.152652	0.177521	0.221386	0.197848	0.276343	0.347852	0.195057	1.37531	0.165009	0.218418	0.227303	0.410303	0.195259	3.20232	4.93213	0.280779	0.196809	0.17575	0.122849	0.242076	0.362176	0.233942
311	CD4+ T Cell (EMRA)	CD45	0.131543	0.0957119	0.767656	0.131543	4.4395	4.65822	4.42492	4.50332	4.79067	4.71971	4.90212	5.20714	4.95421	4.60709	4.84374	5.06863	4.83319	4.92723	4.78324	4.97329	4.51742	4.69103	4.48735	4.95029	4.80964	4.83134	4.98127	4.89042	5.04214	4.99839	5.02173	5.08015	5.00003	5.09956	5.15512	5.18504
957	NKT Cell	T_bet	0.287492	0.095811	0.767656	0.287492	2.46963	1.76573	NA	2.49571	2.46977	2.57116	3.09746	2.69719	2.8559	1.59737	3.18835	3.22372	3.30668	2.83429	2.08158	2.08216	2.36424	2.43732	3.35897	2.76268	2.90286	2.47575	3.46896	NA	2.29688	3.07123	3.20043	3.32479	3.23858	2.97372	2.4057	2.76696
65	B Cell (CD27+)_unassigned	p16	0.245239	0.0960531	0.767656	0.245239	0.710265	1.47236	1.38286	1.70764	NA	1.22918	0.937072	1.60332	1.54062	1.05759	1.07823	1.27289	1.62458	1.20122	1.32008	1.51113	1.04109	2.18745	2.10374	1.77109	1.41592	2.63682	1.08414	1.36349	2.03961	1.43023	1.22305	1.00264	NA	1.57707	1.15118	1.30011
916	NK Cell (CD56+ CD16+)	p16	0.13219	0.0987407	0.779103	0.13219	0.586564	0.77399	0.592695	0.840464	0.68774	0.644847	0.93622	0.95106	0.818978	0.866205	0.7713	0.930501	1.21141	1.02099	1.18613	1.13192	0.9059	0.96118	0.880849	0.839964	0.750471	0.497071	1.23641	NA	0.846584	1.02032	1.31571	0.955397	1.12455	1.24648	1.31351	1.16751
445	CD8+ T Cell (Effector Memory)	c_Casp3	0.211708	0.0996495	0.779103	0.211708	0.982617	1.14299	2.08772	0.814239	0.826171	1.04317	0.911803	2.284	0.964332	0.659483	0.988053	0.819649	1.26527	1.05712	1.1015	0.819521	1.54555	1.70575	1.30811	1.5957	1.25853	1.34431	1.40303	1.15598	1.3254	1.29661	1.16188	1.16228	0.666452	1.59224	1.3683	1.26483
176	CD4- CD8- T Cell	p16	0.0956176	0.100908	0.779103	0.0956176	0.533379	0.659834	0.620647	0.863747	0.601884	0.639931	0.722233	0.913614	0.772699	0.708332	0.734974	0.793165	1.02278	0.871013	0.969984	0.956221	0.814604	0.829247	0.855603	0.831808	0.733368	0.598201	0.862723	0.723812	0.820328	0.871389	1.19586	0.906671	0.670456	1.04099	1.10979	1.04946
109	B Cell (Memory)	TOP2b	0.139899	0.102909	0.779103	0.139899	3.61335	3.95788	3.96973	4.32991	3.75225	3.80559	3.8117	4.19401	3.99826	3.24422	3.99015	4.26315	3.92865	4.03103	4.07868	3.78718	4.08488	4.08134	4.24763	4.07859	3.98137	4.02798	4.13132	3.82712	3.66351	4.22453	4.50916	4.07304	3.73578	4.12226	4.22053	3.9851
106	B Cell (Memory)	T_bet	0.402245	0.103078	0.779103	0.402245	0.335979	0.614351	1.35	2.06707	0.962901	0.556402	0.907279	1.40683	1.28341	0.575952	0.913477	1.58422	0.971271	1.02646	1.20746	1.25329	2.35305	0.466604	1.32873	1.75006	2.2863	0.283574	1.48424	1.15894	0.816572	0.83979	1.49358	3.47502	0.340799	1.37088	1.32313	2.68101
942	NKT Cell	CD56	0.363826	0.103286	0.779103	0.363826	4.30869	4.16514	NA	3.9459	4.37896	4.35176	4.09719	2.14491	3.90644	3.34339	4.01719	4.67648	4.63906	4.80731	4.15219	3.8041	4.47734	4.43977	5.23206	4.15002	3.58283	3.86525	4.34447	NA	3.4057	4.19301	4.53847	5.65988	4.7429	4.71533	4.45067	4.39841
953	NKT Cell	p16	0.101285	0.104564	0.779103	0.101285	0.640028	0.703935	NA	0.922692	0.764907	0.687279	0.929747	0.964968	0.8501	0.731371	0.823526	0.875488	1.20836	1.01353	1.01183	1.00775	0.875497	0.868986	0.938961	0.865368	0.791268	0.626103	1.17415	NA	0.834778	0.995191	1.19253	1.06669	1.08809	1.15756	1.10223	1.07739
347	CD4+ T Cell (Naive)	CD41	0.108032	0.105145	0.779103	0.108032	1.12199	1.26611	1.13663	1.37617	1.15367	1.15842	1.34006	1.53055	1.37855	1.07398	1.17404	1.34767	1.47945	1.48135	1.42301	1.57827	1.38446	1.60574	1.42564	1.47693	1.32048	1.04103	1.53028	1.27902	1.35571	1.64822	1.28225	1.22729	1.21836	1.52275	1.64526	1.78502
876	NK Cell (CD56+ CD16-)	Ki67	0.509679	0.106545	0.779103	0.509679	3.25961	2.80144	4.70347	2.52891	2.89358	1.40107	2.18448	4.11962	1.35186	1.70031	2.19934	4.67411	4.37333	2.07806	2.19982	1.68069	3.48567	3.39128	2.9135	4.0977	3.11572	2.68828	3.47694	3.79485	2.33255	2.71186	3.83396	3.12128	3.6404	2.44563	3.57451	3.68042
154	CD4- CD8- T Cell	CD16	0.299071	0.107251	0.779103	0.299071	0.672308	0.632857	0.660896	0.701975	0.614236	0.868764	0.673887	0.85767	0.740865	0.568969	1.63804	0.637394	0.782241	0.659721	0.702516	0.84472	0.71893	0.707988	1.73998	0.810081	0.738474	1.1614	0.687828	0.565266	0.590304	0.703521	2.0267	0.780763	0.75442	0.68958	3.15643	1.21053
948	NKT Cell	IL_7Ra	-0.334434	0.107294	0.779103	-0.334434	0.841768	1.72958	NA	1.39734	1.30834	0.894867	1.83095	1.94329	1.97449	2.20541	1.5111	1.85827	2.84406	2.40451	2.32769	2.65232	1.04854	1.82679	0.961106	1.39761	0.905201	0.88323	1.57915	NA	0.847471	2.33053	1.57242	1.55317	1.21421	1.94629	2.24367	2.39807
922	NK Cell (CD56+ CD16+)	TIM_3	0.17276	0.107819	0.779103	0.17276	1.88142	2.3264	2.29009	2.46402	2.48816	2.18456	2.71453	2.27588	2.26661	2.14836	2.20526	2.45467	2.84097	2.61675	2.6175	2.46781	2.49446	2.85055	2.57898	2.74534	2.77255	1.82098	2.92855	NA	1.86163	2.63855	2.27555	2.46486	2.58753	2.77612	2.84915	2.79941
36	B Cell (CD27-)	Trx	0.317671	0.109311	0.779103	0.317671	2.49456	3.18946	5.05836	4.37628	3.44197	3.54111	3.19267	4.28296	3.95063	2.78524	3.35421	4.42303	3.9965	3.34494	3.95186	3.62074	3.87798	4.21337	3.78673	4.28872	3.93719	4.81633	3.53657	3.60669	4.07317	3.25785	3.69084	3.85132	4.86643	4.39596	3.81017	4.07794
779	Monocyte (CD14+ CD16-)	CD11b	-0.35134	0.109388	0.779103	-0.35134	3.94262	3.33301	3.80107	3.68259	4.22806	3.86581	3.64166	4.01078	1.47062	3.63931	3.22884	3.37941	NA	3.31178	2.88648	NA	3.01523	3.2377	3.55722	3.16609	3.38033	2.7	2.48442	3.16911	2.92696	4.23896	2.34309	3.13336	NA	3.20743	2.94338	NA
693	Dendritic Cell (Plasmacytoid)	p_P90RSK	0.104091	0.109875	0.779103	0.104091	1.47394	1.23225	1.42787	1.349	1.28193	1.37996	1.54491	1.48667	1.47374	0.967765	1.54225	1.43872	1.62257	1.57602	1.52395	1.02093	1.40623	1.46756	1.48958	1.41708	1.40532	1.28739	1.63574	1.35081	1.24685	1.71837	1.43966	1.85142	1.56557	1.54567	1.52431	1.6564
69	B Cell (CD27+)_unassigned	T_bet	-0.354838	0.109963	0.779103	-0.354838	0.332124	0.947153	0.869997	0.640414	NA	0.791965	0.670438	1.88373	1.69916	0.334371	0.687501	2.65957	2.55948	2.32145	1.51453	0.818964	0.490947	0.829257	0.990694	0.878709	0.917441	0.6393	0.830884	1.04218	0.817871	1.55413	0.393343	0.645107	NA	1.53057	0.979946	0.8679
741	Monocyte (CD14- CD16+)	c_Casp3	0.270767	0.11274	0.788436	0.270767	1.11542	1.01715	1.22245	1.23494	1.05105	0.841831	1.14348	1.24556	NA	2.17787	1.38714	2.16398	NA	1.29929	1.46244	NA	1.18243	2.57489	1.67089	1.35888	0.986247	NA	1.41488	1.43773	2.50427	1.74777	1.5313	1.52992	NA	1.52516	1.4182	NA
927	NKT Cell	CD11b	0.301255	0.113099	0.788436	0.301255	2.49389	1.81336	NA	2.72015	2.10118	2.48985	2.57834	1.72104	1.79643	2.02835	2.20614	2.11349	2.70464	2.32555	1.43788	2.41817	2.86246	2.89279	3.75319	2.48923	1.69013	1.82142	3.04244	NA	1.55129	2.5738	2.3144	2.82305	3.07408	2.46115	1.59734	2.52054
342	CD4+ T Cell (Naive)	CD27	0.131186	0.113698	0.788436	0.131186	3.77539	3.69467	3.67777	3.66569	3.694	3.6546	3.56425	3.54177	3.58072	3.09466	3.48294	3.26466	3.57526	3.63774	3.58975	3.30571	3.88203	4.07966	4.02687	3.88908	3.92809	3.72029	3.69719	3.13851	3.21928	3.82149	3.54894	3.50196	3.45311	3.66187	3.68906	3.64112
766	Monocyte (CD14- CD16+)	p_JAK2	0.235771	0.114438	0.788436	0.235771	0.744908	0.441969	0.791273	0.664114	0.723068	0.447007	0.793398	0.722275	NA	0.572582	0.78668	0.716435	NA	0.917602	0.857299	NA	0.784849	0.511143	0.741926	0.725905	0.745399	NA	0.713921	0.504053	2.23762	1.26669	0.719875	0.87048	NA	0.668584	1.75318	NA
322	CD4+ T Cell (EMRA)	p_JAK2	0.0609788	0.115652	0.791344	0.0609788	0.367109	0.455762	0.335649	0.482244	0.42772	0.531653	0.4217	0.632055	0.486022	0.353421	0.41746	0.534583	0.55103	0.520824	0.504139	0.563107	0.461358	0.625836	0.526959	0.583532	0.600396	0.457776	0.494459	0.443627	0.417409	0.574464	0.43581	0.533039	0.379693	0.599987	0.714776	0.711016
117	B Cell (Plasmablast)	CD16	-0.446864	0.118084	0.80249	-0.446864	1.38448	0.800532	0.644428	0.753358	1.00773	0.777212	0.941601	0.545286	0.799235	4.84333	0.830767	2.73317	0.742697	1.12538	0.725972	0.889933	0.579619	0.780987	0.932931	0.89496	0.834899	0.790163	0.549978	0.443045	0.331843	0.847763	0.381406	1.56181	0.544257	1.4814	0.742867	0.69737
639	Dendritic Cell (Conventional)	CD3	-0.219462	0.119293	0.805225	-0.219462	1.8311	1.15578	0.994049	1.13983	1.77798	1.38909	2.08396	2.01985	1.28356	1.49931	1.73023	1.74819	NA	1.99724	1.75168	NA	1.02038	1.19012	0.907993	1.02705	1.84276	0.72416	1.34476	1.45478	1.4171	1.36708	1.74924	1.78315	NA	2.02318	1.47765	NA
654	Dendritic Cell (Conventional)	Ki67	-0.211082	0.124222	0.825695	-0.211082	3.97761	4.08465	3.83488	4.15077	3.66156	3.63195	3.72613	4.28186	3.77455	3.24315	4.17927	4.50396	NA	3.77385	3.91482	NA	3.15905	4.30227	3.42834	3.75159	3.75332	3.69392	3.68605	3.08848	3.00595	4.00273	4.01447	4.02598	NA	3.79429	4.07741	NA
541	CD8+ T Cell (Naive)	IL_7Ra	-0.265007	0.126003	0.825695	-0.265007	0.90307	1.37679	1.13148	1.36863	1.31178	1.17967	1.7596	1.88473	1.83891	1.84659	1.32323	2.25125	2.50098	2.08679	2.09469	2.62286	0.995097	1.65744	1.44443	1.01095	0.821881	1.13692	1.66468	1.55834	0.858975	2.0311	0.889034	1.47679	1.49163	1.81539	2.17736	2.21093
860	NK Cell (CD56+ CD16-)	CD27	0.251848	0.126532	0.825695	0.251848	2.02648	2.14149	1.18708	1.36009	2.73402	2.18073	1.99529	1.78837	1.78441	1.12274	1.95131	1.99483	2.04431	2.68538	1.8993	1.63515	2.03668	2.18772	1.92646	2.65385	2.5916	1.46468	2.10188	1.82055	1.33789	2.49074	2.04966	2.70689	1.51962	2.45641	2.18221	3.03371
366	CD4+ T Cell (Naive)	TET2	0.0752166	0.127178	0.825695	0.0752166	0.844998	0.975895	0.810725	0.953838	0.876346	0.898353	0.869852	1.00546	0.885602	0.647683	0.796685	0.938555	1.09386	1.03325	0.971033	0.989565	1.00005	1.17868	1.06684	1.01259	1.03739	0.717227	1.02325	0.798423	0.931756	1.07571	0.871044	0.89554	0.781585	1.05162	1.17245	1.181
30	B Cell (CD27-)	P90RSK	0.136579	0.127555	0.825695	0.136579	1.90913	2.22147	2.50539	2.78159	2.19081	2.07532	1.96788	2.16858	2.16802	2.13162	1.95576	2.1696	2.08907	2.01713	2.18798	3.03817	2.45444	2.57851	2.46663	2.72971	2.49878	2.48736	2.40729	2.20788	2.2972	2.10856	2.19615	2.25663	2.10379	2.37573	2.3114	2.28274
480	CD8+ T Cell (Effector Memory)	Trx	0.194091	0.127659	0.825695	0.194091	4.26141	4.63508	4.47577	4.15473	4.14291	4.68133	4.27773	4.64309	4.23892	3.39216	4.48772	4.22506	4.57519	4.19941	4.39867	3.73377	4.34021	4.92041	4.3593	4.69234	4.01039	4.4107	4.29492	3.88341	3.77586	4.43165	4.62043	4.98857	4.78199	4.7049	5.00486	4.40845
938	NKT Cell	CD4	-0.633804	0.129026	0.825695	-0.633804	4.34269	1.32309	NA	3.5734	4.59017	4.70792	4.34449	4.06539	4.17684	3.83803	4.14293	4.42464	4.52358	3.60705	1.92027	2.43389	4.58424	1.65611	2.02195	1.70012	1.48197	4.11077	4.12386	NA	1.60776	4.36058	4.27823	4.40192	4.44849	2.94367	2.10698	2.68069
624	CM-_unassigned	T_bet	0.285001	0.129041	0.825695	0.285001	2.67004	2.41139	2.67501	2.18503	2.91354	2.69649	3.12671	2.90484	2.88799	0.762268	3.24408	2.68387	3.33564	3.06207	2.39589	1.99943	2.54188	2.59161	3.35781	2.9492	2.73743	2.50405	3.32404	2.45798	1.95344	3.27829	3.04802	3.44376	3.17787	3.12624	2.69749	3.3252
571	CM- HLADR+	CD45RA	0.404321	0.129764	0.825695	0.404321	5.42996	4.33666	4.84257	4.67916	3.97496	5.65469	4.92301	4.59327	4.50458	2.74229	4.02952	3.52017	3.89375	4.53873	4.87214	2.22825	5.31616	4.69208	5.63444	4.96551	5.12233	5.72385	4.84785	3.93773	3.78943	4.26147	4.04349	4.67598	4.17851	4.46248	4.96865	4.61289
250	CD4+ T Cell (Central Memory)	p16	0.0828847	0.132158	0.83391	0.0828847	0.59395	0.701719	0.612662	0.822523	0.645587	0.665955	0.740398	0.883845	0.834595	0.69884	0.756782	0.838203	1.02045	0.93349	0.994582	0.978466	0.839672	0.847751	0.904125	0.850353	0.794698	0.541636	0.879382	0.690168	0.795351	0.932256	0.992802	0.925206	0.773553	1.06851	1.1256	1.08714
713	Granulocyte (Basophil)	CD3	-0.10075	0.132724	0.83391	-0.10075	0.929124	0.589057	0.421239	0.596668	0.882614	0.58377	0.673611	0.680017	0.215494	0.791356	0.633063	0.727298	0.775778	0.80557	0.773159	0.750343	0.621882	0.517328	0.54267	0.605731	0.68039	0.26925	0.6871	NA	NA	0.753428	0.46877	0.385823	0.299483	0.784722	0.659737	0.78783
890	NK Cell (CD56+ CD16+)	CD11b	0.270037	0.135559	0.840173	0.270037	3.07726	3.05596	3.00818	3.39852	3.44425	3.70289	2.86588	1.69227	2.22352	3.57155	2.4607	2.51371	3.24523	3.04833	3.18186	2.72472	3.66456	3.82468	3.88774	3.85911	3.39082	2.90084	3.18106	NA	2.24845	3.46495	2.62338	3.01022	3.11226	3.28871	2.911	2.94666
302	CD4+ T Cell (EMRA)	CD16	0.0576436	0.135983	0.840173	0.0576436	0.529097	0.643457	0.536919	0.631344	0.607083	0.593803	0.576758	0.637352	0.610472	0.557027	0.592479	0.636418	0.627362	0.610937	0.611296	0.580086	0.601889	0.793525	0.604467	1.07373	0.651462	0.594517	0.617505	0.54378	0.562334	0.631224	0.621454	0.62597	0.575454	0.636581	0.688872	0.681423
595	CM-_unassigned	CD11c	-0.376222	0.136244	0.840173	-0.376222	2.92015	3.92379	3.79218	2.70139	3.55259	3.14488	2.8486	3.69441	2.39377	1.9522	3.36182	2.08269	3.7831	2.66657	3.4535	3.28865	2.81561	4.10223	2.68017	2.87634	4.00951	1.38566	2.60838	1.81237	1.63069	3.1318	3.21809	1.90597	2.17742	2.60329	3.59862	2.98461
851	Monocyte (CD14+ CD16+)	Tyro3	0.249429	0.139243	0.843655	0.249429	3.5848	4.25795	3.55326	4.1156	3.60472	3.55629	3.48187	3.21302	NA	2.78959	3.79657	3.64335	NA	3.82798	3.45917	NA	3.06234	4.21501	3.52263	3.84765	3.92875	NA	3.60561	NA	NA	4.17551	4.38856	3.9571	NA	NA	NA	NA
767	Monocyte (CD14- CD16+)	p_P90RSK	0.162346	0.14012	0.843655	0.162346	1.37134	1.03995	1.34378	1.44804	1.48157	1.10193	1.38931	1.60271	NA	0.558755	1.53665	1.49635	NA	1.72481	1.74557	NA	1.36926	1.65457	1.38068	1.34691	1.35257	NA	1.50246	1.06222	1.80516	1.75636	1.78097	1.65362	NA	1.69677	1.58973	NA
360	CD4+ T Cell (Naive)	p_P90RSK	0.0724224	0.140599	0.843655	0.0724224	1.09302	1.12136	0.999438	1.16779	1.11703	1.13498	1.1558	1.23545	1.15856	0.938214	1.07244	1.10538	1.34428	1.28245	1.25812	1.17163	1.25033	1.35803	1.3196	1.23462	1.25023	0.931996	1.32099	1.09786	1.05893	1.37613	1.02752	1.13453	1.06939	1.29456	1.394	1.39597
546	CD8+ T Cell (Naive)	p16	0.0846313	0.140656	0.843655	0.0846313	0.562954	0.674541	0.552704	0.766802	0.611545	0.607499	0.680384	0.972248	0.776429	0.745319	0.733086	0.825036	0.965848	0.907545	0.95463	0.930897	0.829977	0.830533	0.835349	0.806515	0.778985	0.488785	0.868519	0.686327	0.816401	0.844994	1.10219	0.914986	0.696189	1.02298	1.09565	1.00318
608	CM-_unassigned	CD45RA	0.308487	0.141031	0.843655	0.308487	4.90109	5.13503	5.40405	4.58395	5.33863	5.71699	4.57526	4.77044	4.61254	2.8124	4.6698	3.89626	4.91413	4.6198	4.5893	3.99922	5.33897	5.45109	5.68179	5.44915	5.29581	5.77189	4.83717	4.20273	4.14095	4.62429	4.63553	4.88404	4.71871	5.0429	4.73063	4.669
79	B Cell (Memory)	CD14	0.209377	0.143173	0.844266	0.209377	1.71499	2.11818	2.29369	2.63135	2.20761	1.92738	1.86184	2.20092	2.22156	1.43351	1.69758	2.54234	2.34801	2.43419	2.24703	2.63178	3.30217	2.50293	2.54743	2.93028	2.73089	1.98317	2.366	1.97352	1.86523	2.20502	2.02648	2.32343	1.44754	2.65379	2.51799	2.48615
282	CD4+ T Cell (Effector Memory)	IL_7Ra	-0.276049	0.143461	0.844266	-0.276049	1.03763	1.59548	1.48619	1.6052	1.7277	1.21308	1.89697	2.47425	2.32956	2.16404	1.54164	2.08082	2.76228	2.17691	2.34043	3.06528	1.28	1.82711	1.79797	1.19475	1.08575	0.89319	1.77563	2.0977	2.11617	2.27055	1.18643	1.48671	1.48381	1.68933	2.07748	2.81808
603	CM-_unassigned	CD33	-0.128747	0.144727	0.844266	-0.128747	0.875769	0.677406	0.757722	1.22799	0.865159	0.878619	0.512102	1.32526	0.594083	1.14953	0.69902	0.746103	1.08816	0.600617	1.0821	0.559633	0.661797	0.994375	0.507626	1.14004	0.884855	0.350738	0.807407	0.557814	0.679824	1.09605	0.647669	0.411759	0.585529	0.659332	0.942068	0.652452
231	CD4+ T Cell (Central Memory)	CD27	0.145039	0.14495	0.844266	0.145039	3.7513	3.6395	3.67915	3.47264	3.56017	3.59859	3.30586	3.47524	3.36353	2.86063	3.34024	3.15076	3.43502	3.54064	3.40246	2.92607	3.88113	3.91287	3.89914	3.78754	3.87195	3.6964	3.45601	2.96832	3.05045	3.62987	3.23959	3.3779	3.28669	3.62125	3.5976	3.54572
212	CD4+ CD8+ T Cell	p_P90RSK	0.0910732	0.145847	0.844266	0.0910732	1.19134	1.20712	1.27642	1.2548	1.30678	1.33199	1.2764	1.44921	1.35642	1.05403	1.3315	1.2094	1.56881	1.67295	1.49282	1.36911	1.39906	1.46102	1.42955	1.35305	1.45367	1.21623	NA	1.11163	1.27497	1.50824	1.73483	1.29734	1.27946	1.61642	1.65838	1.58703
913	NK Cell (CD56+ CD16+)	Ki67	0.393223	0.146204	0.844266	0.393223	1.52159	2.37264	3.4951	1.69152	2.54342	1.36988	1.98926	1.39026	1.57371	2.92095	1.6356	4.37086	2.59884	1.86962	2.70704	1.80016	2.82425	2.80615	2.03545	3.0638	2.80812	1.67219	3.23087	NA	1.54886	1.82259	3.46573	2.30384	3.06807	2.18173	3.16697	3.50954
137	B Cell (Plasmablast)	p_JAK2	-0.491296	0.149963	0.860183	-0.491296	0.90636	0.748683	1.01476	0.927484	1.05755	0.834327	0.722851	0.8535	1.05754	6.19641	0.785611	2.65945	1.219	1.74296	1.20147	1.03062	0.807105	1.03315	0.849821	0.96892	0.940324	0.731689	1.01878	0.6377	1.22623	0.898972	0.850239	0.723838	0.780703	1.17487	1.19915	1.25633
326	CD4+ T Cell (EMRA)	P90RSK	0.195865	0.151712	0.860183	0.195865	2.06976	2.82895	2.02288	2.74048	2.4453	2.16272	1.93413	2.35687	2.10633	1.98427	1.90075	2.56295	2.09407	2.02573	2.18182	3.49895	2.38325	3.0997	2.29335	3.14573	2.46694	2.2395	2.2085	2.18735	2.36407	2.23877	2.58651	2.4708	2.14414	2.46445	3.12548	2.63126
210	CD4+ CD8+ T Cell	Ki67	0.65918	0.152259	0.860183	0.65918	0.508591	0.564259	4.47092	0.561365	0.493185	0.781806	0.750197	4.61213	0.679255	0.413072	2.28842	0.604244	1.8111	1.30004	0.9246	0.611944	0.674492	1.19487	2.04869	2.32253	1.48259	2.45406	NA	1.12755	0.425115	2.735	2.07922	1.22044	0.798105	4.54601	4.24501	2.57319
587	CM- HLADR+	T_bet	0.358269	0.15328	0.860183	0.358269	0.355369	0.386205	1.887	0.371713	1.31794	0.394813	0.711913	2.83255	0.91013	0.514142	0.914138	0.646835	0.830223	1.03575	0.704967	0.579218	1.07735	0.539898	0.997692	0.413127	2.40152	2.55496	0.693513	1.21964	1.12139	2.73399	2.0267	0.7015	0.541473	1.54841	0.725335	0.828697
607	CM-_unassigned	CD45	0.141182	0.154042	0.860183	0.141182	4.33782	4.43629	4.70108	4.02112	4.44266	4.56803	4.7633	5.14688	4.68902	4.06055	4.97023	4.48253	5.20251	4.78057	4.7122	4.75617	4.46492	4.72271	4.57859	4.52945	4.70904	4.7971	4.93736	4.54832	4.44155	4.87064	5.05918	4.92503	4.99726	4.90839	4.87225	4.96804
139	B Cell (Plasmablast)	p16	-0.566967	0.154173	0.860183	-0.566967	1.46156	1.47947	1.47409	1.43024	2.72213	1.50369	1.17412	2.23686	2.13125	7.23498	2.4422	4.20862	2.00055	3.20369	2.0464	1.52435	1.61002	2.15986	1.7149	1.57049	1.71831	1.62937	1.59325	2.45866	1.60614	1.88244	0.691411	2.82392	1.1376	2.29661	2.06003	2.24975
166	CD4- CD8- T Cell	CD57	0.516299	0.154988	0.860183	0.516299	4.0846	0.663537	3.85162	4.08043	4.72184	5.30185	3.85641	5.33815	4.2042	1.56299	3.60071	2.63094	3.12793	3.26237	2.96575	4.31978	4.75417	3.09807	4.56615	4.3162	4.8269	5.36759	4.80188	4.293	4.58965	4.20933	2.49398	2.98804	3.493	4.09543	4.04916	3.89132
839	Monocyte (CD14+ CD16+)	Ki67	-0.465116	0.160037	0.878396	-0.465116	0.749745	0.501604	1.47673	0.820206	1.26992	1.31476	0.834663	2.24441	NA	1.15534	1.69269	3.842	NA	2.75881	1.54594	NA	1.30623	0.443049	1.10593	1.02353	0.546766	NA	0.97984	NA	NA	1.91538	1.23348	1.24908	NA	NA	NA	NA
133	B Cell (Plasmablast)	HLA_DR	-0.447174	0.160875	0.878396	-0.447174	6.90909	5.86655	5.57338	5.54934	6.79384	5.86145	6.33534	5.65813	5.74202	4.98839	6.13329	6.57799	6.05802	6.81222	5.99728	6.61351	5.28056	5.50942	5.15452	5.32796	6.73497	5.72816	6.1925	2.54377	4.67355	6.13774	4.16446	7.36995	6.35444	6.5387	6.49009	6.11427
861	NK Cell (CD56+ CD16-)	CD3	-0.0662463	0.160907	0.878396	-0.0662463	0.670745	0.70808	0.693997	0.628607	0.748046	1.11171	0.959693	0.949804	0.83958	0.683058	0.703459	0.76193	0.781887	0.915644	0.866822	0.931316	0.694619	0.665919	0.6903	0.646999	0.672908	0.854519	0.836103	0.653237	0.959585	0.778446	0.622108	0.719561	0.61037	0.777851	0.832405	0.879513
820	Monocyte (CD14+ CD16+)	CD16	-0.460179	0.162045	0.878536	-0.460179	3.24297	3.95105	2.6353	3.42568	2.15189	3.96442	1.96776	3.84411	NA	2.61612	2.32784	2.43383	NA	2.82553	1.91	NA	2.13038	4.37071	2.09193	1.70374	2.73231	NA	2.47882	NA	NA	2.20602	2.04445	1.92068	NA	NA	NA	NA
317	CD4+ T Cell (EMRA)	DNMT3A	0.119972	0.162692	0.878536	0.119972	2.90026	3.27657	2.86617	2.86882	2.77413	2.67059	2.93612	2.92447	3.06997	2.66179	3.05138	3.17867	3.01643	2.95129	2.95503	2.96532	2.88431	3.33263	3.13629	3.27666	2.74065	2.47058	2.96199	2.66792	2.88067	3.09925	3.15875	3.26597	3.02452	3.03238	3.53735	3.51667
759	Monocyte (CD14- CD16+)	CD68	0.137496	0.163894	0.880267	0.137496	0.851528	0.619592	0.672336	0.693177	0.628981	0.591613	0.620237	0.595575	NA	0.720141	0.708439	0.784473	NA	0.779656	0.892622	NA	0.747597	0.655793	0.647254	0.792405	0.711854	NA	0.996237	0.194202	0.594794	0.956341	1.52539	1.2953	NA	0.799273	1.02938	NA
804	Monocyte (CD14+ CD16-)	p_P90RSK	0.0806271	0.166139	0.88143	0.0806271	1.23483	1.38305	1.27328	1.30141	1.35629	1.31877	1.37075	1.60949	1.19766	1.15143	1.24182	1.37332	NA	1.6505	1.65843	NA	1.39888	1.48839	1.39258	1.34929	1.42605	1.42914	1.59424	1.25695	1.34579	1.58222	1.36772	1.39178	NA	1.56646	1.66033	NA
873	NK Cell (CD56+ CD16-)	HLA_DR	0.582294	0.16866	0.88143	0.582294	3.5167	1.11693	3.53639	0.942998	2.49144	1.13093	1.50302	4.2439	1.62945	1.32149	1.48735	5.37903	1.18837	1.8298	1.09571	1.32149	3.37729	1.83217	1.66559	2.52921	3.83255	2.3207	2.0616	5.22879	3.72934	3.80984	2.31654	2.40111	1.45176	2.53394	1.30355	2.65773
773	Monocyte (CD14- CD16+)	TET2	0.197095	0.169278	0.88143	0.197095	1.21831	1.09319	1.17041	1.1699	1.18494	1.16805	1.14806	0.874757	NA	1.28098	1.24985	1.43089	NA	1.42796	1.26927	NA	1.32897	1.12949	1.26152	1.42545	1.24759	NA	1.23267	0.676656	2.88988	1.42963	1.39003	1.46427	NA	1.27778	1.49486	NA
963	Root_unassigned	c_Casp3	0.146988	0.170467	0.88143	0.146988	0.736411	0.902917	1.04429	0.883792	0.842414	0.902136	0.900272	1.31112	1.21477	1.45045	1.09144	0.945118	1.34384	1.16833	1.16989	1.7311	1.06107	1.08326	1.0301	0.901717	0.942596	1.18964	1.38382	1.72342	2.14266	1.18621	1.29268	1.15705	0.865951	1.30634	1.14092	1.58265
435	CD8+ T Cell (Central Memory)	p16	0.0761344	0.171064	0.88143	0.0761344	0.635677	0.70296	0.688766	0.832005	0.633288	0.66102	0.784183	1.02671	0.808163	0.723699	0.7249	0.848913	1.0986	0.934077	1.01578	0.965836	0.86076	0.869528	0.900788	0.870657	0.787811	0.621536	0.9308	0.687052	0.773773	0.927752	1.06222	0.929709	0.799288	1.08855	1.13438	1.05813
838	Monocyte (CD14+ CD16+)	JAK2	0.140423	0.171079	0.88143	0.140423	1.79844	1.91412	1.79307	2.09172	1.78384	2.13637	1.66422	1.71667	NA	1.37406	1.32069	2.02322	NA	2.11654	1.92236	NA	1.67267	2.10514	1.78666	1.93406	2.127	NA	1.91396	NA	NA	2.17304	2.06774	1.8603	NA	NA	NA	NA
720	Granulocyte (Basophil)	CD56	0.0636042	0.171932	0.88143	0.0636042	0.46877	0.518999	0.676879	0.61479	0.508891	0.464413	0.432253	0.486547	0.527198	0.341607	0.609251	0.486353	0.677695	0.682252	0.655009	0.622124	0.596912	0.712251	0.786666	0.604366	0.666652	0.474562	0.58364	NA	NA	0.638204	0.516074	0.349282	0.515635	0.597416	0.745264	0.779934
333	CD4+ T Cell (EMRA)	Tyro3	0.193138	0.17214	0.88143	0.193138	2.63828	3.65887	2.74049	3.24175	3.08468	2.7955	2.54735	2.78839	2.64194	2.73229	2.53292	3.17704	2.72244	2.68016	2.90578	3.38737	3.01212	3.82733	2.9683	3.84848	3.08915	2.78719	2.76089	2.6198	2.66144	2.78292	3.11279	2.81216	2.61974	3.02339	4.06983	3.36989
832	Monocyte (CD14+ CD16+)	CD57	0.610623	0.172514	0.88143	0.610623	0.110435	0.163977	0.121394	0.204439	0.151529	0.214375	0.224016	0.586115	NA	0.27197	0.304953	0.0629964	NA	0.213743	0.340821	NA	0.112447	0.171402	0.110939	0.175217	0.188112	NA	0.13687	NA	NA	5.04768	1.48672	0.122897	NA	NA	NA	NA
517	CD8+ T Cell (EMRA)	Trx	0.135822	0.173227	0.88143	0.135822	3.79779	4.15952	3.90983	3.70004	3.78773	3.98113	3.75905	4.22213	3.82007	3.04282	4.08434	4.22615	4.123	4.1358	4.04551	3.58467	3.98079	4.55472	3.93447	3.94264	3.76513	4.01404	3.84692	3.80041	3.67971	3.80047	4.1465	4.32331	3.93941	4.37736	4.32513	4.12168
329	CD4+ T Cell (EMRA)	TET2	0.0816987	0.173816	0.88143	0.0816987	0.791131	1.00842	0.720018	0.87496	1.09906	1.09694	0.802202	1.19591	0.936156	0.618443	0.773972	0.93072	1.06133	0.958122	0.906344	0.912343	0.905099	1.36293	1.00768	1.19815	1.03211	0.871216	0.918152	0.962652	0.86303	1.01151	0.801483	0.90938	0.748236	0.995572	1.18106	1.22499
771	Monocyte (CD14- CD16+)	PD_1	0.165853	0.177457	0.895351	0.165853	0.800942	0.548052	0.709739	0.695856	0.6864	0.439943	0.826901	0.855183	NA	0.848452	0.962794	1.18337	NA	0.980393	0.964635	NA	0.71106	0.700704	0.630674	0.764506	0.872436	NA	1.00786	0.252863	0.943999	1.33875	1.39882	1.30159	NA	1.7347	1.00078	NA
398	CD41+	p16	0.102988	0.180126	0.904252	0.102988	0.834587	1.00158	0.854377	1.35853	1.01865	0.997975	1.04718	1.08108	1.22021	0.94091	1.12778	1.245	1.50658	1.28881	1.39611	1.29761	1.18763	1.14422	1.16341	1.33199	1.09109	0.884925	1.22912	0.830643	0.937627	1.36596	1.4475	1.37812	1.35474	1.50572	1.55194	1.46013
169	CD4- CD8- T Cell	DNMT3A	-0.106596	0.182742	0.904294	-0.106596	3.02256	2.85347	2.79204	2.91458	2.81375	2.97566	3.10219	2.96997	3.08825	2.67614	3.13532	2.99582	3.16726	2.97782	3.08733	2.96212	2.93298	2.93553	3.12326	2.89658	2.86509	2.53702	2.69857	2.32061	2.2483	2.9585	3.08786	2.93468	3.00033	2.91702	3.21714	3.15527
828	Monocyte (CD14+ CD16+)	CD41	-0.305926	0.18294	0.904294	-0.305926	2.41949	2.51664	2.57573	2.43406	1.88885	3.06488	3.49391	2.80174	NA	3.80111	2.87369	2.5602	NA	3.03702	3.03139	NA	2.03644	2.14965	2.25222	1.89373	2.2304	NA	2.48401	NA	NA	3.59006	3.30964	2.56885	NA	NA	NA	NA
164	CD4- CD8- T Cell	CD45RA	0.331286	0.185042	0.904294	0.331286	5.02357	4.59246	5.13787	5.21931	5.45045	5.41731	4.65607	5.02132	4.60138	2.42195	4.71451	2.86603	4.61316	4.49995	4.05625	4.28452	5.0223	4.98544	5.54087	5.60918	5.86265	5.64013	3.82222	4.53141	4.93376	4.42011	4.72115	4.39575	4.60439	4.54012	4.77334	4.47388
391	CD41+	DNMT3A	-0.141256	0.185995	0.904294	-0.141256	3.11759	3.01095	3.4569	3.13112	2.70185	3.20991	3.01645	3.43698	3.08943	2.82735	3.45959	3.33757	3.21288	3.05687	3.22426	3.2325	2.96663	3.16909	3.42942	3.28313	3.12109	2.89451	3.05411	2.57519	1.85713	3.16919	3.11726	3.15693	3.01164	2.97166	3.18681	3.29831
230	CD4+ T Cell (Central Memory)	CD25	0.175018	0.186826	0.904294	0.175018	1.89926	2.6568	1.77912	2.1041	1.91743	2.43336	1.68698	2.18005	1.91525	1.35989	1.4993	1.85942	2.13782	1.80332	1.99711	2.13785	2.0943	2.95819	2.21309	2.05948	2.51625	2.10164	2.1149	1.51626	1.61293	2.3199	1.52169	1.99444	1.82125	1.98222	2.71206	2.62876
240	CD4+ T Cell (Central Memory)	CD57	0.0494638	0.187495	0.904294	0.0494638	0.176501	0.150956	0.173604	0.194658	0.179945	0.419091	0.171722	0.353201	0.256804	0.197497	0.148771	0.175011	0.223872	0.247307	0.308547	0.282107	0.340799	0.206559	0.193454	0.297917	0.333073	0.409611	0.202866	0.37522	0.481883	0.238376	0.174655	0.175455	0.147497	0.258995	0.380868	0.233788
348	CD4+ T Cell (Naive)	CD45	0.112771	0.187595	0.904294	0.112771	4.57276	4.56916	4.57962	4.64654	4.60944	4.51409	5.0749	5.08438	4.97438	4.81711	4.9697	5.12215	5.10145	5.10706	4.97531	5.16854	4.71798	4.71717	4.65642	4.74689	4.74091	4.66096	5.17635	4.98068	5.12339	5.14599	5.30911	5.14852	5.11013	5.12289	5.12553	5.20802
788	Monocyte (CD14+ CD16-)	CD33	-0.182562	0.187671	0.904294	-0.182562	2.86461	2.28533	2.85839	3.07576	3.1674	2.56594	3.23685	3.39296	2.29315	3.15581	2.8044	2.53523	NA	2.88111	2.35809	NA	2.09587	2.39009	2.78804	2.7805	3.04811	2.14897	2.81938	2.88874	2.37018	3.32072	2.6115	2.17423	NA	2.9043	2.57852	NA
981	Root_unassigned	CD68	0.0858807	0.188743	0.904294	0.0858807	0.797055	0.661829	0.785293	0.77735	0.797509	0.799161	0.892896	1.02547	0.821999	0.558729	0.637112	0.834927	0.911406	0.860111	0.874369	1.03101	0.785074	0.696399	0.792166	0.724136	0.853492	0.776353	0.814381	0.639329	0.659834	0.907835	1.29105	1.2536	1.26695	1.00299	1.07129	0.905432
308	CD4+ T Cell (EMRA)	CD38	0.248821	0.189763	0.904294	0.248821	2.36174	2.10107	2.76163	2.82702	1.08454	1.15967	2.85368	2.21636	3.16663	2.46609	2.85963	3.09118	2.27239	2.67018	2.54041	3.16554	2.68278	2.774	3.11094	2.99608	2.82793	2.80051	3.00722	1.67681	2.23435	3.69269	2.74268	2.82676	2.27507	2.74546	2.74439	2.44122
213	CD4+ CD8+ T Cell	p16	0.091194	0.190092	0.904294	0.091194	0.656773	0.800375	0.717227	0.859438	0.725015	0.717621	0.806925	1.09726	0.935678	0.696261	0.82807	0.860544	1.18727	1.13658	1.12913	1.03597	0.845546	0.878365	0.913648	0.917508	0.909885	0.608703	NA	0.783453	0.845569	1.13563	1.20654	0.954919	0.936638	1.29446	1.24205	1.19825
44	B Cell (CD27+)_unassigned	CD19	-0.142545	0.193773	0.917438	-0.142545	5.13257	4.3345	4.96329	4.51574	NA	4.75515	5.19503	4.88835	4.7668	4.85717	4.97151	5.14301	5.10018	4.27397	4.71798	4.83542	4.43875	4.85456	4.69288	5.00702	4.84339	4.66389	5.10427	4.02689	4.14209	5.07989	4.49434	4.74199	NA	4.80614	4.59916	4.81723
768	Monocyte (CD14- CD16+)	p16	0.238578	0.196418	0.920795	0.238578	0.840646	1.15785	0.989708	1.0035	0.930064	1.05648	1.07496	1.17547	NA	1.26266	0.90037	1.19902	NA	1.09498	1.11397	NA	1.04653	0.928315	1.07494	1.22366	0.967015	NA	1.07897	0.438745	3.28726	1.32613	1.31431	1.31968	NA	1.45598	1.43967	NA
483	CD8+ T Cell (EMRA)	CD11b	0.154937	0.19654	0.920795	0.154937	2.22769	1.41935	1.62507	2.0836	1.54072	1.87248	1.64941	1.57783	1.44273	1.16417	1.31665	1.31574	1.40252	1.58604	1.46151	1.87446	2.44784	2.04653	1.86497	2.07607	1.77311	1.54833	2.38217	1.84707	1.25654	1.76206	1.13978	1.22497	1.50924	1.80453	1.51325	1.8425
142	B Cell (Plasmablast)	PD_1	-0.23188	0.197247	0.920795	-0.23188	0.76543	0.874488	1.00406	0.902297	0.883376	0.616328	0.991888	1.29772	1.16776	2.87396	0.835918	1.62801	1.58821	1.61194	1.19874	1.15294	0.318193	0.787505	0.815828	0.604918	0.755117	0.963819	1.25643	0.446285	0.914584	1.43332	0.983826	1.84333	0.188154	1.73597	1.24331	1.39242
112	B Cell (Plasmablast)	c_Casp3	-0.294579	0.198626	0.922919	-0.294579	2.58936	2.31989	2.2308	2.04455	2.37779	2.47424	1.58373	2.67135	2.57044	4.37742	3.68507	2.37364	3.02119	2.65168	2.72521	1.892	2.33289	2.43945	2.67965	2.12796	2.22504	2.33586	2.72345	1.45409	1.78243	3.25459	0.677651	2.81414	1.80789	2.80518	2.82241	2.59242
796	Monocyte (CD14+ CD16-)	CD68	0.0933795	0.199791	0.924032	0.0933795	0.579914	0.499084	0.471619	0.614461	0.571783	0.616329	0.542419	0.757297	0.605376	0.565882	0.598821	0.760954	NA	0.696069	0.802042	NA	0.519997	0.666846	0.520338	0.486498	0.585108	0.636402	0.718142	0.604463	0.545329	0.910654	1.33702	0.609909	NA	0.793872	1.05478	NA
291	CD4+ T Cell (Effector Memory)	T_bet	0.237823	0.200974	0.925221	0.237823	0.631053	0.69661	0.582659	0.431853	1.20158	2.13683	0.63392	2.08409	1.14661	0.460854	0.593372	0.766682	1.08722	1.00187	0.85742	0.899971	0.710056	0.911639	0.750175	1.07392	2.26138	2.07369	1.75097	1.57966	1.04419	1.20877	0.48233	0.70999	0.438886	1.53305	1.01321	1.47587
947	NKT Cell	HLA_DR	0.447048	0.203389	0.930167	0.447048	1.6771	1.25029	NA	1.84128	2.10645	1.40062	1.87526	5.44426	2.09436	1.49636	1.58794	3.65958	1.9985	2.1901	1.82465	2.47605	2.31831	1.49227	1.70547	3.37103	3.91213	2.74068	2.12222	NA	2.57856	2.14475	2.16455	4.34121	1.84452	3.46175	1.96704	3.46404
286	CD4+ T Cell (Effector Memory)	p_P90RSK	0.0684549	0.20448	0.930167	0.0684549	1.08375	1.06387	0.999419	1.09465	1.04693	1.07958	1.09124	1.20093	1.11064	0.856211	1.05225	1.07978	1.31287	1.23826	1.22661	1.03851	1.18881	1.34189	1.24137	1.20386	1.15111	0.984199	1.27612	0.956551	0.927577	1.31434	0.889974	1.18521	0.967124	1.26993	1.42696	1.34576
26	B Cell (CD27-)	p_JAK2	0.0617494	0.204842	0.930167	0.0617494	0.447102	0.521715	0.62995	0.650982	0.467523	0.469805	0.581906	0.614831	0.624091	0.453017	0.540142	0.795481	0.640817	0.644903	0.649905	0.696948	0.634209	0.657141	0.642095	0.689855	0.504394	0.588603	0.672239	0.499808	0.485558	0.695251	0.444824	0.61831	1.07545	0.696938	0.746967	0.76547
826	Monocyte (CD14+ CD16+)	CD38	-0.420223	0.207453	0.937763	-0.420223	2.49862	1.81002	3.22125	3.35046	3.04381	2.76109	3.68083	4.14917	NA	3.34204	3.38694	4.27826	NA	3.44168	3.44481	NA	2.82925	1.42276	2.61279	2.77722	1.51331	NA	3.16599	NA	NA	4.36366	3.50082	3.39223	NA	NA	NA	NA
778	Monocyte (CD14+ CD16-)	c_Casp3	0.134493	0.209782	0.940289	0.134493	1.00244	1.45498	1.44995	1.14405	1.18858	1.18559	1.16939	1.33447	1.79539	1.52905	1.34764	1.18464	NA	1.42141	1.38286	NA	1.29435	1.23844	1.796	1.01397	1.21647	1.2504	1.73811	1.92759	1.95933	1.76113	1.06841	1.17616	NA	1.78186	1.25112	NA
430	CD8+ T Cell (Central Memory)	IL_7Ra	-0.211414	0.209921	0.940289	-0.211414	1.16094	1.66103	0.88453	1.90293	1.66273	1.44652	2.02218	2.09799	2.14871	2.05527	1.36859	2.14935	2.78909	2.12566	2.04509	2.67036	1.3822	2.00153	1.75744	1.57082	1.15934	1.14693	1.89831	1.97117	1.1667	2.29311	0.893453	1.6234	1.56395	1.81682	2.04869	2.51451
562	CM- HLADR+	CD19	0.221556	0.211855	0.940289	0.221556	0.461754	0.872777	1.56063	0.727718	0.336089	0.531505	0.560174	0.453259	1.11348	0.898014	1.06956	0.401117	0.455478	0.673098	0.613043	0.484058	2.94239	0.667532	0.662768	1.07855	0.638716	0.711782	0.471481	1.15596	0.849218	1.10156	0.638218	1.70627	0.412577	0.645331	0.570591	0.503704
992	Root_unassigned	P90RSK	-0.15948	0.213229	0.940289	-0.15948	3.98191	4.02857	3.88814	4.15253	3.91261	3.89765	4.1631	4.03351	4.10697	3.10266	3.93999	4.1534	4.33483	4.36062	3.49302	4.44353	3.83388	4.03864	3.81499	4.06605	3.88093	3.59266	3.78851	2.97331	3.14224	4.32953	3.51966	3.9205	4.2673	4.4327	3.95714	3.88328
331	CD4+ T Cell (EMRA)	TOP2b	0.222688	0.213269	0.940289	0.222688	3.15953	3.56055	3.07443	3.32557	3.77867	4.79205	3.25501	4.00402	3.40237	2.48376	3.26916	3.33868	3.46863	3.21567	3.20562	3.45477	3.28888	3.67549	3.40301	3.62713	4.80265	5.08619	3.32255	3.48506	3.5336	3.45475	3.30497	3.41938	3.302	3.39354	3.71073	3.54157
113	B Cell (Plasmablast)	CD11b	-0.196835	0.213659	0.940289	-0.196835	1.22989	1.06639	1.00256	1.11327	1.53212	1.09753	1.28986	0.956775	1.00195	2.8232	0.687255	1.60896	1.12487	1.71957	0.912822	1.85142	0.840269	1.07076	1.09938	1.14365	1.21945	1.19023	1.27401	0.706384	0.70003	1.19174	0.263067	1.87009	1.0285	1.32597	1.3509	1.59463
905	NK Cell (CD56+ CD16+)	CD56	0.260065	0.217293	0.942762	0.260065	4.6425	4.5993	4.61651	4.42824	4.5526	4.66851	4.20964	1.97027	4.11956	3.83582	4.14672	4.77467	4.72188	4.42135	4.45122	3.92596	5.00695	5.05321	4.04496	4.48642	4.33131	4.23462	4.54493	NA	3.29783	4.23269	4.69939	5.40987	4.66031	4.58945	4.48155	4.65691
20	B Cell (CD27-)	CD8a	0.098845	0.217932	0.942762	0.098845	0.740625	0.805419	0.787205	0.871623	1.02898	0.735712	0.977767	1.09802	1.02568	0.653735	0.88047	1.41284	0.912632	1.21119	1.09756	1.15958	1.15352	1.05689	0.856622	1.05446	1.16791	0.867971	1.17569	0.687317	0.883448	1.00462	0.696898	1.08941	1.08349	1.59859	1.18351	1.42022
519	CD8+ T Cell (Naive)	c_Casp3	0.121321	0.218462	0.942762	0.121321	1.04217	0.915969	1.40279	0.904896	0.942505	0.999246	0.937004	2.17095	1.09396	0.772192	0.998835	1.09376	1.18946	1.1346	1.1069	0.951583	1.38397	1.39563	1.19127	1.29374	1.28406	0.940293	1.42255	1.14448	1.27041	1.36415	0.82414	1.24594	0.697257	1.4881	1.25295	1.39903
841	Monocyte (CD14+ CD16+)	p_P90RSK	0.117693	0.2187	0.942762	0.117693	1.57898	1.1721	1.25888	1.29008	1.55324	1.55756	1.13933	1.26855	NA	0.931743	1.29045	1.18758	NA	1.62695	1.52872	NA	1.41686	1.45505	1.24563	1.29606	1.30497	NA	1.33451	NA	NA	1.55494	1.55303	1.93337	NA	NA	NA	NA
371	CD41+	c_Casp3	0.0944545	0.219339	0.942762	0.0944545	0.691415	0.905486	1.16591	0.945149	1.08673	1.02318	0.75256	1.089	1.09035	0.755699	1.69901	0.998654	1.2152	1.07927	1.24656	1.01128	1.05164	1.09394	1.43128	1.15272	0.927303	1.16959	1.43062	1.09937	0.884566	1.28179	1.27977	1.21783	0.765683	1.26105	1.14327	1.07631
191	CD4+ CD8+ T Cell	CD16	-0.051539	0.220173	0.942762	-0.051539	0.651312	0.649416	0.647342	0.689849	0.703734	0.657587	0.657095	0.779729	0.702151	0.628516	0.870373	0.64941	0.758657	0.87474	0.853047	0.77055	0.688112	0.696953	0.691132	0.723905	0.783041	0.563077	NA	0.657086	0.555694	0.706782	0.318528	0.709739	0.740425	0.765477	0.702127	0.746877
834	Monocyte (CD14+ CD16+)	CD8a	0.222163	0.220827	0.942762	0.222163	1.54383	1.01891	0.822634	0.805751	1.02283	1.30293	1.51094	1.49596	NA	0.830664	0.824849	1.64346	NA	2.09336	1.69187	NA	1.15607	1.37618	1.16264	0.864843	1.45587	NA	1.85268	NA	NA	2.12795	1.52379	1.9773	NA	NA	NA	NA
339	CD4+ T Cell (Naive)	CD16	0.0312773	0.223296	0.946408	0.0312773	0.573693	0.617793	0.556259	0.648931	0.574407	0.579286	0.608287	0.645909	0.615424	0.547436	0.58955	0.639862	0.651225	0.638681	0.625915	0.734479	0.652686	0.679659	0.623251	0.685341	0.655823	0.562845	0.660685	0.593455	0.584064	0.679751	0.648325	0.627696	0.677277	0.645241	0.687482	0.683992
906	NK Cell (CD56+ CD16+)	CD57	-0.249944	0.223772	0.946408	-0.249944	4.70487	5.34768	5.19643	5.05728	5.56823	5.56537	4.99431	4.42293	5.05883	4.82687	4.51515	4.29074	5.04538	5.08219	4.33152	3.77138	5.18278	5.07614	4.78246	4.81777	4.67142	5.47834	4.79053	NA	4.38054	5.32873	3.64907	4.0266	4.59203	4.97085	4.39752	3.02402
310	CD4+ T Cell (EMRA)	CD41	0.13687	0.224545	0.946408	0.13687	1.0209	1.2921	1.00419	1.29039	1.22027	1.28115	1.23588	2.64303	1.62264	1.00657	1.07963	1.32319	1.32375	1.34984	1.31806	1.427	1.30367	1.81253	1.3191	1.99337	1.35868	1.47815	1.36207	1.42	1.27557	1.47999	1.33032	1.17983	1.32203	1.49402	1.68918	1.81001
497	CD8+ T Cell (EMRA)	CD45RA	0.207862	0.225471	0.946408	0.207862	5.24504	5.45647	4.80248	5.68225	5.85642	5.60723	5.02112	4.91746	5.13404	4.245	5.01812	4.01648	4.30595	4.96285	4.6002	4.90647	5.72896	5.35226	5.34211	5.89938	5.83079	5.75299	4.79969	4.27583	4.80082	5.04322	4.97021	4.96417	5.1953	4.96133	4.84855	5.33777
16	B Cell (CD27-)	CD45RA	0.179133	0.226716	0.947655	0.179133	5.10297	5.37565	5.59414	5.43949	5.39191	5.31846	4.71779	4.98313	4.91239	4.23577	4.76642	4.71953	4.70114	4.52605	4.70445	4.80813	5.67359	5.7211	5.63416	5.72249	5.66053	5.57609	4.85607	4.36668	4.55846	4.79937	4.85565	4.95332	4.99616	4.96041	4.76235	5.06711
335	CD4+ T Cell (Naive)	CD11b	0.0731401	0.228211	0.949928	0.0731401	0.8106	0.927093	0.773782	1.05371	0.888535	0.891545	1.1395	1.19764	1.12153	0.92692	1.04543	1.10478	1.28652	1.30065	1.21995	1.30145	1.0284	1.1539	0.958999	1.11498	1.02524	0.847979	1.30599	1.0318	1.07942	1.35203	1.1607	0.997339	1.19826	1.31348	1.27308	1.31828
27	B Cell (CD27-)	p_P90RSK	0.0631427	0.229499	0.951327	0.0631427	1.02163	1.04865	1.08737	1.12949	1.17814	1.18269	1.25753	1.40719	1.30956	0.946197	1.13077	1.28318	1.36995	1.32097	1.32426	1.04528	1.22988	1.32499	1.24962	1.26578	1.26193	1.25923	1.34461	1.35845	1.20799	1.30886	0.82158	1.22456	1.09766	1.34765	1.34783	1.40251
597	CM-_unassigned	CD14	-0.338729	0.231094	0.952567	-0.338729	4.16449	4.17659	4.12776	4.19758	4.01817	4.29874	1.94852	3.21973	3.09637	3.30706	2.19813	3.45448	3.42221	2.52041	3.88684	4.31531	3.58205	4.24055	2.84541	4.28109	3.59125	2.78115	2.98958	1.77786	1.87471	3.15025	2.81007	1.99655	4.01346	2.81871	3.97483	4.20521
432	CD8+ T Cell (Central Memory)	Ki67	0.624715	0.232651	0.952567	0.624715	1.76433	0.436925	4.97623	1.02917	0.382404	0.903093	0.612384	5.25305	0.583178	0.357932	1.37839	2.4758	4.36102	0.603637	1.02752	0.530942	3.66411	2.05087	1.3531	4.38635	0.752449	3.39765	1.4623	0.800256	1.12758	0.817124	3.16379	2.31415	2.17912	4.59029	3.03087	1.58143
514	CD8+ T Cell (EMRA)	TET2	-0.0730682	0.232675	0.952567	-0.0730682	0.834479	1.06478	0.894703	1.04273	0.980993	0.974107	1.03411	1.15096	0.987441	0.775115	0.888446	1.05642	1.46772	1.20618	1.02898	1.11067	0.96791	1.29521	1.08696	0.985701	1.00079	0.81052	1.01936	0.845915	0.74662	1.00282	0.698905	0.816174	0.737914	1.12622	1.09622	1.0915
964	Root_unassigned	CD11b	-0.225734	0.233613	0.952567	-0.225734	4.0522	3.56698	4.08374	3.99082	4.3052	3.92797	3.98844	3.31779	3.11633	3.57393	2.70761	3.235	3.1646	3.68973	3.34157	3.01368	3.80276	3.62377	4.04981	3.84037	4.13271	3.46976	2.98657	3.06035	2.12229	3.89771	2.16019	2.75187	3.26994	3.53063	3.21617	3.54893
83	B Cell (Memory)	CD27	0.230909	0.235554	0.955294	0.230909	2.01166	3.7434	3.46528	3.55605	3.65264	3.54527	2.75781	3.10449	3.17967	2.04055	2.77799	2.88544	3.01962	3.06531	3.20877	2.37408	3.90072	4.14781	3.5799	3.59314	3.86013	3.85678	2.95127	2.05203	2.67881	2.89421	2.90586	2.85979	2.63896	3.52384	3.27646	3.36286
121	B Cell (Plasmablast)	CD3	-0.202834	0.237092	0.955294	-0.202834	1.754	1.2368	1.14378	1.18288	1.88529	1.23182	1.62991	1.67474	1.33029	1.76797	1.49747	2.28366	1.52628	2.22412	1.51427	2.17236	0.992348	1.18566	1.00795	0.845882	1.21559	1.02688	2.13817	0.835776	0.962872	1.42649	0.689692	2.37894	2.25122	1.86299	2.17563	1.81421
667	Dendritic Cell (Plasmacytoid)	c_Casp3	0.128381	0.23715	0.955294	0.128381	1.11315	0.945638	1.09079	1.00098	1.04909	1.17174	0.954705	1.06295	1.09332	1.91913	1.29195	1.12181	1.39109	1.25848	1.19695	1.20719	1.54032	1.25356	1.25181	1.11666	1.08989	1.03952	1.27611	2.29671	1.98606	1.30099	1.03937	1.19123	0.866091	1.2814	1.08216	1.31118
359	CD4+ T Cell (Naive)	p_JAK2	0.0433341	0.238171	0.955555	0.0433341	0.381579	0.420624	0.385018	0.507656	0.39902	0.407685	0.458324	0.539968	0.523741	0.38537	0.439316	0.527234	0.587312	0.559451	0.545075	0.571598	0.498004	0.537699	0.531675	0.528671	0.476438	0.324486	0.56396	0.435147	0.44297	0.617737	0.431948	0.507549	0.466817	0.583847	0.709963	0.675407
273	CD4+ T Cell (Effector Memory)	CD41	0.114643	0.239787	0.958189	0.114643	1.04025	1.32679	1.24597	1.35394	1.1088	1.14843	1.23697	1.85213	1.31788	0.940198	0.919884	1.12225	1.38958	1.38394	1.35714	1.30289	1.57594	1.73405	1.53995	1.48972	1.43806	1.53156	1.80327	1.08081	1.01203	1.51099	0.81296	0.920923	0.881496	1.6082	1.43188	1.50949
88	B Cell (Memory)	CD41	0.148108	0.240922	0.958373	0.148108	1.24908	1.46978	2.14635	2.26433	1.53948	1.49752	2.02815	2.24585	1.69709	1.51714	1.31097	2.13745	2.17244	1.78342	1.74684	1.47606	2.42492	1.86172	2.21259	2.11317	1.90467	1.32954	2.03673	2.27265	1.44163	1.8798	1.59946	2.37901	1.26932	2.2709	1.77595	1.87962
506	CD8+ T Cell (EMRA)	Ki67	0.42761	0.242782	0.958373	0.42761	0.484753	1.76939	4.26204	0.554519	0.392244	0.380029	0.552976	2.32968	0.540699	0.319372	0.469769	1.00262	0.584924	0.576152	0.574209	0.530842	0.916976	4.64504	0.556026	1.75908	0.720635	0.938778	1.16976	0.592976	0.575984	0.58436	1.67017	2.24243	1.07048	2.44483	0.760819	1.51763
274	CD4+ T Cell (Effector Memory)	CD45	0.0793762	0.246912	0.958373	0.0793762	4.56608	4.54999	4.59213	4.5713	4.6488	4.6119	4.93559	5.08474	4.97338	4.70468	4.9104	5.02202	4.97626	5.04492	4.90904	4.97795	4.65742	4.65048	4.60486	4.7453	4.78337	4.75456	5.06239	4.87305	4.93795	5.02194	4.97639	5.01943	5.03766	5.13621	5.01934	5.06887
138	B Cell (Plasmablast)	p_P90RSK	-0.286774	0.247106	0.958373	-0.286774	1.64073	1.48554	1.39468	1.22709	1.59141	1.42412	1.59847	1.51065	1.51129	5.29218	1.43382	1.40071	1.74019	1.69561	1.67844	1.29189	1.45388	1.60971	1.53919	1.42188	1.35962	1.23233	1.59082	1.24527	1.08555	1.89363	0.719079	1.6559	1.43414	1.75721	1.71676	1.61347
540	CD8+ T Cell (Naive)	HLA_DR	0.448203	0.247292	0.958373	0.448203	1.90183	1.29309	3.84123	1.70637	1.69653	1.49106	1.66124	5.68802	2.06103	1.59729	1.95702	4.08038	1.88681	2.78597	1.86787	2.6427	3.26541	2.07867	1.16587	3.82583	4.01456	1.27	1.98835	2.98003	2.70636	2.38314	3.26305	3.99101	1.8161	4.42873	2.36484	3.78773
816	Monocyte (CD14+ CD16+)	CD11b	-0.33929	0.247735	0.958373	-0.33929	2.79344	3.30396	3.6882	4.08393	4.16035	2.76947	3.40419	1.89811	NA	3.50157	3.10769	3.07912	NA	2.74509	2.81305	NA	2.54916	2.36666	3.25382	3.12072	2.28368	NA	1.59282	NA	NA	4.3464	2.77896	3.27983	NA	NA	NA	NA
631	Dendritic Cell (Conventional)	CD11b	0.176988	0.248987	0.958373	0.176988	1.57288	2.24326	1.4852	1.58989	1.75483	1.20605	1.13973	1.31161	0.707064	1.2257	1.14262	1.37078	NA	1.72134	1.25598	NA	2.58347	1.79648	1.27389	2.24984	1.84691	1.43242	1.16272	1.1259	1.10771	1.34958	1.5507	1.37429	NA	1.97064	1.38021	NA
244	CD4+ T Cell (Central Memory)	HLA_DR	0.359015	0.249808	0.958373	0.359015	1.95174	2.29344	3.78881	2.89024	1.82169	3.10803	1.28639	2.56274	1.4017	1.05414	1.33363	3.47901	1.62534	1.9047	1.67428	4.3183	2.99269	3.13156	1.87585	3.55644	3.58169	3.12918	1.64393	2.41577	1.913	1.76383	1.76864	2.90965	1.63235	3.96871	2.5824	3.37273
689	Dendritic Cell (Plasmacytoid)	IL_7Ra	0.0609509	0.250086	0.958373	0.0609509	0.582356	0.294768	0.240342	0.427246	0.594363	0.320906	0.486622	0.548248	0.530222	0.307843	0.517236	0.61937	0.523753	0.52491	0.549426	0.484785	0.737092	0.378627	0.319727	0.434221	0.849762	0.338547	0.525308	0.500367	0.373718	0.521047	0.490787	0.710826	0.454553	0.614137	0.537714	0.741178
141	B Cell (Plasmablast)	P90RSK	-0.270092	0.25407	0.958373	-0.270092	2.62902	2.82388	2.59655	2.87191	2.77851	2.53138	2.46649	2.67842	2.63914	6.14505	2.3882	2.38972	2.65347	2.82842	2.73261	3.89136	2.59727	3.03113	2.61	2.79386	3.01371	2.83291	2.89466	2.18208	2.46825	2.78114	2.13337	2.70221	2.54049	2.65897	2.76322	2.71936
134	B Cell (Plasmablast)	IL_7Ra	-0.210096	0.254757	0.958373	-0.210096	1.16366	0.461697	0.721684	0.446131	0.69839	0.46647	1.16698	0.903065	0.681859	2.27078	0.653859	1.8797	1.04416	1.62095	1.12446	1.42168	0.234021	0.473452	0.366388	0.424136	0.807249	0.472374	1.4848	0.350184	0.76792	0.806033	0.346476	1.81879	1.42831	1.69184	0.974864	0.917135
443	CD8+ T Cell (Central Memory)	Trx	0.123512	0.255132	0.958373	0.123512	4.18044	4.24035	4.63516	4.07385	3.99421	4.4091	4.08625	4.98352	4.21374	3.47263	4.32847	4.27248	4.60916	4.25947	4.32247	3.78989	4.32751	4.48695	4.3296	4.44713	4.15808	4.47779	4.22124	3.93437	3.77329	4.27734	4.45618	4.68884	4.56725	4.64253	4.71013	4.34913
214	CD4+ CD8+ T Cell	p53	-0.081322	0.256249	0.958373	-0.081322	0.435655	0.506239	0.9503	0.709315	0.623709	0.46719	0.70209	0.860264	0.728331	0.351492	0.696658	0.851301	0.742577	0.789103	0.727639	0.601004	0.546861	0.653633	0.531178	0.548335	0.590684	0.373667	NA	0.364703	0.334959	0.790917	0.376861	0.52915	0.422057	1.00611	0.993416	0.789072
459	CD8+ T Cell (Effector Memory)	CD45	0.0854031	0.258497	0.958373	0.0854031	4.62489	4.61737	4.7159	4.60773	4.60539	4.62422	4.983	5.1475	4.94546	4.76298	5.02194	4.96567	4.95107	5.20348	4.97237	5.15706	4.74295	4.7568	4.65824	4.75801	4.7786	4.83238	5.24973	4.75612	4.89962	5.13498	5.12713	5.05584	5.02942	5.2088	5.09957	5.18431
328	CD4+ T Cell (EMRA)	T_bet	0.310906	0.258511	0.958373	0.310906	0.410132	0.607278	0.289582	0.38957	1.8448	2.42749	0.498417	2.79484	1.78732	0.387786	0.459538	0.792261	0.611391	0.594406	0.559994	0.841835	0.47301	0.908116	0.411839	1.78539	2.56996	2.33972	0.602294	2.25722	1.88069	0.654311	0.488117	0.809396	0.3572	1.79037	1.08138	1.86213
37	B Cell (CD27-)	Tyro3	0.10678	0.258833	0.958373	0.10678	2.72973	3.09947	3.27166	3.49734	3.0486	2.8999	2.55957	2.77357	2.75666	2.92635	2.53557	2.87418	2.73985	2.63767	2.88121	3.1352	3.22754	3.39083	3.13121	3.50686	3.27726	3.29827	2.8916	2.89535	2.86986	2.69176	2.63102	2.69979	2.79977	2.99022	2.90593	2.86775
294	CD4+ T Cell (Effector Memory)	TOP2b	0.117591	0.263384	0.958373	0.117591	3.30754	3.4489	3.25289	3.44731	3.32167	3.83298	3.40554	3.51397	3.34594	2.72721	3.32286	3.25358	3.5357	3.3556	3.41487	3.39908	3.40333	3.61178	3.42869	3.47715	4.21745	4.34834	3.45769	3.14596	2.92608	3.45995	3.22861	3.29644	3.29698	3.45437	3.5819	3.43236
618	CM-_unassigned	p_JAK2	0.0577261	0.265456	0.958373	0.0577261	0.58208	0.597358	0.559317	0.877202	0.652175	0.619274	0.663434	0.668564	0.661455	0.611078	0.587408	0.724569	0.871138	0.771239	0.857103	0.745298	0.740666	0.756141	0.623527	0.817036	0.746016	0.468394	0.88344	0.647327	0.600655	0.81101	0.652366	0.599652	0.788853	0.841524	1.18042	0.815282
678	Dendritic Cell (Plasmacytoid)	CD38	-0.147451	0.266831	0.958373	-0.147451	3.77422	3.39453	3.89483	4.13941	3.19516	3.69945	4.05681	4.35325	3.95006	3.49958	3.84302	4.52326	4.0271	3.89685	4.20528	4.01816	4.16238	3.5426	3.74362	3.75597	3.24488	3.68136	4.05054	3.56975	2.8542	4.30838	3.52219	3.91752	4.01133	3.34128	4.32078	4.08497
380	CD41+	CD3	-0.112403	0.266953	0.958373	-0.112403	0.721293	0.922589	0.930584	0.665815	0.781365	0.934304	1.57626	1.11124	1.59015	1.21495	0.81354	1.0737	1.13434	1.32521	1.46672	1.15769	0.731605	0.678862	0.685166	0.656578	0.947462	0.671529	1.38854	1.24423	1.27882	1.04953	0.805997	0.928559	0.735013	1.15073	1.36752	1.30114
728	Granulocyte (Basophil)	Ki67	0.168966	0.268928	0.958373	0.168966	1.13398	1.1505	0.425052	1.35084	1.29358	1.55136	1.08094	0.893923	0.772153	0.722237	0.494153	2.02257	1.69933	1.53028	1.81778	1.26518	1.20962	1.30388	0.56738	1.36335	1.34151	1.89681	1.518	NA	NA	1.5684	0.680228	1.32727	1.55334	1.52613	1.66441	1.64857
183	CD4- CD8- T Cell	TOP2b	0.105947	0.269924	0.958373	0.105947	3.53799	3.44439	3.62249	3.65319	3.72727	4.05672	3.5145	3.89538	3.41338	2.84188	3.44834	3.39893	3.74788	3.45238	3.4551	3.48545	3.72057	3.75799	3.85022	3.83593	3.89384	4.17099	3.71378	3.24713	3.00868	3.5584	3.45019	3.48479	3.62494	3.58871	3.83634	3.64794
967	Root_unassigned	CD14	-0.16781	0.270273	0.958373	-0.16781	6.07038	6.05438	6.11425	6.19681	6.35837	6.25555	6.06295	5.73104	5.52047	5.23982	5.57294	5.91487	5.92519	5.98739	5.74347	5.72986	5.86153	6.08025	6.04877	6.19376	6.32578	5.88589	5.79928	5.21184	3.99439	5.95109	5.52102	5.7394	5.82884	5.86706	5.86793	5.61594
7	B Cell (CD27-)	CD19	-0.128825	0.272523	0.958373	-0.128825	4.94603	4.92006	5.03129	5.07223	5.11544	4.9616	5.03101	4.941	4.92194	4.56723	4.7781	4.72765	4.77032	4.77678	4.65672	4.76429	5.2115	4.89161	4.80199	5.57849	4.94589	4.85905	4.8619	3.77085	4.10939	4.89418	4.35213	5.27046	4.58229	4.59416	4.51362	4.68298
323	CD4+ T Cell (EMRA)	p_P90RSK	0.0590517	0.273099	0.958373	0.0590517	1.01002	1.00025	0.938521	1.10393	1.10499	1.04479	1.06953	1.1726	1.09564	0.873389	1.02967	1.08002	1.24929	1.20076	1.16902	1.11674	1.1605	1.26883	1.24033	1.1312	1.07661	0.889631	1.26466	0.937176	0.949837	1.29038	0.979935	1.15967	0.845527	1.19941	1.43764	1.37265
775	Monocyte (CD14- CD16+)	TOP2b	0.216541	0.273685	0.958373	0.216541	3.94895	4.03945	3.95229	4.24735	3.99296	4.16246	4.16712	4.31841	NA	1.78536	4.08813	4.32343	NA	4.14182	4.23376	NA	3.86236	4.26661	3.93319	4.21718	4.02773	NA	4.10439	3.53778	4.43504	4.52047	4.44849	4.39092	NA	4.23133	4.24105	NA
31	B Cell (CD27-)	PD_1	0.0650916	0.273705	0.958373	0.0650916	0.423514	0.474481	0.47472	0.554282	0.545389	0.46087	0.622738	0.78843	0.693257	0.467292	0.577428	0.945074	0.626069	0.867622	0.727479	0.876007	0.78444	0.635677	0.550552	0.790996	0.629887	0.646952	0.768964	0.525708	0.579351	0.697048	0.515132	0.736711	0.532419	1.0536	0.790509	0.928172
204	CD4+ CD8+ T Cell	CD68	-0.06582	0.275254	0.958373	-0.06582	0.41066	0.418181	0.430168	0.504184	0.432356	0.445084	0.582776	0.566961	0.588432	0.401118	0.80449	0.529872	0.696773	0.700566	0.769353	0.61636	0.41962	0.56962	0.509001	0.457426	0.544228	0.292964	NA	0.34231	0.322883	0.701962	0.142498	0.464263	0.406848	0.738122	0.827697	0.614506
39	B Cell (CD27+)_unassigned	CD11b	-0.141851	0.275426	0.958373	-0.141851	1.25874	0.98452	1.25363	1.25541	NA	1.54386	0.965048	0.812084	1.23867	0.855197	0.86579	2.02351	1.98251	1.68091	1.3659	1.35296	1.43903	1.17516	1.18281	1.06827	1.38001	1.18695	1.12829	0.762398	0.451622	1.03477	0.724616	1.29431	NA	1.76968	1.22926	1.48381
465	CD8+ T Cell (Effector Memory)	DNMT3A	-0.102026	0.275581	0.958373	-0.102026	3.20682	3.22391	2.83297	3.05064	3.04668	3.11413	3.31092	2.98933	3.11328	2.9389	3.20448	3.08483	3.2185	2.9498	3.23792	2.86594	3.09324	3.23609	3.37847	2.96828	2.70318	2.70006	2.98134	2.31568	2.19143	3.21324	3.11948	3.05862	3.13014	3.15074	3.3041	3.21254
909	NK Cell (CD56+ CD16+)	DNMT3A	-0.0840568	0.277096	0.958373	-0.0840568	3.10033	2.93507	2.70362	2.91268	2.65357	2.76739	3.14899	3.60646	3.06561	2.70425	2.98949	2.96042	2.93105	3.05085	2.95404	2.96248	3.12581	2.8658	2.79366	2.8927	2.81489	2.6686	3.00284	NA	2.3311	2.97886	2.94539	2.82234	2.90345	3.02705	3.0321	3.01548
29	B Cell (CD27-)	p53	0.0512237	0.277751	0.958373	0.0512237	0.344138	0.439417	0.75989	0.621141	0.542169	0.445967	0.491093	0.658773	0.668737	0.343496	0.432236	0.782354	0.574828	0.557411	0.6232	0.548037	0.479119	0.751411	0.619534	0.653594	0.573194	0.608821	0.665933	0.458996	0.540778	0.603361	0.415969	0.546351	0.495124	0.758464	0.73974	0.742077
227	CD4+ T Cell (Central Memory)	CD14	0.12722	0.277902	0.958373	0.12722	1.76175	2.25851	1.86182	2.24108	1.91846	2.06724	1.93951	2.2852	2.16294	1.5588	1.86011	2.08559	2.30906	2.36515	2.23617	2.72745	2.37118	2.71158	2.26701	2.72068	2.45874	1.85608	2.28458	1.6856	1.66983	2.42371	1.85247	1.87033	1.85353	2.56286	2.67245	2.41372
904	NK Cell (CD56+ CD16+)	CD45RA	0.200737	0.278845	0.958373	0.200737	5.59014	5.91158	6.05249	5.91028	6.06147	6.11529	5.12514	5.50476	5.11871	4.84857	4.75409	4.90436	5.51157	5.11854	5.0502	4.65632	6.02637	6.14068	6.3171	6.28526	6.12993	6.17665	5.35301	NA	4.82301	5.1633	4.9856	5.14928	5.5699	5.48773	5.22253	5.02463
556	CM- HLADR+	c_Casp3	0.114123	0.279306	0.958373	0.114123	0.931343	1.71246	2.24317	1.79439	1.25694	1.40389	1.33479	1.65835	1.83625	1.67499	1.57773	1.40851	1.515	1.61694	1.76254	1.25341	1.70805	1.60316	2.18522	1.70897	1.27082	1.59308	1.85349	1.88778	1.99377	1.83592	1.24722	1.80909	1.04639	1.76198	1.74872	1.55303
989	Root_unassigned	p_P90RSK	0.0664256	0.279324	0.958373	0.0664256	1.33275	1.33689	1.32539	1.2942	1.41655	1.35544	1.45144	1.69884	1.56301	1.17742	1.32798	1.42854	1.71974	1.74846	1.6709	1.75098	1.42337	1.52767	1.40343	1.37279	1.44297	1.37022	1.68291	1.38527	1.49718	1.69302	1.56623	1.63469	1.47935	1.6894	1.71932	1.77352
612	CM-_unassigned	CD8a	-0.240746	0.280043	0.958373	-0.240746	1.66087	1.57725	1.28695	0.792449	2.88099	2.79942	2.91198	1.48662	2.43651	0.74484	2.13657	1.2535	2.54767	2.25171	1.70646	1.38142	1.09855	1.65139	1.52615	1.19757	1.30384	2.66341	2.56319	0.732771	0.824812	1.51282	1.5961	2.14676	1.54982	1.76074	1.87746	1.99788
885	NK Cell (CD56+ CD16-)	TIM_3	0.133642	0.281403	0.958373	0.133642	1.76225	2.01202	1.99302	2.10833	2.34625	1.79301	2.46269	2.23539	1.95119	1.84415	1.97718	2.6003	2.62538	2.5908	2.38824	2.25205	2.32318	2.53828	2.40124	2.52222	2.57383	1.56849	2.68081	1.92669	1.47544	2.5296	1.94446	2.26456	2.21354	2.70762	2.61093	2.79965
110	B Cell (Memory)	Trx	0.183078	0.282271	0.958373	0.183078	3.15138	4.55443	5.12373	6.09522	4.35022	4.47804	4.1205	4.7913	4.62715	3.5296	4.52867	4.84475	4.5105	4.60056	4.90262	4.14309	4.79144	4.5575	4.85248	4.70497	4.61041	4.89544	4.7764	4.1654	4.4741	4.61362	4.8261	4.75851	4.49564	5.00365	4.86217	4.89315
9	B Cell (CD27-)	CD27	0.151363	0.282695	0.958373	0.151363	0.736219	1.37006	1.2186	1.94178	1.55275	1.3111	1.05852	1.5294	1.54512	0.843058	1.02954	1.73546	1.34617	1.42078	1.50018	1.11764	1.97028	1.83638	1.54694	1.88801	1.58734	2.35657	1.21276	0.758935	1.13098	1.10689	0.832309	1.22868	1.05721	2.12042	1.42833	1.61615
969	Root_unassigned	CD19	-0.339301	0.282842	0.958373	-0.339301	0.748023	0.767092	0.592209	0.655313	0.569698	0.775041	0.62188	1.11206	0.587034	0.583814	3.98073	0.472523	0.57276	0.620772	0.570482	4.31384	0.631915	0.700319	0.599453	0.624803	0.647415	0.711649	0.542277	0.591549	2.32727	0.623556	0.828137	0.593752	0.470283	0.610339	0.59522	1.01652
827	Monocyte (CD14+ CD16+)	CD4	0.234132	0.283133	0.958373	0.234132	2.66203	2.06846	2.33506	3.37105	2.59297	3.05153	2.12301	2.29596	NA	1.79254	1.22234	2.50109	NA	2.52076	1.8864	NA	2.93314	2.52923	2.05863	3.2823	3.06846	NA	2.3763	NA	NA	2.28043	2.10336	2.53755	NA	NA	NA	NA
388	CD41+	CD57	0.0538256	0.283241	0.958373	0.0538256	0.133284	0.149486	0.136074	0.183924	0.174778	0.30009	0.26429	0.38421	0.253082	0.23396	0.173541	0.175162	0.260492	0.253307	0.235423	0.251733	0.186137	0.177849	0.182585	0.208631	0.259915	0.265954	0.245245	0.553862	0.820005	0.273916	0.179769	0.174114	0.140027	0.275034	0.237887	0.243116
449	CD8+ T Cell (Effector Memory)	CD14	0.153007	0.28377	0.958373	0.153007	2.05509	2.45783	2.12125	2.70965	2.13686	2.32926	2.31795	2.67008	2.49247	1.73521	2.10126	2.3366	2.51129	2.76757	2.63776	2.9676	2.73176	2.92633	2.47146	3.03105	2.71988	2.24721	2.77938	1.69016	1.75538	2.88276	2.06681	2.29264	2.05637	3.10885	3.15562	2.8802
709	Granulocyte (Basophil)	CD16	-0.382518	0.284411	0.958373	-0.382518	0.5979	0.669476	3.55989	0.691294	2.15166	0.587073	0.757427	2.6821	2.68153	0.586933	3.32975	0.653781	0.798186	0.532686	1.02183	0.593318	0.640808	0.694986	3.59485	0.657591	0.72411	0.844446	0.855245	NA	NA	0.743455	2.06635	0.548232	0.396649	0.642285	0.709486	0.684227
912	NK Cell (CD56+ CD16+)	JAK2	0.069338	0.284893	0.958373	0.069338	1.23938	1.42474	1.33047	1.48029	1.33955	1.30365	1.35469	1.63896	1.2752	0.996452	1.11932	1.37991	1.57048	1.47422	1.47144	1.46116	1.53947	1.67903	1.45184	1.60296	1.49705	1.34971	1.61888	NA	1.0249	1.46633	1.27267	1.15822	1.2756	1.51928	1.56475	1.51304
758	Monocyte (CD14- CD16+)	CD57	0.377733	0.284922	0.958373	0.377733	0.143784	0.199309	0.143273	0.18749	0.140755	0.181135	0.712194	0.692656	NA	0.173982	0.152705	0.188496	NA	0.218301	0.286015	NA	0.15113	0.19954	0.167252	0.207349	0.219729	NA	0.163067	0	1.57661	4.68248	0.152913	0.127034	NA	0.304239	0.379287	NA
559	CM- HLADR+	CD123	0.222446	0.286333	0.959889	0.222446	2.83527	1.63007	1.73531	2.85663	2.20374	2.33337	2.80929	1.9482	2.69365	2.24307	1.79793	1.80091	1.50929	2.38863	2.03747	1.61392	2.51292	1.86973	3.57618	3.31763	2.38313	1.84897	3.16248	2.65023	1.31797	1.8497	1.55898	2.06846	1.94379	2.3027	2.08294	3.55006
8	B Cell (CD27-)	CD25	-0.0716873	0.290237	0.961466	-0.0716873	0.613417	0.680919	0.904248	1.08557	0.827682	0.749375	0.861594	1.11594	0.962924	0.533189	0.641485	1.03248	0.994982	0.97057	0.988234	0.906409	0.933898	0.878738	0.716678	0.976496	0.754242	0.722331	0.838234	0.554359	0.553868	0.79191	0.452736	0.70546	0.675368	1.11485	0.926641	1.12621
570	CM- HLADR+	CD45	0.123454	0.292813	0.961466	0.123454	4.71201	4.18584	4.42311	4.51218	3.71813	4.78501	5.03116	4.97738	4.98969	4.12992	4.60132	4.81473	4.73213	4.96611	4.99099	4.29605	4.58024	4.50378	4.67255	4.57212	4.33526	4.79778	5.01488	4.36771	4.36732	4.67929	4.86765	5.03248	5.01659	4.78797	5.17559	5.06984
237	CD4+ T Cell (Central Memory)	CD45	0.0792281	0.294078	0.961466	0.0792281	4.57495	4.55835	4.69503	4.61594	4.58143	4.55193	5.02706	5.09272	5.00309	4.78107	4.97979	5.08652	5.04873	5.1179	4.96013	5.05047	4.74388	4.7095	4.64006	4.74662	4.73438	4.67073	5.09716	4.96216	5.01276	5.06933	5.06012	5.08827	5.09503	5.17702	5.06215	5.12359
316	CD4+ T Cell (EMRA)	CD8a	-0.116778	0.295432	0.961466	-0.116778	1.27507	1.22797	1.17601	1.50633	1.56482	2.5049	1.82629	2.23892	1.88089	1.4351	1.74674	1.61313	1.95976	1.99989	1.8826	1.85388	1.46871	1.49099	1.51182	1.30866	1.43842	1.48908	1.95387	1.34601	1.32142	2.09349	1.56405	1.50336	1.61554	1.93665	1.83345	1.94831
264	CD4+ T Cell (Effector Memory)	CD14	0.166165	0.296049	0.961466	0.166165	2.02958	2.50562	1.94183	2.66039	2.25092	2.35602	1.97599	2.53313	2.38513	1.46684	1.79398	2.18857	2.32812	2.55601	2.3022	2.7223	2.66839	2.96526	2.56638	3.24677	2.87118	2.2769	2.51542	1.62581	1.5648	2.71447	1.72659	1.88264	1.73061	2.91111	2.83501	2.55392
408	CD8+ T Cell (Central Memory)	c_Casp3	0.128357	0.296518	0.961466	0.128357	0.938219	0.89027	1.81717	0.873889	0.910896	1.0149	0.960453	2.42922	1.0207	0.666264	1.09027	0.975427	1.62548	1.1283	1.22058	0.892282	1.33482	1.31186	1.34839	1.44149	1.19118	1.18615	1.42437	1.16089	1.21774	1.33842	1.15521	1.12796	0.822817	1.84407	1.31413	1.28855
118	B Cell (Plasmablast)	CD19	-0.156364	0.297009	0.961466	-0.156364	4.92093	4.41854	4.78985	4.62988	4.8408	4.63187	5.45621	4.34583	4.42111	4.92831	4.66783	4.30318	4.60934	4.51594	4.43028	4.99686	4.7389	4.6264	4.42078	4.61225	4.78639	4.41788	4.69341	3.72527	3.30404	4.95123	3.96867	5.16197	5.41555	4.39512	4.77296	4.41412
195	CD4+ CD8+ T Cell	CD3	-0.0823709	0.297549	0.961466	-0.0823709	5.59959	5.39372	5.67076	5.59812	5.93137	5.76583	5.56074	5.80501	5.66479	5.3585	5.83003	5.3864	5.81593	5.99971	5.60948	5.6739	5.60211	5.53054	5.72069	5.70574	5.92513	5.72158	NA	5.2157	5.08759	5.69954	5.48285	5.35687	5.42279	5.92557	5.59179	5.77332
691	Dendritic Cell (Plasmacytoid)	Ki67	-0.310588	0.298038	0.961466	-0.310588	1.70207	2.72077	1.45895	3.45506	0.782917	1.02809	2.09193	1.55574	1.30976	0.97452	2.68815	3.5476	1.81175	1.20554	3.19165	2.97954	2.00234	2.07937	0.940159	1.80175	0.860896	1.27457	1.77714	0.758235	0.603049	2.00985	1.71638	2.12315	2.56355	1.16965	3.51609	2.33848
315	CD4+ T Cell (EMRA)	CD68	0.0466994	0.298379	0.961466	0.0466994	0.354344	0.408196	0.34983	0.426239	0.397556	0.356631	0.466658	0.532241	0.46347	0.360573	0.427467	0.55362	0.595002	0.548928	0.548703	0.613928	0.460361	0.520203	0.462599	0.609047	0.392097	0.301618	0.536474	0.460958	0.424356	0.605387	0.416982	0.518591	0.335175	0.573359	0.777133	0.756239
637	Dendritic Cell (Conventional)	CD25	0.104188	0.299732	0.961466	0.104188	0.926461	0.811308	0.721285	0.974531	0.8509	0.816645	1.03511	1.26525	0.657141	0.637624	0.967425	1.1243	NA	1.44036	1.16331	NA	1.12937	0.989676	0.732253	1.15259	0.996461	0.790002	1.00662	0.800849	0.567048	1.18388	1.37853	1.1879	NA	1.69549	1.23963	NA
738	Granulocyte (Basophil)	TOP2b	0.0649257	0.299914	0.961466	0.0649257	3.77532	3.96973	3.74907	3.84705	3.78104	3.99648	3.90602	3.69984	3.49958	3.88126	3.74832	3.98197	3.95246	3.95367	3.81379	3.67043	3.77015	4.10506	3.92944	3.86409	3.76346	4.35214	3.89391	NA	NA	3.96388	3.55153	3.70794	3.83525	3.9284	3.84389	3.97259
53	B Cell (CD27+)_unassigned	CD45RA	0.130144	0.299989	0.961466	0.130144	5.44836	5.22279	5.69921	5.15936	NA	5.54017	4.9688	5.07753	5.14699	4.54162	5.07285	5.36901	5.16907	5.1658	4.98183	4.87857	5.85729	5.55147	5.77978	5.53973	5.80743	5.54645	5.11014	4.45145	4.93513	5.25298	5.02466	5.01224	NA	5.43143	4.94367	5.15025
711	Granulocyte (Basophil)	CD25	0.174797	0.301376	0.961466	0.174797	1.88205	0.979011	0.611332	1.64928	1.57518	1.59112	1.15986	1.12211	0.902153	0.655624	0.751872	1.72071	2.33198	1.64378	1.13199	1.22019	1.99461	1.226	0.615554	1.76715	1.52274	1.77809	1.40144	NA	NA	1.65417	0.772557	1.46769	1.34667	1.58573	1.31202	2.31494
507	CD8+ T Cell (EMRA)	p_JAK2	0.0385932	0.301452	0.961466	0.0385932	0.427918	0.440712	0.379758	0.57923	0.475101	0.479216	0.491763	0.61298	0.578858	0.387039	0.447755	0.555737	0.59837	0.612681	0.598857	0.649711	0.608856	0.623612	0.554914	0.576612	0.54277	0.423389	0.634184	0.452871	0.455974	0.642597	0.496315	0.491061	0.431378	0.636308	0.69462	0.667716
208	CD4+ CD8+ T Cell	IL_7Ra	-0.17706	0.302717	0.961466	-0.17706	1.0821	1.71728	1.32635	1.78749	1.62726	1.40745	1.95201	2.33268	2.16656	2.0101	1.40337	2.14837	2.83532	2.44926	2.27246	2.81585	1.37658	2.05554	1.67759	1.6058	1.38521	1.17414	NA	1.50185	1.62464	2.3612	1.40006	1.58317	1.86862	2.39542	2.0358	2.67401
990	Root_unassigned	p16	0.084058	0.303165	0.961466	0.084058	0.98311	1.04413	0.942549	1.28111	1.01948	1.02318	1.24027	1.31745	1.32447	1.12826	1.17849	1.31027	1.5237	1.43948	1.53353	1.67663	1.1836	1.16133	1.19062	1.2746	1.11662	0.860196	1.3929	1.01846	1.5822	1.41211	1.46635	1.46054	1.3497	1.52763	1.75562	1.55853
727	Granulocyte (Basophil)	JAK2	0.0640264	0.305412	0.963457	0.0640264	1.14082	1.3733	1.33727	1.44422	1.28933	1.28948	1.11795	1.41145	1.0527	1.15174	1.28486	1.27303	1.57891	1.35287	1.35521	1.27578	1.4208	1.55334	1.55574	1.49938	1.455	1.27378	1.28309	NA	NA	1.4143	1.26042	1.05654	0.900818	1.39872	1.47514	1.4871
45	B Cell (CD27+)_unassigned	CD25	-0.160822	0.305722	0.963457	-0.160822	0.934775	0.683014	0.761433	0.795238	NA	0.896362	1.08111	1.12186	1.30905	0.828784	0.860071	2.48859	1.634	1.79999	1.67266	1.29491	0.565723	0.989577	1.14058	1.13266	1.3007	0.583822	1.14719	0.664734	0.610192	1.15721	0.821755	1.0976	NA	1.76894	1.26143	1.50739
249	CD4+ T Cell (Central Memory)	p_P90RSK	0.0525332	0.308895	0.965081	0.0525332	1.12307	1.104	1.10716	1.15644	1.12431	1.18141	1.14623	1.2692	1.17509	0.937314	1.09186	1.12733	1.37232	1.31416	1.27178	1.14766	1.26531	1.37151	1.30352	1.23836	1.26996	1.01217	1.32905	1.06169	1.0188	1.37127	0.946841	1.15264	0.995809	1.32962	1.43238	1.39092
131	B Cell (Plasmablast)	CD8a	-0.167906	0.309452	0.965081	-0.167906	1.43052	1.43601	1.49736	1.27448	1.66908	1.43779	1.64616	2.24771	2.20552	2.1438	1.85708	2.45695	2.29021	2.58116	2.0362	2.12718	1.55867	1.48554	1.55673	1.29957	1.86307	1.36419	2.06058	0.781974	1.29477	2.12858	1.62753	2.26421	1.10611	2.44423	2.16471	2.65025
251	CD4+ T Cell (Central Memory)	p53	-0.0540389	0.309544	0.965081	-0.0540389	0.412231	0.45088	0.749622	0.774528	0.539151	0.46923	0.535469	0.676384	0.671084	0.353929	0.471393	0.856896	0.726454	0.644147	0.631131	0.655038	0.490475	0.621938	0.539206	0.508582	0.526594	0.370246	0.647091	0.48076	0.472413	0.707936	0.342483	0.468163	0.36209	0.715898	0.751051	0.748018
941	NKT Cell	CD45RA	0.24633	0.311522	0.965081	0.24633	5.25113	5.42933	NA	6.03781	6.08179	5.92166	5.3664	5.04814	5.28537	3.67362	5.06619	4.84208	5.23336	4.85465	3.50508	5.06705	5.68392	5.63574	6.01942	6.21067	6.20761	6.02416	5.24443	NA	5.22421	4.61942	5.04155	5.03065	5.14725	4.96651	4.03738	5.26566
362	CD4+ T Cell (Naive)	p53	-0.0526115	0.312519	0.965081	-0.0526115	0.4398	0.456401	0.686228	0.842116	0.56471	0.452767	0.545326	0.644959	0.682015	0.385148	0.471534	0.882098	0.674476	0.638119	0.620992	0.620902	0.491609	0.633355	0.548986	0.479472	0.485956	0.335797	0.63761	0.513631	0.55826	0.715313	0.394765	0.487647	0.342825	0.619522	0.742518	0.778542
853	NK Cell (CD56+ CD16-)	CD11b	0.185956	0.316255	0.965081	0.185956	2.8594	2.92626	2.82804	3.28729	3.26595	3.33404	2.80094	2.09725	1.7117	3.52822	2.23943	2.46832	2.91753	2.90182	3.2122	2.71945	3.77232	3.80346	3.79958	3.59706	3.23515	2.45721	3.12682	1.86544	2.46966	3.13452	2.35342	2.75077	2.85276	3.22141	2.75778	2.87576
470	CD8+ T Cell (Effector Memory)	p_JAK2	0.0381225	0.316368	0.965081	0.0381225	0.427268	0.433612	0.397276	0.530308	0.409003	0.45493	0.497894	0.595704	0.538773	0.38432	0.428068	0.525922	0.639832	0.596288	0.612017	0.619015	0.552644	0.574728	0.561998	0.54959	0.544041	0.417779	0.598673	0.424119	0.440712	0.628233	0.400956	0.508794	0.472991	0.642209	0.725929	0.656795
280	CD4+ T Cell (Effector Memory)	DNMT3A	-0.0638407	0.316835	0.965081	-0.0638407	3.26631	3.23645	3.03357	3.04515	3.16571	3.16955	3.30088	3.27541	3.39412	2.96422	3.30933	3.17234	3.19571	3.2591	3.37254	3.04683	3.17226	3.30272	3.42394	2.9915	2.95867	2.74513	3.1359	2.76668	2.88731	3.30587	3.2359	3.1453	3.19922	3.20056	3.35128	3.36351
412	CD8+ T Cell (Central Memory)	CD14	0.131596	0.317992	0.965081	0.131596	2.07903	2.53101	2.26593	2.5567	2.14489	2.33826	2.48743	2.93368	2.73865	2.07132	2.35905	2.54409	2.8049	3.04978	2.71194	3.15891	2.63049	2.93978	2.46002	2.94142	2.71562	2.33207	3.00131	1.95844	2.02085	3.13726	2.41412	2.49682	2.34301	3.26177	3.13241	3.09576
770	Monocyte (CD14- CD16+)	P90RSK	0.147102	0.318013	0.965081	0.147102	3.02292	3.40852	3.16042	3.37917	3.11307	2.77372	2.87768	2.84806	NA	2.00069	3.02779	3.24529	NA	3.06682	3.15985	NA	3.1911	3.09711	2.83785	3.58572	3.29876	NA	2.98583	3.02096	2.35737	3.30932	3.22507	2.84206	NA	3.22276	4.02243	NA
186	CD4+ CD8+ T Cell	c_Casp3	0.107299	0.318852	0.965081	0.107299	0.906016	0.825084	1.53062	0.856651	0.986657	1.03785	0.867255	2.01871	1.08262	0.541293	1.15448	0.840207	1.30785	1.25786	1.20203	0.983343	1.11437	1.182	1.26844	1.21452	1.29319	0.956594	NA	0.765507	1.15021	1.34108	1.36533	0.952855	0.857502	1.72742	1.3593	1.37227
803	Monocyte (CD14+ CD16-)	p_JAK2	0.0786024	0.321068	0.965081	0.0786024	0.690236	0.619478	0.623336	0.843869	0.665265	0.63582	0.859725	0.997844	0.561507	0.640978	0.850296	0.931237	NA	1.17347	1.02029	NA	0.79084	0.786368	0.823624	0.84572	0.71439	0.622384	0.931013	0.594019	0.678198	1.05435	0.964792	0.894102	NA	1.08534	1.42864	NA
878	NK Cell (CD56+ CD16-)	p_P90RSK	0.0598826	0.321349	0.965081	0.0598826	0.948919	0.967607	1.03791	1.02385	1.04265	1.0369	1.16525	1.22701	1.07615	0.770531	0.970888	1.11724	1.28198	1.23346	1.18382	0.989473	1.10468	1.1929	1.13635	1.11796	1.0974	0.887177	1.37102	1.44519	0.941064	1.25006	0.819359	1.0024	0.841429	1.21125	1.32688	1.28663
930	NKT Cell	CD14	0.121347	0.32149	0.965081	0.121347	2.60523	3.0966	NA	3.37289	2.65133	2.6475	2.86247	3.09178	3.05271	2.29434	2.58806	3.03834	3.14252	3.11925	2.99058	3.51875	3.18501	3.50217	2.98838	3.47771	3.05629	2.74855	3.21966	NA	2.22114	3.11925	2.88194	2.60524	2.98825	3.24332	3.37514	3.28049
123	B Cell (Plasmablast)	CD38	0.249214	0.321909	0.965081	0.249214	5.74572	6.38833	6.69571	6.07556	6.10599	5.70861	5.5921	6.41716	6.52529	2.73319	6.24282	5.98934	6.53802	6.41531	6.18111	5.84876	6.82902	5.87193	6.44781	6.58424	6.30166	6.1613	6.16931	5.47909	5.87658	6.4615	5.59942	6.50269	5.44241	6.77704	6.1198	6.56663
41	B Cell (CD27+)_unassigned	CD123	0.214609	0.323809	0.965081	0.214609	0.999384	2.21723	2.04133	1.34149	NA	2.35429	1.27145	1.6089	1.07837	1.25252	2.09512	2.6076	2.02096	1.9827	1.19915	1.1411	2.63303	2.44133	2.04998	2.01074	3.13383	2.37679	1.69292	0.865629	0.743118	2.10453	1.84436	1.37976	NA	2.39855	1.22509	1.53106
640	Dendritic Cell (Conventional)	CD33	-0.133748	0.325295	0.965081	-0.133748	2.80155	2.32771	2.98192	3.28324	3.21517	2.72154	3.25683	3.32191	2.73315	2.55935	2.71359	2.46877	NA	2.90983	2.49442	NA	2.37529	2.47058	2.92386	3.18289	3.25744	2.54063	3.00141	2.46007	2.13542	3.26448	2.54709	2.14467	NA	2.96507	2.64761	NA
486	CD8+ T Cell (EMRA)	CD14	0.136355	0.325475	0.965081	0.136355	2.36545	2.58858	2.30872	2.97247	2.44307	2.5529	2.55714	2.7785	2.78973	1.9326	2.32382	2.57989	2.56311	2.91563	2.75686	3.2277	3.05546	3.1524	2.60847	3.25217	2.87641	2.55898	3.00849	1.88196	1.89126	2.98215	2.20834	2.46944	2.38888	3.23037	3.20921	3.06383
232	CD4+ T Cell (Central Memory)	CD3	0.0510906	0.325952	0.965081	0.0510906	5.60275	5.5496	5.75981	5.77293	5.66303	5.66715	5.51126	5.53528	5.41219	5.27183	5.56619	5.54498	5.61148	5.62507	5.49818	5.58487	5.73487	5.7095	5.71642	5.85504	5.77998	5.75195	5.57668	5.26964	5.35338	5.62592	5.62161	5.57838	5.64717	5.65814	5.54052	5.57483
15	B Cell (CD27-)	CD45	0.0798856	0.327273	0.965081	0.0798856	4.48589	4.68612	4.76495	4.58183	4.66698	4.53986	4.97801	5.10221	5.06055	4.76599	5.07597	4.94953	4.98547	4.96667	4.86211	5.17644	4.77995	4.84826	4.76983	4.82596	4.80604	4.65404	5.09809	4.58169	4.5667	5.10574	5.18635	5.1872	5.2179	5.13224	4.90077	5.26599
610	CM-_unassigned	CD57	-0.406881	0.329281	0.965081	-0.406881	4.08979	4.51963	4.38507	4.04171	4.93007	5.54428	4.74259	4.96946	5.2715	1.21266	3.75907	1.68213	3.96926	4.81882	2.89774	1.95047	4.0614	2.92236	4.24572	3.55268	3.61228	5.07031	4.27398	3.55722	3.79943	4.91689	1.87816	3.29291	3.47399	4.23217	2.33159	1.05306
805	Monocyte (CD14+ CD16-)	p16	0.0899002	0.329897	0.965081	0.0899002	0.923189	0.971891	0.89183	1.27585	0.961593	0.934019	1.12981	0.95775	1.36225	1.13332	1.17673	1.31113	NA	1.40506	1.51799	NA	1.15544	1.1656	1.17258	1.19307	1.06227	0.719084	1.33494	0.929844	1.17258	1.38135	1.46091	1.18153	NA	1.39856	1.88328	NA
189	CD4+ CD8+ T Cell	CD123	0.124599	0.330084	0.965081	0.124599	0.571209	0.677208	0.718517	0.835829	1.39947	0.729818	1.18052	1.44742	1.22916	0.71802	1.04251	0.995185	1.35932	1.51846	1.37773	1.39342	0.854608	0.970854	0.817247	0.894798	2.03758	0.737249	NA	1.32891	1.23011	1.44053	1.67989	0.840851	0.850337	1.47806	1.28602	1.54112
182	CD4- CD8- T Cell	TIM_3	0.109817	0.330839	0.965081	0.109817	2.00122	1.76321	2.15649	1.93803	1.83111	1.94025	2.3381	2.21777	2.22239	1.94628	2.21218	2.11473	2.47373	2.56911	2.2128	2.31191	2.1304	2.46199	2.10406	2.72424	2.10505	1.88761	2.54053	1.71218	1.74884	2.60666	1.6006	2.18393	2.12936	2.54343	2.86517	2.66235
613	CM-_unassigned	DNMT3A	-0.089412	0.330887	0.965081	-0.089412	2.72668	3.15278	3.27374	3.22357	2.97078	2.75656	2.71732	3.3825	2.70074	3.35818	3.34764	3.43632	3.35048	2.83267	3.23631	3.00868	3.14062	3.27262	2.82914	2.86446	3.39223	2.47646	2.72386	2.99179	3.35405	2.98789	3.14866	2.77296	3.01057	3.05045	3.1328	2.89581
17	B Cell (CD27-)	CD56	0.0886018	0.331406	0.965081	0.0886018	0.956103	1.18584	1.10429	1.28262	1.22781	1.1478	0.885846	1.05897	1.02013	0.651526	0.792158	0.983768	0.964721	0.986522	1.0432	1.12499	1.4872	1.5482	1.39842	1.59085	1.42806	1.15291	1.04243	0.705641	0.725935	1.02263	0.604898	0.823492	0.75692	1.22333	1.10439	1.21861
245	CD4+ T Cell (Central Memory)	IL_7Ra	-0.160867	0.333632	0.965081	-0.160867	1.053	1.53505	1.37665	1.68146	1.54231	1.40392	1.99623	2.38889	2.30985	2.03151	1.59526	2.11732	2.66372	2.2197	2.26457	3.00436	1.30336	1.81746	1.71219	1.64823	1.31941	1.24351	1.95689	2.045	2.07107	2.22044	1.30095	1.58137	1.59997	1.89592	2.06652	2.82762
81	B Cell (Memory)	CD19	0.137323	0.334443	0.965081	0.137323	5.00571	5.00202	5.25269	5.34592	5.31409	5.05261	5.26202	5.1545	5.16032	4.64495	5.16552	4.98054	5.07882	4.99304	4.93067	4.96314	6.1355	4.84476	5.08218	5.63841	5.70685	4.86608	5.15941	4.31114	4.51099	5.11347	5.02888	6.34999	5.08047	5.00378	5.05855	5.61326
174	CD4- CD8- T Cell	p_JAK2	0.0481627	0.336632	0.965081	0.0481627	0.378457	0.432291	0.426311	0.521173	0.429029	0.505456	0.501304	0.636098	0.527974	0.388371	0.520498	0.534905	0.68269	0.601618	0.611015	0.62509	0.493697	0.554681	0.600893	0.576425	0.515189	0.377054	0.601787	0.486433	0.444533	0.64032	0.392336	0.533113	0.503811	0.628981	1.0807	0.662926
819	Monocyte (CD14+ CD16+)	CD14	-0.136227	0.336866	0.965081	-0.136227	5.21587	4.57213	5.35994	5.5391	5.60753	5.13321	5.3368	4.58604	NA	5.06828	5.38131	5.42602	NA	5.19786	5.09157	NA	4.76412	4.8504	5.13205	5.28987	4.5246	NA	4.89515	NA	NA	5.6074	5.04974	5.40222	NA	NA	NA	NA
373	CD41+	CD11c	-0.117944	0.337647	0.965081	-0.117944	4.12334	4.26288	4.2492	3.72841	3.71439	4.17502	3.78758	4.15286	3.99265	3.2134	3.82942	4.14089	4.09852	4.02499	4.14292	4.0972	4.02206	4.31478	4.13861	3.92681	4.22208	4.04591	3.76797	3.10458	2.80587	3.9501	3.71	4.05731	3.53937	3.94637	4.24267	4.05208
931	NKT Cell	CD16	0.358465	0.338052	0.965081	0.358465	1.24817	0.94159	NA	1.39648	0.739702	1.27543	3.53324	0.724299	2.38782	0.656025	3.09126	3.6061	1.92973	1.92309	0.706451	1.26017	2.14079	3.23792	3.04689	1.11297	0.703212	1.03662	3.58214	NA	0.611214	2.78219	2.82153	3.45547	2.07405	1.55641	0.767061	1.86806
634	Dendritic Cell (Conventional)	CD14	0.130298	0.338116	0.965081	0.130298	2.77438	2.70905	2.53123	3.15901	2.69916	2.64802	2.22328	2.47317	2.65694	1.94079	2.65688	2.72853	NA	2.56744	2.72663	NA	3.21981	3.40048	2.43009	3.07829	2.50498	2.73922	2.53411	2.16138	1.86186	2.79472	2.61097	2.75728	NA	3.09528	3.1302	NA
829	Monocyte (CD14+ CD16+)	CD45	-0.160205	0.343149	0.976654	-0.160205	4.90251	5.3346	4.74834	4.96431	4.14625	5.06804	4.45764	5.32423	NA	4.50901	5.06656	5.34855	NA	5.10451	4.88362	NA	4.14724	5.16534	4.68298	4.24005	5.20682	NA	4.99059	NA	NA	4.97609	5.0901	4.26847	NA	NA	NA	NA
417	CD8+ T Cell (Central Memory)	CD3	0.060477	0.345556	0.980713	0.060477	5.38175	5.44458	5.5966	5.56853	5.56215	5.44211	5.3838	5.39017	5.28934	5.06368	5.31649	5.29849	5.39778	5.4901	5.33528	5.47029	5.49819	5.58388	5.57983	5.63856	5.54847	5.46784	5.97038	5.06004	5.09798	5.35447	5.42997	5.35196	5.4044	5.5226	5.44648	5.44372
657	Dendritic Cell (Conventional)	p16	0.0659158	0.348471	0.986182	0.0659158	0.84396	0.9393	0.800854	1.09566	0.935725	0.922895	1.09358	1.19301	1.14432	0.985159	1.02216	1.07767	NA	1.25156	1.27826	NA	1.03992	1.11745	1.05074	1.0658	0.982408	0.669665	1.15998	0.767934	1.1067	1.23847	1.37225	1.29765	NA	1.29376	1.34421	NA
837	Monocyte (CD14+ CD16+)	IL_7Ra	0.205252	0.350703	0.989695	0.205252	1.18427	0.549399	0.887676	1.05215	0.919003	1.23442	1.39454	1.84515	NA	0.825192	0.788493	1.50676	NA	1.29284	1.51594	NA	0.850673	0.736765	0.837236	1.11293	0.759971	NA	1.52268	NA	NA	1.68523	2.01267	2.71085	NA	NA	NA	NA
100	B Cell (Memory)	p_JAK2	-0.318152	0.353026	0.989871	-0.318152	0.470697	0.518538	0.682066	6.13041	0.502061	0.489357	0.569634	0.679215	0.64409	0.50552	0.550132	1.24438	0.704496	0.757808	0.738676	0.698248	0.705494	0.689879	0.78461	0.73319	0.585409	0.430641	0.783522	0.466874	0.710388	0.759856	0.487785	0.709233	0.489765	0.722218	0.881107	0.854921
858	NK Cell (CD56+ CD16-)	CD19	0.0422555	0.353983	0.989871	0.0422555	0.379653	0.49621	0.439229	0.521997	0.410539	0.408723	0.431672	0.48352	0.422184	0.419149	0.376071	0.438617	0.501733	0.477059	0.527246	0.590552	0.568561	0.564984	0.474252	0.54867	0.502691	0.393596	0.506807	0.999091	0.366564	0.505062	0.356033	0.347192	0.358465	0.493074	0.529763	0.485436
644	Dendritic Cell (Conventional)	CD45	-0.074558	0.354791	0.989871	-0.074558	4.1036	4.1336	4.36577	4.16985	4.08968	4.32852	4.44126	4.58987	4.48816	4.05548	4.74113	4.51848	NA	4.39722	4.42542	NA	3.91572	4.00965	4.24935	4.14034	4.2424	4.22261	4.31518	4.01725	4.29558	4.38153	4.64298	4.52815	NA	4.37029	4.47321	NA
80	B Cell (Memory)	CD16	-0.25419	0.356511	0.989871	-0.25419	0.582071	0.666002	1.05464	4.94985	0.659928	0.647209	0.616998	0.652347	0.714471	0.560952	0.704822	1.57498	0.730462	0.645298	0.667064	0.729388	0.600576	0.680741	0.94523	0.830254	0.719683	0.655139	0.702006	0.523847	0.527947	0.654624	1.63074	1.16202	0.446223	0.717051	0.63449	0.658868
2	B Cell (CD27-)	CD11b	0.0589252	0.356694	0.989871	0.0589252	0.791807	0.877133	0.854483	0.950118	0.972383	0.77856	0.739373	0.848368	0.75894	0.592287	0.687197	1.1987	0.751755	0.953819	0.849127	0.95945	1.11673	1.04925	0.829315	1.15027	1.14515	0.927503	0.842643	0.583356	0.693579	0.787193	0.567237	0.847762	0.807642	1.21676	0.881409	1.06051
646	Dendritic Cell (Conventional)	CD56	-0.295288	0.359835	0.989871	-0.295288	1.40353	3.93839	1.31739	2.96628	2.6936	1.91794	1.51098	3.34813	2.26782	1.51408	1.67779	1.24568	NA	1.46357	1.4967	NA	1.2274	1.36325	1.21034	1.47523	3.01223	1.42962	1.18536	1.28599	1.23124	4.19241	1.53923	1.21407	NA	1.88493	2.37655	NA
614	CM-_unassigned	HLA_DR	-0.524935	0.360499	0.989871	-0.524935	1.17222	4.06102	3.54587	1.64094	4.30713	1.10387	0.724537	4.33382	1.54189	1.57707	3.81234	1.44645	4.37976	5.89909	1.86694	4.18664	1.04547	4.39939	1.13432	1.91842	5.2653	1.91353	1.10003	1.70978	1.43123	2.88936	4.10373	0.712889	1.01872	6.03461	1.21111	1.31275
34	B Cell (CD27-)	TIM_3	0.0854417	0.361612	0.989871	0.0854417	1.05593	1.22406	1.21378	1.36304	1.34748	1.09676	1.30894	1.46363	1.36678	0.932066	1.21991	1.83777	1.25235	1.56709	1.45504	1.56426	1.56945	1.53297	1.29715	1.55706	1.59055	1.18013	1.52275	0.928762	1.06581	1.37581	0.985663	1.58036	1.1115	1.98739	1.54381	1.80679
436	CD8+ T Cell (Central Memory)	p53	-0.0690412	0.365275	0.989871	-0.0690412	0.414367	0.445836	1.00412	0.6986	0.530399	0.440894	0.58369	1.34035	0.659912	0.389557	0.513911	0.878337	0.884791	0.643623	0.666995	0.59097	0.548483	0.625176	0.48493	0.581931	0.464123	0.392276	0.804038	0.52168	0.517702	0.707733	0.471605	0.548064	0.419149	0.947507	0.794724	0.75258
785	Monocyte (CD14+ CD16-)	CD25	0.0798116	0.365664	0.989871	0.0798116	0.578321	0.622556	0.489271	0.706164	0.624211	0.666047	0.903168	0.687307	0.695178	0.737512	0.6565	0.817168	NA	1.04581	0.903842	NA	0.54891	0.811016	0.526255	0.584393	0.720332	0.299623	0.866107	0.864416	0.714562	0.96979	1.40488	0.713987	NA	1.22447	1.00168	NA
762	Monocyte (CD14- CD16+)	HLA_DR	0.283083	0.369201	0.989871	0.283083	5.64602	4.80105	4.26906	6.19212	5.88897	5.89417	5.77641	6.08105	NA	3.25188	4.67908	6.47033	NA	5.48427	5.66169	NA	5.35376	5.97893	3.90103	5.74262	5.74343	NA	5.33702	5.72901	5.11838	5.84566	6.10418	6.24624	NA	7.07044	5.6055	NA
566	CM- HLADR+	CD33	-0.123703	0.369544	0.989871	-0.123703	1.0072	0.96939	0.831678	1.67435	1.12074	1.39758	1.44412	2.85175	1.49497	1.60613	1.18007	1.43525	1.60673	1.09873	1.43937	0.849441	0.943327	1.36954	0.913779	1.31583	0.905643	0.958814	1.46772	1.35187	1.6166	1.52779	1.26834	0.977387	1.351	1.78617	1.30186	0.972585
980	Root_unassigned	CD57	0.342204	0.371441	0.989871	0.342204	0.141394	0.14946	0.138332	0.180153	0.154447	0.343365	0.226376	0.719763	0.330412	0.215614	1.63531	0.180899	0.276378	0.248023	0.286707	2.77034	0.189083	0.185747	0.179477	0.193677	0.265096	0.520963	0.224918	2.63423	4.97323	0.264844	0.208613	0.211784	0.146221	0.278538	0.258122	2.7377
75	B Cell (Memory)	c_Casp3	0.14603	0.374029	0.989871	0.14603	0.560376	1.13641	1.55552	2.91306	0.807872	0.970644	0.643934	0.963882	1.01165	0.743792	0.68275	1.89638	0.980217	1.08454	1.2598	0.717845	1.43139	1.62448	1.75126	0.80489	1.29874	1.26327	1.35929	1.05457	1.69914	1.09686	1.42154	0.830072	0.851767	1.49822	1.11281	1.16685
5	B Cell (CD27-)	CD14	0.113507	0.374443	0.989871	0.113507	1.49662	1.89172	2.2572	2.27217	1.91944	1.70777	1.61633	1.82586	1.88827	1.32207	1.42584	1.93317	1.76855	1.91852	1.9223	2.19727	2.37243	2.45508	1.98777	2.69358	2.32889	1.84695	2.00735	1.3497	1.38607	1.85957	1.17957	1.68608	1.54699	2.17317	2.18886	2.11715
413	CD8+ T Cell (Central Memory)	CD16	0.0234924	0.375506	0.989871	0.0234924	0.605855	0.627425	0.651742	0.679414	0.581678	0.605416	0.635513	0.726242	0.619158	0.571984	0.621066	0.633564	0.673689	0.661229	0.637496	0.684344	0.674948	0.720002	0.650433	0.696983	0.635426	0.5862	0.649603	0.570692	0.570187	0.662525	0.755534	0.663146	0.735577	0.656632	0.671435	0.692366
539	CD8+ T Cell (Naive)	DNMT3A	-0.0675039	0.375979	0.989871	-0.0675039	3.10701	3.0517	2.95204	2.90914	2.90021	2.97464	3.11525	3.0893	3.11355	2.91525	3.22335	3.20951	3.15358	3.08127	3.20987	2.98791	3.08975	3.15807	3.2591	2.8295	2.68331	2.99537	3.02331	2.68134	2.21808	3.16317	3.00006	3.13881	3.08022	3.11459	3.36082	3.11801
569	CM- HLADR+	CD41	-0.152118	0.376077	0.989871	-0.152118	1.90556	2.34709	2.31799	1.7752	1.39814	2.62633	2.71679	3.32547	2.09477	3.41432	2.55096	2.40285	1.96118	2.81838	2.17249	1.73579	2.02835	1.95088	1.67848	1.85039	1.87538	2.05897	2.28612	2.27847	2.83565	2.0294	2.94122	2.03925	1.66632	2.93457	2.10766	2.56829
946	NKT Cell	DNMT3A	-0.0675447	0.378729	0.989871	-0.0675447	3.02324	2.92425	NA	3.07032	2.80246	2.86175	3.34663	3.08112	3.16749	2.93994	3.2975	3.17559	3.26645	3.20108	3.25322	3.13398	3.20666	2.98424	3.07794	2.98899	2.81465	2.75005	3.14707	NA	2.38242	3.20896	2.97191	3.2353	3.1426	3.11182	3.26874	3.24051
952	NKT Cell	p_P90RSK	0.0520548	0.37935	0.989871	0.0520548	1.25017	1.14011	NA	1.21387	1.272	1.14963	1.30473	1.41606	1.26524	0.890071	1.10824	1.21242	1.52467	1.43001	1.25096	1.13648	1.40914	1.34206	1.27871	1.37479	1.30551	1.09405	1.44988	NA	0.921837	1.39281	1.29376	1.32216	1.02805	1.36423	1.33731	1.43119
652	Dendritic Cell (Conventional)	IL_7Ra	0.119265	0.379674	0.989871	0.119265	0.816372	0.503366	0.360448	0.687143	0.998554	0.786755	0.706527	0.826427	0.805362	0.435114	0.814738	1.15898	NA	1.2284	0.702959	NA	0.558596	0.616301	0.392915	0.62474	1.20732	0.583099	0.663406	0.67372	0.715863	0.738243	1.62583	1.54846	NA	1.75978	0.792596	NA
144	B Cell (Plasmablast)	TET2	-0.306604	0.380102	0.989871	-0.306604	1.6005	1.81214	1.32212	1.65481	1.40144	1.6454	1.1515	1.37237	1.43918	6.77591	0.985928	1.80214	1.66052	1.90995	1.82463	1.3108	1.70255	1.9299	1.54238	1.65696	1.69085	1.62892	1.46993	0.792936	1.10344	1.6195	2.48107	1.73761	0.395518	1.49931	1.79679	1.71598
920	NK Cell (CD56+ CD16+)	T_bet	0.0941111	0.383616	0.989871	0.0941111	2.96998	3.07795	3.19997	3.07782	3.30235	3.15753	3.40125	3.25423	3.37137	2.48527	3.46508	3.56737	3.5487	3.35127	3.1749	2.64761	3.01512	3.15705	3.37774	3.29423	3.33	2.72727	3.68409	NA	2.58372	3.44958	3.37877	3.5999	3.45438	3.38069	3.43334	3.40764
973	Root_unassigned	CD33	-0.180868	0.383709	0.989871	-0.180868	3.40211	3.01416	3.60836	3.66476	3.75357	3.2141	3.84693	3.63875	3.00014	3.20975	3.09454	2.88306	3.0323	3.49864	2.85286	1.72598	3.35233	3.07161	3.73262	3.63999	3.76409	2.75142	3.59257	3.113	1.82698	3.7259	2.87041	2.57022	2.65551	3.43335	2.92025	1.52587
620	CM-_unassigned	p16	0.0710453	0.384105	0.989871	0.0710453	0.72156	1.0303	0.83455	1.49174	0.832568	0.843808	0.96519	0.934742	0.891263	1.23882	0.837083	1.49103	1.25357	1.21409	1.34589	1.30935	1.16131	1.11461	0.963	1.1766	1.01405	0.656776	1.24011	1.06953	1.29661	1.08679	1.27725	0.995672	1.18188	1.40267	1.5019	1.23353
523	CD8+ T Cell (Naive)	CD14	0.124647	0.386045	0.989871	0.124647	2.36979	2.58159	2.0346	2.5914	2.27843	2.39854	2.45885	3.01747	2.94004	2.27728	2.50352	2.7649	2.72174	3.12517	2.73672	3.36823	2.99732	3.05545	2.13804	3.2116	2.94494	1.98993	3.03202	2.11627	2.20065	3.04559	2.56994	2.69641	2.38624	3.31852	3.24197	3.21775
193	CD4+ CD8+ T Cell	CD25	0.099515	0.38837	0.989871	0.099515	1.63703	1.8464	1.25447	1.87208	1.5166	1.56351	1.77408	2.18545	1.96306	1.70592	1.68053	2.08904	2.19307	2.23386	2.24274	1.83185	2.18768	2.27255	1.65075	1.77653	1.80267	1.38616	NA	1.72747	1.48171	2.36878	1.65502	2.01012	1.80162	2.2416	2.47753	2.3929
753	Monocyte (CD14- CD16+)	CD4	0.174429	0.389666	0.989871	0.174429	2.07364	1.69917	2.12622	3.41843	2.42273	3.10993	2.59134	2.67188	NA	1.25862	1.64204	2.67456	NA	2.25515	2.10524	NA	2.70281	2.736	2.20242	3.12294	3.04221	NA	2.22648	1.75132	2.21772	2.5144	1.97431	2.28811	NA	3.12442	2.41339	NA
787	Monocyte (CD14+ CD16-)	CD3	-0.111002	0.391099	0.989871	-0.111002	0.942722	0.791931	0.575333	0.608896	0.922499	0.876401	1.7543	1.85336	0.839484	0.846707	0.796995	1.04372	NA	1.20492	1.16944	NA	0.536657	0.757727	0.624591	0.50358	0.96343	0.540874	0.930659	0.971376	1.07467	0.929508	1.56369	0.835948	NA	1.23355	1.20643	NA
352	CD4+ T Cell (Naive)	CD68	0.0354568	0.391454	0.989871	0.0354568	0.379416	0.419034	0.336716	0.452635	0.390732	0.40216	0.503692	0.575563	0.518766	0.41096	0.454529	0.538687	0.628823	0.600658	0.607685	0.58168	0.468305	0.515888	0.496659	0.492426	0.458297	0.319011	0.6085	0.501095	0.46442	0.641581	0.459136	0.477761	0.40395	0.60793	0.726979	0.727107
629	CM-_unassigned	Tyro3	0.112971	0.392574	0.989871	0.112971	2.57347	3.22787	3.05716	2.96899	2.88641	2.8891	2.43862	3.0226	2.29524	2.09661	2.90061	2.41988	3.20653	2.81926	3.06211	3.25485	2.85629	3.78425	2.99697	3.17688	3.49133	2.94921	2.80882	2.57586	2.25006	2.73632	3.25311	2.41664	2.59924	2.99881	3.25219	2.78086
330	CD4+ T Cell (EMRA)	TIM_3	0.0927667	0.394283	0.989871	0.0927667	1.44171	1.53453	1.38745	1.74376	1.59326	1.45407	2.15933	2.02231	2.09138	1.81597	2.11895	2.10428	2.28471	2.32066	2.20804	2.23362	1.71808	1.97518	1.69904	2.04141	1.9199	1.5241	2.28677	1.64909	1.72188	2.47544	2.09742	1.99964	2.05123	2.34436	2.22955	2.2652
799	Monocyte (CD14+ CD16-)	HLA_DR	0.229967	0.394768	0.989871	0.229967	5.29147	5.31835	4.05179	4.52847	5.28886	5.32076	5.63869	6.01001	3.17726	3.91343	4.92957	5.5152	NA	5.81494	4.55296	NA	4.88238	5.16325	4.11509	4.64158	6.18199	4.58561	5.35139	5.27763	4.71317	4.7606	5.69488	5.85936	NA	6.25087	5.09351	NA
914	NK Cell (CD56+ CD16+)	p_JAK2	0.0458887	0.395043	0.989871	0.0458887	0.446547	0.555812	0.487227	0.588493	0.50436	0.484583	0.675953	0.748739	0.660105	0.474587	0.563873	0.674971	0.843716	0.775472	0.842949	0.808416	0.650902	0.7016	0.588439	0.609221	0.588172	0.396817	0.861572	NA	0.5494	0.777787	0.58665	0.60228	0.714327	0.845919	0.930014	0.787545
663	Dendritic Cell (Conventional)	TIM_3	-0.131905	0.396177	0.989871	-0.131905	3.12383	2.64062	2.4497	3.18433	3.11657	2.89044	3.05559	3.23465	2.82403	1.93394	2.72551	3.27358	NA	3.41215	3.12629	NA	2.53581	2.8715	2.79477	3.01864	3.14008	2.43559	2.73143	2.04017	2.17295	3.25836	2.44834	2.86866	NA	3.54188	3.28636	NA
415	CD8+ T Cell (Central Memory)	CD25	0.101539	0.396731	0.989871	0.101539	1.50432	1.4927	1.00854	1.75054	1.23678	1.19359	1.75519	1.86244	1.79145	1.34104	1.41948	1.91223	2.11594	1.96503	1.87111	1.64438	2.03496	2.10537	1.30197	1.58066	1.38024	1.2812	1.85853	1.24048	1.25471	2.10024	1.35	1.85227	1.84536	2.05752	2.14856	2.09732
921	NK Cell (CD56+ CD16+)	TET2	0.0470342	0.397098	0.989871	0.0470342	0.81743	0.997843	0.840429	1.06023	0.912286	0.894128	0.964009	1.17957	0.915729	0.801386	0.830207	0.957584	1.22367	1.071	1.13585	1.11355	1.06951	1.21985	1.00675	1.06596	1.05098	0.766876	1.23221	NA	0.795533	1.1081	0.94782	0.859495	0.836791	1.17773	1.18388	1.11675
950	NKT Cell	Ki67	0.386627	0.397643	0.989871	0.386627	0.644167	0.772779	NA	1.47775	0.509032	0.441703	1.68668	4.91858	0.790614	0.427167	1.1493	4.10315	4.09088	0.972796	0.616685	0.614844	1.38749	1.49848	3.55153	2.24438	1.06268	1.23429	3.52297	NA	0.611763	1.1062	2.55331	3.18632	2.06332	1.72971	0.726784	2.5363
719	Granulocyte (Basophil)	CD45RA	-0.371036	0.398572	0.989871	-0.371036	1.43857	3.4731	4.93651	1.55107	1.72789	1.47991	2.58525	4.11108	3.39464	2.41898	4.7091	1.55007	2.80215	1.51593	2.99903	1.55689	1.50406	3.9767	5.06367	1.53597	1.99391	0.866756	1.86242	NA	NA	2.42958	4.28349	1.66957	1.46024	1.50487	1.76234	1.8608
847	Monocyte (CD14+ CD16+)	TET2	0.0960426	0.401569	0.989871	0.0960426	0.940051	1.18068	1.14448	1.40493	1.15838	1.17179	1.28802	1.13285	NA	1.03093	1.20264	1.19133	NA	1.72993	1.54576	NA	1.22051	1.39491	0.992085	1.64272	1.31704	NA	1.11237	NA	NA	1.94113	1.4701	0.934731	NA	NA	NA	NA
228	CD4+ T Cell (Central Memory)	CD16	0.0203007	0.402387	0.989871	0.0203007	0.557483	0.614352	0.594996	0.659824	0.573725	0.586846	0.595166	0.635043	0.603505	0.547894	0.589905	0.631831	0.646124	0.644722	0.627771	0.66282	0.663237	0.678655	0.624069	0.69191	0.645385	0.576236	0.62926	0.566273	0.568349	0.641665	0.611963	0.617351	0.623648	0.654203	0.658274	0.64634
424	CD8+ T Cell (Central Memory)	CD56	0.0849497	0.402416	0.989871	0.0849497	1.34654	1.40034	1.57921	1.3634	1.76342	1.46706	1.67881	1.07348	1.80246	1.0309	1.53045	1.6673	1.92407	2.05191	1.75462	1.75567	1.56976	1.65991	1.57961	1.60437	1.51917	1.43159	1.75298	1.21283	1.22621	2.09123	1.48199	1.65333	1.59279	2.17556	1.86416	2.13336
865	NK Cell (CD56+ CD16-)	CD41	0.0903391	0.404084	0.989871	0.0903391	1.16726	1.46373	1.453	1.49154	1.15571	1.18054	2.34367	1.79647	1.61293	1.22835	1.00983	1.47213	1.68158	1.43167	1.45805	1.56728	1.6167	1.67304	1.54115	1.56039	1.43623	1.36031	1.75631	2.45298	1.36207	1.48159	1.31096	1.10321	1.33448	1.5802	1.65751	1.73201
62	B Cell (CD27+)_unassigned	Ki67	0.458758	0.405314	0.989871	0.458758	1.06881	5.90776	6.05168	5.43921	NA	5.666	1.44442	5.7967	5.97679	1.31176	2.90803	5.65104	5.84523	5.41865	5.23869	2.21673	5.21395	5.85227	5.76884	5.7886	5.19944	5.65344	3.14094	4.83254	4.66456	5.74486	3.58885	3.79651	NA	5.56917	4.31862	3.69029
71	B Cell (CD27+)_unassigned	TIM_3	-0.152145	0.405456	0.989871	-0.152145	1.51947	1.50414	1.44692	1.8194	NA	1.52787	1.78619	1.98921	2.05846	1.37449	1.64099	3.24472	2.42918	2.73303	2.12614	2.04297	2.02632	1.74228	1.55993	1.72563	1.94328	1.33116	1.96236	1.12291	0.804612	1.91517	1.5361	2.21762	NA	2.76088	1.9914	2.32136
817	Monocyte (CD14+ CD16+)	CD11c	-0.149755	0.405752	0.989871	-0.149755	4.42996	4.49692	4.01946	4.09409	3.57127	4.58866	3.3497	3.92518	NA	3.31169	3.86036	4.32641	NA	4.11446	4.01187	NA	3.80216	4.55872	4.12885	3.5716	4.417	NA	3.89949	NA	NA	3.56166	3.50532	3.27667	NA	NA	NA	NA
575	CM- HLADR+	CD8a	0.10275	0.406835	0.989871	0.10275	0.904726	0.872065	0.742022	0.982212	0.939582	0.99351	1.30066	1.75675	1.35325	0.964861	1.10665	1.52883	1.43694	1.62965	1.48378	1.51976	1.01375	1.08864	0.952666	0.983613	1.17132	1.98282	1.37074	1.09261	1.02215	1.37636	1.04636	1.35879	1.11069	2.17806	1.54201	1.86866
103	B Cell (Memory)	p53	-0.167808	0.408827	0.989871	-0.167808	0.386234	0.518097	1.26241	3.62861	0.639017	0.486576	0.538489	0.689388	0.888105	0.338647	0.477789	1.27623	0.692793	0.786756	0.782008	0.637883	0.45402	0.671731	0.817098	0.507085	0.736762	0.370675	0.826502	0.482032	0.631361	0.780126	1.37169	0.741378	0.327474	0.915669	0.833061	0.877438
544	CD8+ T Cell (Naive)	p_JAK2	0.0336285	0.411979	0.989871	0.0336285	0.413361	0.457018	0.393665	0.512838	0.426259	0.453643	0.486667	0.689556	0.576726	0.373311	0.459922	0.546046	0.62691	0.626988	0.605675	0.673255	0.595686	0.57403	0.554388	0.570767	0.566637	0.370313	0.652704	0.447764	0.468514	0.645732	0.419047	0.537891	0.426666	0.668767	0.69838	0.662608
596	CM-_unassigned	CD123	-0.455981	0.413622	0.989871	-0.455981	0.50314	2.85759	3.27226	0.615873	4.23099	0.618334	0.57855	3.53137	0.502254	0.47623	4.05124	0.498994	3.32608	4.3088	1.51562	3.235	0.514908	3.33608	0.70583	0.821254	4.94846	0.322637	0.756932	0.453325	0.433679	3.04373	3.91435	0.402057	0.390335	4.24174	1.80601	0.735297
90	B Cell (Memory)	CD45RA	0.102788	0.416096	0.989871	0.102788	5.23073	5.40929	5.81185	6.02324	5.69109	5.56593	5.12519	5.37171	5.2761	4.63244	5.15182	5.19602	5.00745	5.05456	5.13002	5.06827	5.83989	5.49291	5.84258	5.96798	5.84395	5.85736	5.25852	4.65305	5.06716	5.15248	5.20786	5.2278	5.09965	5.3295	5.16229	5.38734
145	B Cell (Plasmablast)	TIM_3	-0.152004	0.416634	0.989871	-0.152004	1.57693	1.78635	1.49057	1.65328	1.84455	1.49919	2.10404	2.35219	2.29032	3.49428	2.35457	2.45821	2.46333	2.84167	2.12479	2.38591	1.77827	1.82122	1.56717	1.97995	1.93312	1.41101	2.26913	1.02245	1.62277	2.47565	1.52904	2.67066	2.10982	2.84323	2.39182	2.86283
653	Dendritic Cell (Conventional)	JAK2	0.057587	0.417679	0.989871	0.057587	1.76182	1.75184	1.66429	1.86637	1.77744	1.85856	1.68982	1.85566	1.63886	1.38181	1.56769	1.78761	NA	1.88596	1.90257	NA	1.6978	2.08178	1.80216	1.90164	1.8776	1.81188	1.8682	1.37519	1.39921	1.9345	1.93278	1.61	NA	1.88865	2.01512	NA
886	NK Cell (CD56+ CD16-)	TOP2b	-0.0814643	0.419044	0.989871	-0.0814643	3.99896	4.13081	4.10337	4.1232	4.32343	4.88567	3.88673	3.90768	4.00628	3.36606	3.71321	3.98491	3.95908	3.92121	3.81791	3.72183	3.98259	3.97626	3.99411	4.0287	3.95632	4.37228	4.05259	3.31174	3.46356	4.0168	3.85454	3.82638	3.81781	3.94938	3.99606	3.9478
265	CD4+ T Cell (Effector Memory)	CD16	0.0192039	0.419898	0.989871	0.0192039	0.559517	0.616077	0.559317	0.635453	0.584841	0.57607	0.581106	0.619947	0.597005	0.536191	0.572331	0.616087	0.626976	0.622786	0.623051	0.6698	0.649341	0.660102	0.625455	0.661513	0.613202	0.620295	0.605108	0.55314	0.549938	0.634252	0.601534	0.604926	0.606233	0.642184	0.634989	0.641605
471	CD8+ T Cell (Effector Memory)	p_P90RSK	0.0473081	0.421009	0.989871	0.0473081	1.09743	1.15324	1.12006	1.15734	1.16367	1.20336	1.13547	1.2839	1.11904	0.924156	1.02443	1.10814	1.3631	1.29411	1.27237	1.056	1.2656	1.45062	1.31277	1.28977	1.20116	1.00387	1.30094	0.95949	0.85833	1.32727	0.93299	1.17976	0.982406	1.32149	1.48542	1.36087
798	Monocyte (CD14+ CD16-)	DNMT3A	-0.0616608	0.421168	0.989871	-0.0616608	2.89543	3.21386	2.9651	2.93481	2.94081	3.03876	2.83922	3.35431	2.53243	3.25958	2.96455	3.27009	NA	2.8633	3.09974	NA	2.59082	2.89399	2.94912	2.68904	3.07817	2.80322	2.93564	3.14011	3.16591	3.195	2.98284	2.87359	NA	3.06576	2.94551	NA
236	CD4+ T Cell (Central Memory)	CD41	0.0620541	0.422958	0.989871	0.0620541	1.04408	1.2964	1.26866	1.35551	1.15151	1.19286	1.3105	1.64738	1.35437	0.996614	1.04838	1.23667	1.47129	1.48256	1.45184	1.44012	1.46102	1.67008	1.4964	1.4785	1.39557	1.17891	1.50815	1.1518	1.09327	1.56393	0.956502	1.02728	1.01639	1.61971	1.53987	1.58424
13	B Cell (CD27-)	CD4	0.0528322	0.425228	0.989871	0.0528322	0.75347	0.883012	0.849766	1.07678	1.07438	0.830686	0.895704	1.06196	0.956589	0.687115	0.82447	1.1952	0.955236	1.09073	1.02998	1.09592	1.15323	1.18785	0.951183	1.1527	1.20226	0.921227	1.06488	0.735557	0.710072	0.978025	0.625171	0.925283	0.793212	1.34288	1.09147	1.27131
715	Granulocyte (Basophil)	CD38	0.164886	0.425234	0.989871	0.164886	4.12939	3.88646	3.68889	4.5126	4.6619	4.6421	3.91914	3.83989	3.18383	3.07562	3.03829	5.17068	4.69689	4.32328	4.21666	4.41776	4.31849	3.71793	2.98989	4.48758	4.46792	4.54467	4.00892	NA	NA	4.72387	3.67898	4.29522	5.02922	4.33541	4.38725	4.55101
516	CD8+ T Cell (EMRA)	TOP2b	0.122651	0.425764	0.989871	0.122651	4.29308	3.65675	4.15015	3.87351	4.40759	4.29973	3.68689	3.93627	3.79671	2.82048	3.28529	3.38768	3.55929	3.48336	3.49726	3.43305	4.62217	4.2506	4.0707	3.93057	4.24562	4.77932	3.97908	3.33905	3.33355	3.56384	3.27578	3.59581	3.60706	3.67167	3.74531	3.51938
73	B Cell (CD27+)_unassigned	Trx	0.18885	0.426162	0.989871	0.18885	3.10174	5.09735	5.4558	4.94691	NA	4.98463	3.51429	5.4493	5.09214	3.19423	4.27728	5.00505	5.12037	5.29904	4.98935	4.15217	5.18	4.85246	5.36343	4.99167	4.80218	5.13074	3.87417	4.98838	5.44822	5.15573	4.35962	4.15697	NA	5.32054	4.28354	4.60472
564	CM- HLADR+	CD27	-0.102502	0.426494	0.989871	-0.102502	1.28026	2.17715	2.47603	1.5245	1.24863	1.48439	1.82006	2.18353	2.00692	1.35845	1.68629	2.08948	1.90138	2.13895	1.97679	1.97624	1.51827	1.6499	1.44393	1.56182	1.63008	1.3074	1.81744	1.51977	1.31125	1.9779	1.51034	1.88844	1.54656	2.63952	2.04203	2.32439
269	CD4+ T Cell (Effector Memory)	CD3	0.0441523	0.430197	0.989871	0.0441523	5.48997	5.42353	5.61737	5.61261	5.49583	5.53766	5.30048	5.36435	5.26566	5.09162	5.40208	5.35355	5.397	5.40567	5.29904	5.33985	5.59918	5.56231	5.63857	5.6375	5.5882	5.59835	5.33136	5.09804	5.13097	5.40024	5.47083	5.36644	5.43743	5.45841	5.38532	5.39958
454	CD8+ T Cell (Effector Memory)	CD3	0.0594129	0.430222	0.989871	0.0594129	5.28061	5.32634	5.4177	5.40417	5.46008	5.3086	5.28383	5.29421	5.10396	4.84944	5.23906	5.12352	5.232	5.32587	5.30694	5.22114	5.37005	5.49917	5.52067	5.47341	5.38956	5.39779	5.89682	4.79786	4.87425	5.15631	5.23891	5.18476	5.24675	5.42864	5.38283	5.27031
643	Dendritic Cell (Conventional)	CD41	-0.15679	0.431341	0.989871	-0.15679	2.2022	2.52207	2.4351	2.32479	1.75297	2.86391	3.45592	3.43757	2.90017	3.20097	2.55985	2.30448	NA	2.7765	3.02723	NA	2.10153	2.08175	2.08893	1.81754	2.32901	2.35821	2.48627	2.06772	3.98745	2.8911	3.10723	2.44263	NA	3.08444	2.72485	NA
305	CD4+ T Cell (EMRA)	CD27	-0.164413	0.431469	0.989871	-0.164413	3.12491	2.62113	2.92755	2.99453	1.66973	1.89853	2.82538	1.92855	2.68756	2.15574	2.80261	2.19295	2.87866	2.95706	2.88584	2.48811	3.15606	2.96724	3.40728	1.11865	1.94129	1.71777	2.95709	1.32473	1.36214	3.19705	2.72397	2.35822	2.61727	2.69778	2.52382	2.33785
95	B Cell (Memory)	DNMT3A	-0.0681974	0.43387	0.989871	-0.0681974	3.17807	3.23385	3.44289	4.19402	3.12589	3.2128	3.12506	3.38811	3.3896	3.03242	3.30298	3.28321	3.2022	3.34362	3.23705	3.06359	3.41331	3.44018	3.62148	3.18856	3.30891	3.1519	3.21238	2.90261	2.84607	3.2538	3.00875	3.27872	2.98559	3.46332	3.15052	3.4381
622	CM-_unassigned	P90RSK	0.0999866	0.43625	0.989871	0.0999866	2.38633	2.86649	2.53186	2.91532	2.36195	2.3847	2.07133	2.40918	1.99057	2.00929	2.29872	2.26286	2.7198	2.45032	2.52578	3.4776	2.55432	3.39696	2.47663	2.77329	2.98964	2.50058	2.43465	2.26191	1.94162	2.31152	2.81005	2.17862	2.55007	2.58555	2.96043	2.53607
168	CD4- CD8- T Cell	CD8a	-0.120549	0.436615	0.989871	-0.120549	2.26752	1.49444	1.74694	2.17941	1.91302	1.99916	2.05329	2.64113	2.14618	1.71834	2.42427	2.41675	2.45236	2.59706	2.64526	2.04547	2.99454	1.7319	1.8395	1.74699	1.73756	1.45279	2.27486	1.54101	1.51527	2.188	1.65781	2.39406	1.86288	3.23501	2.29055	2.34908
107	B Cell (Memory)	TET2	-0.272662	0.436878	0.989871	-0.272662	1.02041	1.22271	1.26607	6.77976	1.1856	1.12584	1.04824	1.22187	1.17516	0.925743	0.993775	1.22522	1.26622	1.2583	1.27196	1.14282	1.14159	1.59481	1.34676	1.42148	1.38189	1.0255	1.26858	0.846094	1.0194	1.25737	1.42744	1.09416	0.896135	1.32452	1.29267	1.42872
801	Monocyte (CD14+ CD16-)	JAK2	0.054821	0.438099	0.989871	0.054821	1.76338	1.83593	1.69108	1.98504	1.76811	1.83891	1.67934	1.88132	1.48409	1.36709	1.69292	1.86243	NA	1.88975	1.86083	NA	1.80509	2.08812	1.78123	1.92068	1.9287	1.58681	1.84267	1.56321	1.48997	1.86302	1.92305	1.55953	NA	1.95812	2.0575	NA
259	CD4+ T Cell (Central Memory)	Tyro3	0.0927822	0.438241	0.989871	0.0927822	2.81984	3.58089	2.89349	3.47904	3.04706	2.91902	2.65499	2.79623	2.84957	2.85315	2.67238	2.98082	3.01237	3.00435	3.28921	3.64023	3.26886	3.74547	3.23137	3.45144	3.43501	3.02401	2.88732	2.50945	2.58801	3.03216	3.22655	2.59311	2.90645	3.25111	3.69731	3.12953
298	CD4+ T Cell (EMRA)	CD11b	0.114769	0.438528	0.989871	0.114769	0.786248	0.965399	0.701933	0.99108	1.64446	2.50625	1.01202	1.53027	1.10365	0.857114	0.947225	0.996686	1.16217	1.17464	1.09668	1.28103	0.953457	1.13619	0.921214	1.5309	2.25536	2.08294	1.10539	1.6456	1.25178	1.24512	0.953443	0.901551	0.857116	1.38906	1.12005	1.24399
792	Monocyte (CD14+ CD16-)	CD45	-0.0984328	0.439143	0.989871	-0.0984328	4.03117	4.09478	3.9636	4.02558	3.90777	4.10725	4.39586	4.91976	4.23707	4.30472	4.57385	4.54177	NA	4.46083	4.45636	NA	3.47154	3.94842	3.76456	3.75955	4.30495	3.89496	4.40628	4.1767	4.40584	4.25991	4.94521	4.44414	NA	4.4576	4.40268	NA
18	B Cell (CD27-)	CD57	0.0258085	0.43945	0.989871	0.0258085	0.137012	0.157034	0.163103	0.20652	0.158238	0.241299	0.220018	0.367563	0.340172	0.2738	0.175748	0.194031	0.253047	0.238776	0.302418	0.314509	0.194747	0.206835	0.188958	0.301296	0.299192	0.365676	0.233802	0.258688	0.459301	0.280412	0.18111	0.192516	0.135275	0.301055	0.282524	0.274833
91	B Cell (Memory)	CD56	0.0796491	0.440398	0.989871	0.0796491	1.05721	1.24356	1.37159	1.56098	1.44135	1.31386	1.07453	1.3708	1.27369	0.81397	0.950823	1.19063	1.16444	1.28166	1.20826	1.29662	1.8573	1.41441	1.74346	1.67067	1.67008	1.23604	1.19971	0.703553	0.849682	1.22502	1.52426	0.956304	0.644409	1.42781	1.27668	1.48896
791	Monocyte (CD14+ CD16-)	CD41	-0.170286	0.440492	0.989871	-0.170286	2.43271	2.51864	2.61149	2.40004	1.89017	3.12231	3.56554	3.67177	2.85611	3.85088	2.77242	2.48426	NA	2.95538	3.09018	NA	2.20237	2.14332	2.18567	1.91012	2.42979	2.41066	2.56892	2.24629	4.22164	3.29516	3.32893	2.72244	NA	3.18426	2.98835	NA
66	B Cell (CD27+)_unassigned	p53	-0.122279	0.440722	0.989871	-0.122279	0.434696	0.972222	1.16482	0.792275	NA	0.935502	0.567342	1.78117	1.97519	0.393196	0.758359	1.18402	2.00197	1.48429	1.43988	0.806947	0.635461	1.19839	1.1415	1.29402	0.756973	0.84784	0.837949	0.772401	0.846453	1.62032	0.640009	0.682329	NA	1.64753	1.00791	0.928606
872	NK Cell (CD56+ CD16-)	DNMT3A	-0.0471941	0.442314	0.989871	-0.0471941	2.9744	2.90547	2.79073	3.09007	2.75066	2.84698	3.09802	3.19231	2.98013	2.59454	2.97839	3.02288	2.85511	2.93494	2.97196	2.95684	3.05881	2.92081	2.86408	3.05463	2.81214	2.64325	2.94601	2.78089	2.37127	2.97214	2.93838	2.82909	2.84648	2.96256	3.05348	3.13429
696	Dendritic Cell (Plasmacytoid)	P90RSK	-0.0598531	0.443852	0.989871	-0.0598531	2.62186	2.83506	2.76531	2.73182	2.60809	2.76521	2.97059	2.67972	2.79561	2.9513	2.81792	2.75318	2.80947	2.36428	2.75981	3.07528	2.58343	2.84858	2.91324	2.70567	2.65618	2.60627	3.09656	2.74594	2.99516	2.87492	2.54644	2.87461	2.49613	1.95752	2.71525	2.73097
267	CD4+ T Cell (Effector Memory)	CD25	0.098195	0.444287	0.989871	0.098195	1.57043	1.90249	1.35232	2.21172	1.31769	1.29343	1.50134	1.83624	1.66184	1.21008	1.24878	1.76029	1.72768	1.68152	1.75645	1.48882	1.91668	2.48689	2.00959	1.72606	1.29247	1.21818	1.81465	1.06307	1.28623	2.14594	1.09067	1.69806	1.29945	1.78906	2.18795	2.06731
687	Dendritic Cell (Plasmacytoid)	DNMT3A	-0.079125	0.445115	0.989871	-0.079125	2.81631	2.86648	2.98141	2.95461	2.84396	2.96231	3.16693	3.12336	3.09397	2.58748	2.95437	2.94398	3.03187	2.45594	3.05044	3.2748	2.93211	3.02483	3.09478	3.14681	2.99227	2.83795	2.96242	2.74907	2.5653	3.0997	3.02901	2.88835	2.72596	1.65808	3.0708	3.0648
190	CD4+ CD8+ T Cell	CD14	0.112129	0.445771	0.989871	0.112129	2.25618	2.52678	2.12123	2.5788	2.34103	2.45043	2.51512	3.04953	2.90197	1.85063	2.5236	2.47424	2.78398	3.22212	2.93409	3.41358	2.57168	3.02561	2.41942	3.15029	3.05625	2.43453	NA	2.54831	2.15899	3.06979	2.32573	2.35042	2.20116	3.34244	3.24183	3.10736
864	NK Cell (CD56+ CD16-)	CD4	0.0714125	0.446032	0.989871	0.0714125	0.805038	0.897656	0.750825	0.961173	0.876853	0.857766	1.15204	1.38899	1.1269	0.829163	0.806049	1.40931	1.28004	1.27456	1.17629	1.14886	0.987409	1.19898	0.892529	1.05478	1.03129	0.80224	1.27506	1.89695	0.888326	1.37051	0.798738	0.950855	0.755977	1.26442	1.32413	1.39193
547	CD8+ T Cell (Naive)	p53	-0.0501729	0.446983	0.989871	-0.0501729	0.396928	0.432808	0.781332	0.818228	0.571592	0.458411	0.555313	1.22752	0.703065	0.364038	0.524496	0.921074	0.703415	0.647558	0.64561	0.582426	0.502371	0.594206	0.512715	0.50409	0.505395	0.395304	0.778393	0.521817	0.536048	0.758047	0.590272	0.614846	0.436241	0.788799	0.702185	0.790313
892	NK Cell (CD56+ CD16+)	CD123	-0.15921	0.448529	0.989871	-0.15921	0.36882	0.456819	0.590367	0.59135	0.48101	0.486829	0.72246	3.80701	0.565683	0.510145	0.460754	0.610234	0.905012	0.70492	0.73786	0.728375	0.563723	0.647146	0.733788	0.668788	0.652162	0.463479	0.868716	NA	0.474259	0.689022	0.472153	0.501761	0.554175	0.718727	0.774646	0.761473
694	Dendritic Cell (Plasmacytoid)	p16	0.0528104	0.44998	0.989871	0.0528104	1.35576	1.26877	1.32369	1.28153	1.33945	1.22896	1.56086	1.99631	1.31591	1.1209	1.35675	1.25037	1.71746	1.41961	1.64742	1.44215	1.45568	1.48835	1.58151	1.28969	1.5254	1.21278	1.784	1.34593	1.34582	1.69881	1.41091	1.37366	1.25333	1.55065	1.56416	1.59018
61	B Cell (CD27+)_unassigned	JAK2	-0.227952	0.451284	0.989871	-0.227952	1.29206	1.93121	1.80176	1.92819	NA	1.93497	1.36309	1.9809	1.76345	1.3977	1.31113	1.30617	5.98335	1.9957	1.76916	1.4737	1.74905	2.02843	1.92248	2.18697	2.24536	1.78621	1.62711	1.23778	1.40885	1.74183	1.37003	1.25275	NA	1.97548	1.60823	1.67269
824	Monocyte (CD14+ CD16+)	CD3	-0.126897	0.454036	0.989871	-0.126897	1.54138	0.731602	0.675075	0.378535	0.808246	1.69951	1.04342	1.54612	NA	0.664595	0.584412	1.38224	NA	1.19818	0.917879	NA	0.636949	1.08934	0.357291	0.691001	1.08838	NA	1.40189	NA	NA	0.873124	1.25897	0.579502	NA	NA	NA	NA
444	CD8+ T Cell (Central Memory)	Tyro3	0.0843345	0.457507	0.989871	0.0843345	2.89578	3.57551	2.92636	3.48372	2.95908	2.91438	2.66214	2.91189	2.72724	2.81033	2.49883	2.944	3.05265	2.97853	3.16498	3.39762	3.24846	3.68132	3.20679	3.38161	3.30937	2.92679	2.80126	2.6154	2.5073	3.08885	2.97528	2.61666	2.8649	3.24382	3.66389	3.12069
749	Monocyte (CD14- CD16+)	CD27	0.152961	0.457811	0.989871	0.152961	1.70401	0.962949	1.36969	1.77193	1.59431	1.62048	2.18788	2.3645	NA	1.1801	2.03202	2.68102	NA	2.32474	2.39291	NA	1.64759	1.67961	1.47824	1.7532	1.82358	NA	2.09603	0.902581	2.50039	2.41294	2.25631	2.20175	NA	3.06428	2.35851	NA
825	Monocyte (CD14+ CD16+)	CD33	-0.142273	0.458737	0.989871	-0.142273	2.50278	1.7655	2.7531	2.92497	3.07964	2.33311	3.08431	2.72636	NA	3.5551	2.05232	2.56597	NA	2.77578	2.33453	NA	2.0086	1.98249	2.54698	2.75594	2.32841	NA	2.64189	NA	NA	3.34946	2.57494	2.38324	NA	NA	NA	NA
599	CM-_unassigned	CD19	0.0233776	0.458981	0.989871	0.0233776	0.333745	0.479188	0.364816	0.579681	0.363407	0.438493	0.365747	0.411754	0.357495	0.476056	0.364027	0.492196	0.481237	0.422271	0.442513	0.465689	0.512454	0.560006	0.430393	0.503648	0.555372	0.393792	0.449114	0.49477	0.467597	0.438155	0.319541	0.345236	0.353563	0.482982	0.458357	0.447376
275	CD4+ T Cell (Effector Memory)	CD45RA	-0.0763769	0.459627	0.989871	-0.0763769	1.42495	1.47747	1.6038	1.60566	1.51803	1.57168	1.37657	1.81787	1.53528	1.31098	1.49377	1.10791	1.79223	1.75873	1.70928	1.63886	1.89243	1.78808	1.65573	1.5428	2.08258	1.77616	1.57177	1.04531	1.00641	1.66439	1.14636	0.972208	1.18347	1.86186	1.27234	1.05913
583	CM- HLADR+	p16	0.0484508	0.460831	0.989871	0.0484508	0.809314	0.965018	0.965169	1.153	0.963106	0.889763	0.98232	1.12272	1.06643	0.939386	1.14334	1.14187	1.46657	1.29116	1.24983	1.24043	1.0865	1.12299	1.00435	1.26263	1.06263	0.69704	1.11037	0.814022	1.08824	1.25546	1.36802	1.12233	1.18272	1.37348	1.30054	1.3133
136	B Cell (Plasmablast)	Ki67	-0.152945	0.461359	0.989871	-0.152945	5.70221	5.75278	5.59065	4.55855	5.77027	5.57737	4.7979	5.55721	5.55359	4.14922	5.1891	5.8583	5.92281	5.78169	5.41572	4.9167	5.52739	5.6215	5.41566	5.48248	4.81576	5.67587	5.51514	3.808	5.11226	6.1104	4.10957	5.71846	4.12395	5.60829	5.57921	5.42304
403	CD41+	TET2	0.0500035	0.461385	0.989871	0.0500035	1.09898	1.18655	1.07851	1.28422	1.17786	1.29679	0.886431	1.16478	1.11628	0.72557	1.12237	1.19342	1.42516	1.3826	1.29161	1.25365	1.22567	1.41682	1.25887	1.43161	1.21943	1.0995	1.12374	0.814325	0.794264	1.36357	1.19972	1.24286	1.11495	1.33867	1.40276	1.43807
238	CD4+ T Cell (Central Memory)	CD45RA	-0.0927376	0.461918	0.989871	-0.0927376	1.58259	1.67815	1.9886	1.83487	1.56386	1.54023	1.54744	1.9003	1.83826	1.4514	1.89742	1.16499	1.97876	1.98874	2.015	1.98529	2.18238	1.96024	2.1953	1.68477	2.10424	1.84192	1.88598	1.08292	1.05159	2.04871	1.43041	1.03829	1.48589	2.09898	1.30286	1.07761
199	CD4+ CD8+ T Cell	CD41	-0.115863	0.463068	0.989871	-0.115863	1.20936	1.45378	1.71829	1.44157	1.45506	1.27597	1.84876	2.78709	2.22401	1.2666	1.89272	1.43558	1.8158	2.16063	1.96522	2.12664	1.57342	1.7816	1.7166	1.61886	1.58813	1.17741	NA	1.29483	1.28794	2.14769	0.843729	1.26135	1.52856	2.58678	1.91674	2.26069
672	Dendritic Cell (Plasmacytoid)	CD16	0.0248129	0.4667	0.989871	0.0248129	0.613825	0.636062	0.653247	0.709537	0.64163	0.623259	0.696713	0.888611	0.628417	0.531966	0.763671	0.626382	0.667263	0.630304	0.628387	0.577014	0.711233	0.698696	0.704579	0.677243	0.643391	0.64623	0.691259	0.629002	0.640775	0.656595	0.852589	0.826803	0.720346	0.552638	0.608413	0.653503
49	B Cell (CD27+)_unassigned	CD38	0.148156	0.469824	0.989871	0.148156	4.05831	5.92218	5.98066	5.94068	NA	4.83668	4.74399	5.65066	5.89886	4.33177	4.91281	5.27513	5.66532	5.81751	4.95465	4.70606	6.09588	5.04948	5.9292	6.12082	5.16753	5.78997	5.30373	4.60515	4.86812	5.55437	5.04165	5.16233	NA	6.0295	4.98366	5.21621
277	CD4+ T Cell (Effector Memory)	CD57	0.453297	0.470992	0.989871	0.453297	0.547745	0.189454	0.240302	0.225716	2.04631	5.22054	0.178591	4.71557	1.46593	0.242677	0.151087	0.177247	0.225112	0.327194	0.339722	0.318449	0.795039	0.256627	0.262667	1.38944	5.45927	5.79358	0.260968	3.92468	3.47108	0.407413	0.178755	0.206333	0.155833	0.465689	0.512102	0.32491
809	Monocyte (CD14+ CD16-)	T_bet	0.0671213	0.47122	0.989871	0.0671213	0.284034	0.31961	0.265132	0.317249	0.343907	0.351639	0.515051	1.26719	0.298528	0.518682	0.486907	0.562386	NA	0.631558	0.658373	NA	0.296174	0.430325	0.326039	0.287172	0.318737	0.547987	0.633532	0.627085	0.568544	0.74895	1.08915	0.465518	NA	0.726195	0.694531	NA
367	CD4+ T Cell (Naive)	TIM_3	0.0878364	0.471239	0.989871	0.0878364	1.68396	1.83546	1.61667	1.97137	1.72256	1.67814	2.46437	2.45547	2.42099	2.13913	2.3876	2.35215	2.56354	2.58985	2.50402	2.50402	1.97346	2.48122	1.92077	2.02992	1.92503	1.60605	2.6042	2.04466	2.16066	2.77391	2.37003	2.30681	2.39337	2.58236	2.5438	2.57843
450	CD8+ T Cell (Effector Memory)	CD16	0.0182241	0.471446	0.989871	0.0182241	0.549033	0.647218	0.586319	0.648006	0.546261	0.560498	0.585323	0.627843	0.586032	0.547512	0.577863	0.618029	0.644912	0.63827	0.633404	0.656482	0.6447	0.696286	0.583928	0.635308	0.594814	0.578119	0.639373	0.537435	0.551988	0.642707	0.61546	0.603593	0.633509	0.65676	0.661298	0.669311
246	CD4+ T Cell (Central Memory)	JAK2	0.0520446	0.472403	0.989871	0.0520446	1.39267	1.589	1.40263	1.63201	1.48044	1.50512	1.38889	1.56258	1.45213	1.1099	1.27504	1.40908	1.6565	1.61224	1.60788	1.69862	1.67737	1.87896	1.70695	1.72994	1.73373	1.37224	1.60986	1.27739	1.23591	1.64736	1.21557	1.26096	1.17292	1.66038	1.76151	1.66639
880	NK Cell (CD56+ CD16-)	p53	-0.0622076	0.473967	0.989871	-0.0622076	0.443348	0.561523	1.14819	0.81517	0.700607	0.531402	0.807032	1.04099	0.818753	0.587757	0.721727	1.43508	1.12763	0.930025	0.952799	0.723728	0.602048	0.701945	0.602028	0.605892	0.538637	0.410607	1.11527	0.843302	0.63378	1.00104	0.676576	0.781374	0.670842	0.986009	1.08265	1.09844
78	B Cell (Memory)	CD123	0.188831	0.474885	0.989871	0.188831	0.664458	1.38616	1.83487	1.20827	3.06979	0.907152	0.673931	0.781775	0.661424	0.609682	1.77135	1.19453	0.970192	1.12587	1.01009	0.965351	1.08662	1.86711	1.28559	1.05182	3.22411	1.10826	0.979416	0.532967	0.545519	1.36073	3.57944	1.12131	0.521057	1.56066	1.02828	1.00331
717	Granulocyte (Basophil)	CD41	-0.112528	0.475155	0.989871	-0.112528	1.87563	2.29836	2.36938	1.8323	1.24975	2.68833	2.68161	2.59561	1.89592	2.89443	2.48698	2.41294	1.82353	2.78101	2.12522	1.65947	2.02393	1.82948	1.67684	1.79476	1.86755	2.15792	2.32148	NA	NA	2.05322	2.78285	2.00731	1.65346	2.98637	2.0584	2.42271
263	CD4+ T Cell (Effector Memory)	CD123	0.0449692	0.475189	0.989871	0.0449692	0.604903	0.677397	0.648539	0.85728	0.952332	0.653583	0.777394	0.88771	0.805924	0.661335	0.717895	0.797651	1.03745	0.988844	0.901455	0.991112	0.895217	0.954806	0.819709	0.902078	1.21332	0.702411	0.893953	0.656299	0.637705	1.03395	0.587128	0.639049	0.598368	1.0572	1.0138	1.07531
606	CM-_unassigned	CD41	-0.113152	0.476053	0.989871	-0.113152	1.78268	2.22618	2.27697	1.71437	1.22713	2.32962	1.37141	2.67607	1.58812	3.13378	2.01214	1.82215	1.64777	2.12408	2.02269	1.58779	1.83017	1.87981	1.36234	1.71272	1.83033	1.42795	1.7845	1.85877	2.56383	1.68808	2.39466	1.07836	1.54306	2.49832	2.02829	2.25131
590	CM- HLADR+	TOP2b	0.0782254	0.476928	0.989871	0.0782254	3.90611	4.13291	3.82853	4.61932	4.38997	4.1873	4.28935	4.11958	4.28425	3.58382	4.73744	4.22533	4.08724	4.1804	4.34501	4.03448	3.87891	4.24694	4.35728	4.476	4.66563	4.0276	3.96954	3.65423	3.7324	4.77906	4.663	4.21588	4.49126	4.26269	4.23898	4.54327
754	Monocyte (CD14- CD16+)	CD41	-0.151181	0.478174	0.989871	-0.151181	2.18182	2.36849	2.58362	2.28643	1.72594	2.60176	3.28816	3.78243	NA	2.83812	2.43907	2.29998	NA	2.94517	2.99881	NA	2.06481	1.99242	1.80299	1.86714	2.22855	NA	2.39293	2.21989	3.46788	3.44398	2.78491	2.23534	NA	3.12653	2.74706	NA
871	NK Cell (CD56+ CD16-)	CD8a	-0.152344	0.478916	0.989871	-0.152344	2.38955	3.01021	2.73597	2.53654	3.77761	3.64131	3.1697	2.43156	3.09021	1.05657	2.56151	2.76007	3.28715	3.07341	2.92812	1.94355	2.41131	3.39552	2.45267	2.55939	2.8799	3.21928	3.18702	1.19047	1.82029	2.02583	2.51124	2.74895	2.75233	2.94306	3.22018	2.63812
498	CD8+ T Cell (EMRA)	CD56	-0.0953245	0.480738	0.989871	-0.0953245	2.3489	2.30005	2.04352	1.97621	2.83281	2.11824	2.0322	1.09713	1.87872	1.01619	1.77142	1.6745	1.84804	2.00202	1.81856	1.97018	2.0715	2.15484	1.69591	2.01566	1.73806	1.73035	1.87999	1.08572	1.20452	2.02571	1.78209	1.72791	1.73599	2.09715	1.88361	2.3745
478	CD8+ T Cell (Effector Memory)	TIM_3	0.0932009	0.486245	0.989871	0.0932009	1.53664	1.67246	1.94639	1.84013	1.66309	1.65189	2.33267	2.64154	2.43989	1.86468	2.15878	2.37008	2.56663	2.67908	2.49569	2.32951	1.96051	2.10748	1.94614	1.9895	2.14158	1.71775	2.52725	1.81924	1.89383	2.72002	1.94871	2.45117	2.2331	2.81998	2.62491	2.77917
255	CD4+ T Cell (Central Memory)	TET2	0.0373659	0.488106	0.989871	0.0373659	0.893039	1.08322	0.871435	0.986133	0.969916	1.00482	0.956322	1.07872	0.990237	0.740334	0.848478	0.925846	1.25181	1.13474	1.10659	1.002	1.06773	1.31201	1.14788	1.07332	1.12391	0.838269	1.08375	0.848598	0.85909	1.12924	0.78054	0.907239	0.81551	1.12563	1.16184	1.16694
875	NK Cell (CD56+ CD16-)	JAK2	0.0408924	0.488667	0.989871	0.0408924	1.26054	1.39021	1.36984	1.51172	1.32647	1.33007	1.35738	1.47797	1.24246	1.18142	1.07578	1.40892	1.52743	1.43083	1.4531	1.50327	1.5132	1.67327	1.47085	1.55081	1.46113	1.30526	1.59148	1.35616	1.16878	1.48923	1.09211	1.12012	1.13214	1.50951	1.56518	1.50248
732	Granulocyte (Basophil)	p53	0.0518939	0.490398	0.989871	0.0518939	0.318573	0.361174	0.458994	0.438513	0.334692	0.438915	0.650509	0.599386	0.188721	0.523445	0.593935	0.741015	0.917144	0.717391	0.504524	0.5814	0.328809	0.492704	0.432348	0.3964	0.346317	0.252405	0.957615	NA	NA	0.724689	0.504387	0.820625	0.590168	0.869651	0.607391	0.725296
285	CD4+ T Cell (Effector Memory)	p_JAK2	0.0264856	0.491129	0.989871	0.0264856	0.413806	0.425763	0.38463	0.520259	0.441801	0.457814	0.486822	0.593795	0.550986	0.385654	0.452219	0.542175	0.622002	0.620265	0.595326	0.600413	0.533538	0.563262	0.553542	0.556472	0.510991	0.380766	0.585757	0.42877	0.414121	0.643413	0.40556	0.509493	0.422574	0.63382	0.710492	0.664931
33	B Cell (CD27-)	TET2	0.0365128	0.493386	0.989871	0.0365128	0.963466	1.07951	0.973983	1.15744	1.08187	1.0277	0.99223	1.12338	1.09646	0.777354	0.921943	1.15729	1.15865	1.12712	1.11379	1.11292	1.16877	1.35951	1.13819	1.24927	1.11412	1.20944	1.09762	0.818237	0.822318	1.18368	0.833237	0.91833	0.933134	1.16807	1.19135	1.24402
621	CM-_unassigned	p53	0.0521587	0.494588	0.989871	0.0521587	0.327121	0.452218	0.739936	0.509923	0.496153	0.448997	0.700846	0.751521	0.668004	0.337433	0.679699	0.744336	1.04973	0.813549	0.744754	0.551001	0.474803	0.608325	0.605817	0.591367	0.457577	0.344973	1.03874	0.52473	0.398579	0.947121	0.609832	0.777869	0.604595	0.937842	0.859631	1.06797
422	CD8+ T Cell (Central Memory)	CD45	0.0552043	0.494744	0.989871	0.0552043	4.68413	4.74483	4.94943	4.7127	4.72273	4.76526	5.10463	5.28819	5.12507	5.00302	5.18128	5.11709	5.13943	5.37185	5.07817	5.31401	4.79181	4.82003	4.7899	4.90966	4.88119	4.83281	5.35256	4.92445	5.07398	5.2946	5.29871	5.20192	5.14795	5.36729	5.17023	5.32803
628	CM-_unassigned	Trx	-0.103567	0.498324	0.989871	-0.103567	4.65998	4.58176	4.59872	4.64368	4.55597	4.58506	3.55881	4.12914	4.3022	3.92577	4.03144	4.3739	4.52105	5.40768	4.66797	4.5163	4.601	4.6338	3.90622	4.72716	4.46267	3.94051	4.33507	3.76724	3.50023	4.19409	4.27263	3.89435	4.55382	5.39446	4.60597	4.61313
389	CD41+	CD68	0.0324067	0.498362	0.989871	0.0324067	0.408162	0.505381	0.510047	0.580562	0.377423	0.533354	0.484094	0.603174	0.5389	0.419933	0.552223	0.590151	0.746022	0.629672	0.704071	0.845778	0.545596	0.551384	0.556567	0.560243	0.534922	0.495174	0.673734	0.439993	0.408785	0.646316	0.742147	0.561457	0.537759	0.624383	0.807756	0.861237
707	Granulocyte (Basophil)	CD123	0.128487	0.498679	0.989871	0.128487	4.51385	4.84681	4.56332	5.14243	5.4847	4.91662	4.60432	4.44227	3.50729	4.38674	4.9633	4.51132	5.16146	3.93038	3.97416	5.22704	4.40322	4.91467	4.9118	5.17799	5.31987	4.56594	4.5113	NA	NA	5.41955	5.25765	4.20782	4.8711	4.06777	3.75333	5.32082
313	CD4+ T Cell (EMRA)	CD56	-0.0924081	0.498976	0.989871	-0.0924081	0.73707	0.933422	0.720842	0.821048	2.63203	2.02312	0.815788	0.836444	1.00504	0.694712	0.786867	0.794629	0.960814	0.992862	0.963793	1.07468	0.909017	1.12785	0.919732	1.0028	1.02776	1.35981	0.992101	0.684131	0.740963	1.02819	0.858418	0.787445	0.728367	1.0463	1.03492	1.06683
867	NK Cell (CD56+ CD16-)	CD45RA	0.11242	0.499872	0.989871	0.11242	5.36076	5.78139	5.77515	5.63363	5.76967	5.94367	5.05595	4.92946	5.2743	4.59946	4.6251	4.83582	5.09175	5.03649	4.90693	4.56386	5.75776	5.93418	5.94274	5.91371	5.77095	5.91927	5.2385	4.49837	4.7801	4.99901	4.86703	4.85916	5.15557	5.3135	5.13314	4.89912
823	Monocyte (CD14+ CD16+)	CD27	0.110131	0.500739	0.989871	0.110131	1.83801	1.64338	1.59762	1.35357	1.32785	1.66058	2.20291	1.80402	NA	1.65205	1.81638	2.22947	NA	2.55518	2.08713	NA	1.61685	1.88806	1.38954	1.40853	1.83667	NA	2.46926	NA	NA	2.29687	2.10169	2.43859	NA	NA	NA	NA
293	CD4+ T Cell (Effector Memory)	TIM_3	0.0641918	0.506113	0.989871	0.0641918	1.21079	1.32088	1.31122	1.52432	1.24862	1.2402	1.74779	1.93256	1.76544	1.45036	1.70724	1.78729	2.03838	1.99757	1.89717	1.95519	1.60826	1.70091	1.55751	1.54872	1.64517	1.35683	1.89709	1.46868	1.48583	2.02758	1.49857	1.59184	1.59879	2.11003	2.02142	2.04483
248	CD4+ T Cell (Central Memory)	p_JAK2	0.0260792	0.506337	0.989871	0.0260792	0.417411	0.449619	0.419765	0.522167	0.421068	0.452872	0.502565	0.58498	0.572076	0.386378	0.468528	0.555533	0.633962	0.630968	0.589415	0.608962	0.539433	0.571615	0.554714	0.559815	0.517946	0.346059	0.592059	0.447588	0.436988	0.652484	0.39971	0.527753	0.434595	0.649661	0.730887	0.672228
319	CD4+ T Cell (EMRA)	IL_7Ra	0.11416	0.506874	0.989871	0.11416	0.912522	1.41827	1.14059	1.42657	1.45133	0.85593	1.68956	1.21182	1.88095	1.49564	1.39677	2.21393	2.17814	1.91867	1.97033	2.35755	1.13582	1.64548	1.3962	1.56435	1.01841	0.972868	1.59747	2.01116	2.23401	1.86882	1.3471	1.75918	1.66286	1.75178	2.37403	3.00559
903	NK Cell (CD56+ CD16+)	CD45	0.0409056	0.508614	0.989871	0.0409056	4.73465	4.83971	4.82195	4.7993	4.75469	4.82622	5.06991	5.29896	5.0434	5.07443	4.94206	5.11701	5.28526	5.04694	4.87428	5.16168	4.90249	4.87615	4.823	4.90054	4.87443	5.03466	5.19742	NA	4.91429	5.06796	5.15994	5.03769	5.32614	5.12169	4.96522	5.12176
57	B Cell (CD27+)_unassigned	CD8a	-0.135091	0.509233	0.989871	-0.135091	1.10204	1.16716	1.33075	1.15439	NA	1.14564	1.37572	1.68265	1.49537	1.00238	1.24445	3.36844	2.0421	2.74488	1.6313	1.62792	2.2188	1.30772	1.2176	1.24965	1.3321	0.838435	1.57515	0.941503	1.06469	1.42348	1.13555	1.75	NA	2.42274	1.62641	1.98497
623	CM-_unassigned	PD_1	0.0570232	0.510646	0.989871	0.0570232	0.297189	0.413455	0.379852	0.487611	0.370258	0.478228	0.554972	1.29138	0.595388	0.585253	0.521206	0.6191	0.78768	0.807973	0.582167	0.629961	0.478189	0.537399	0.49184	0.460505	0.675903	0.52221	0.668524	1.47091	0.734823	0.691326	0.468644	0.478392	0.463451	0.867022	0.628672	0.676235
897	NK Cell (CD56+ CD16+)	CD27	0.0734431	0.511164	0.989871	0.0734431	1.04422	1.41408	1.22582	1.42325	1.53284	1.57051	2.05574	1.93744	1.71879	1.20732	1.51103	1.83001	2.09988	1.8987	2.0096	1.70831	1.52183	1.75242	1.36979	1.52479	1.45658	1.40209	2.20683	NA	1.1617	1.7463	1.77493	1.9122	1.78149	1.94387	2.13609	1.96158
978	Root_unassigned	CD45RA	0.152636	0.511551	0.989871	0.152636	3.69342	3.66657	3.2825	2.70454	3.31241	3.74975	3.91718	3.55909	3.39929	2.45031	4.68753	2.3624	2.93383	3.33259	3.68022	4.7013	3.51116	3.57621	4.44381	3.16789	3.55639	3.48294	3.95226	3.14294	4.71193	2.86465	4.01396	3.15637	2.35689	3.30598	3.73012	4.90161
807	Monocyte (CD14+ CD16-)	P90RSK	-0.0970519	0.513538	0.989871	-0.0970519	3.75147	3.52593	3.53575	3.95896	3.54434	3.61756	3.58038	3.63885	3.15311	2.89165	4.01068	4.03906	NA	3.86627	3.08538	NA	3.24446	3.84212	3.24851	3.6202	3.41647	3.17424	3.13154	2.77182	2.82041	3.68894	4.1204	4.04801	NA	4.02234	3.6912	NA
381	CD41+	CD33	-0.0540907	0.513543	0.989871	-0.0540907	1.18176	1.05947	1.23984	1.64047	1.11749	1.50182	1.66964	1.85299	1.50887	1.55927	1.42528	1.19416	1.6017	1.51365	1.57976	1.61962	1.23595	1.32569	1.17559	1.26287	1.32084	1.42591	1.78273	1.60714	1.24181	1.78213	1.2077	1.21481	1.02179	1.65169	1.48598	1.65771
261	CD4+ T Cell (Effector Memory)	CD11b	0.0659077	0.513776	0.989871	0.0659077	0.695759	0.81021	0.675196	0.932652	0.850191	1.97322	0.791171	0.988123	0.848044	0.715913	0.716563	0.812789	0.999226	0.988822	0.918477	1.00428	1.06664	1.07993	0.87757	1.1361	1.55138	1.44346	0.925365	0.895556	0.753372	1.0042	0.578905	0.668911	0.638236	1.14489	0.983168	1.02749
488	CD8+ T Cell (EMRA)	CD19	0.0214119	0.513845	0.989871	0.0214119	0.386358	0.546781	0.383373	0.49829	0.404757	0.413097	0.431307	0.46271	0.444262	0.356865	0.382333	0.47311	0.523723	0.525304	0.482848	0.577656	0.474046	0.645978	0.444315	0.51006	0.461115	0.382734	0.512181	0.414783	0.400119	0.556883	0.467507	0.395572	0.343193	0.524063	0.567226	0.535587
129	B Cell (Plasmablast)	CD57	-0.0551912	0.514156	0.989871	-0.0551912	0.0975046	0.178547	0.184713	0.228118	0.23046	0.290957	0.313534	0.535078	0.397763	1.38809	0.270766	0.150008	0.275361	0.317492	0.31735	0.24566	0.118018	0.210771	0.193564	0.317584	0.408425	0.27192	0.186523	0.318945	0.250529	0.334496	0.0876305	0.761489	0.23566	0.340554	0.269654	0.232576
977	Root_unassigned	CD45	-0.0684791	0.514252	0.989871	-0.0684791	4.72812	4.73728	5.01469	4.68942	4.61208	4.69709	5.12224	5.50073	5.11577	4.58402	5.29043	5.12396	5.40453	5.16193	5.0821	5.62672	4.65253	4.69703	4.74498	4.70197	4.85342	4.69926	5.16278	4.65349	5.03026	4.98949	5.30393	5.09166	5.0348	5.07605	5.15621	5.54759
385	CD41+	CD45	-0.0983855	0.515543	0.989871	-0.0983855	4.73507	4.62278	5.14091	4.42116	4.16688	4.68557	4.78171	5.41116	4.83056	3.99355	5.3571	5.34343	5.2495	5.18575	5.18234	5.21463	4.3408	4.74188	4.7869	4.72537	4.69125	4.51013	5.01446	4.03611	3.88769	5.12846	5.32448	5.22237	4.96588	4.97192	5.31025	5.08998
929	NKT Cell	CD123	-0.062428	0.516884	0.989871	-0.062428	0.655608	0.619273	NA	0.709478	0.813568	0.647387	1.12584	1.2612	1.16346	0.801401	0.813586	1.04579	1.31931	1.30717	1.0467	1.23424	0.759229	0.784142	0.742362	0.782235	0.75364	0.599805	1.18611	NA	0.763227	1.19833	0.579004	0.873471	0.733978	1.27433	1.18175	1.41598
961	NKT Cell	Trx	0.0642349	0.517785	0.989871	0.0642349	4.11067	4.03837	NA	3.78209	3.99494	4.05517	4.00073	4.75396	4.13428	3.7559	4.20795	4.4429	4.41124	4.44022	4.15741	3.84844	4.21238	4.12135	4.05723	4.01476	3.87393	4.06247	4.1565	NA	3.73074	4.257	4.32258	4.78772	4.24988	4.64001	4.25147	4.35976
222	CD4+ CD8+ T Cell	Tyro3	0.073422	0.518668	0.989871	0.073422	2.96408	3.67376	3.07055	3.59807	3.18151	3.08792	2.87707	3.0247	3.03206	2.86397	2.90925	3.07253	3.23158	3.39447	3.43099	3.55142	3.24178	3.75109	3.36662	3.43909	3.55891	3.03473	NA	2.79174	2.80794	3.2135	3.18151	2.59629	2.9892	3.58499	3.8373	3.48532
845	Monocyte (CD14+ CD16+)	PD_1	0.130463	0.518721	0.989871	0.130463	0.497826	0.702965	0.445481	0.460364	0.316984	1.10602	0.755216	1.90657	NA	0.485542	0.60051	0.537297	NA	0.957475	0.887658	NA	0.701871	0.887708	0.539755	0.445256	0.638301	NA	1.1363	NA	NA	0.813039	0.483877	2.21569	NA	NA	NA	NA
586	CM- HLADR+	PD_1	0.0407713	0.519559	0.989871	0.0407713	0.408424	0.433768	0.410253	0.501472	0.289294	0.451202	0.57282	1.01002	0.617651	0.543109	0.490734	0.718228	0.606665	0.759623	0.744212	0.679618	0.523742	0.534172	0.479101	0.517444	0.620475	0.455745	0.652888	0.611912	0.614945	0.660237	0.463453	0.603301	0.412607	0.981697	0.800292	0.957423
377	CD41+	CD19	-0.0521408	0.52051	0.989871	-0.0521408	0.461024	0.920554	0.681872	0.916298	0.643045	0.697538	1.15867	0.888941	1.13511	0.878752	0.444152	0.532956	0.821413	0.995642	0.969442	0.537745	0.925094	0.739967	0.680745	0.713804	0.778343	0.484513	1.08056	0.768823	0.733899	0.949553	0.446333	0.42446	0.376101	0.954858	1.0918	0.70005
59	B Cell (CD27+)_unassigned	HLA_DR	-0.117756	0.520618	0.989871	-0.117756	6.68041	6.01913	6.24301	5.54449	NA	6.05786	6.00994	6.21331	6.24794	5.56031	6.06513	7.42617	6.52289	6.67411	6.25964	6.19483	6.20072	6.14917	5.93725	6.23269	6.93122	5.96484	6.11407	5.35558	4.98418	5.87271	5.81865	6.74971	NA	7.09056	6.03187	6.5196
793	Monocyte (CD14+ CD16-)	CD45RA	0.17013	0.523234	0.989871	0.17013	2.62309	3.22851	1.8647	1.98859	2.5617	2.71396	3.01363	4.89945	1.24961	1.77971	2.08583	1.7961	NA	2.50224	2.90969	NA	1.90956	2.81751	3.34387	2.17143	3.45577	2.12284	3.15338	2.43196	2.85504	2.12352	2.441	2.65705	NA	2.94757	3.16814	NA
438	CD8+ T Cell (Central Memory)	PD_1	-0.102284	0.524362	0.989871	-0.102284	2.78212	2.67513	3.84775	2.15346	3.09339	2.76693	2.60973	3.41494	2.8633	2.57676	2.85231	2.58961	3.8512	3.28684	3.29841	3.19474	3.40317	2.94148	3.11036	3.2754	2.84339	2.37961	2.32326	2.14635	2.68255	3.32762	2.86857	2.5551	3.176	3.43323	2.27959	3.47438
581	CM- HLADR+	p_JAK2	0.0404145	0.524876	0.989871	0.0404145	0.585331	0.574934	0.531508	0.783775	0.666992	0.597499	0.651624	0.736887	0.672534	0.502708	0.665658	0.804123	1.07111	1.0053	0.828516	0.771987	0.729975	0.716556	0.660786	0.919946	0.655016	0.449712	0.753695	0.526994	0.542183	0.793274	0.778025	0.742805	0.826392	0.902292	1.24989	0.84957
384	CD41+	CD41	-0.195351	0.524934	0.989871	-0.195351	5.79559	7.77103	7.39013	7.70747	7.29276	7.20716	8.07978	7.36785	8.09714	7.63252	5.06515	6.63942	7.27438	7.43508	7.68253	5.08847	7.85434	6.92586	6.99413	6.68611	7.06503	5.48731	7.71318	7.32555	7.09329	7.38926	5.16257	6.22783	6.06079	7.56293	7.83502	7.01764
487	CD8+ T Cell (EMRA)	CD16	0.0185819	0.525369	0.989871	0.0185819	0.618547	0.66004	0.671672	0.647015	0.628471	0.624457	0.726272	0.656045	0.63907	0.489692	0.663472	0.666515	0.644194	0.664079	0.655464	0.733533	0.717515	0.762842	0.695089	0.645141	0.614673	0.627666	0.722889	0.5521	0.553863	0.646346	0.79383	0.678648	0.638373	0.682305	0.661595	0.692973
842	Monocyte (CD14+ CD16+)	p16	0.0987279	0.529803	0.989871	0.0987279	0.692365	0.869871	1.059	1.36397	0.911376	1.22969	1.49086	0.671674	NA	1.14924	1.22881	1.28027	NA	1.52742	1.53009	NA	0.796583	0.858219	1.24356	2.10861	0.873303	NA	1.0332	NA	NA	1.69004	1.58459	1.08827	NA	NA	NA	NA
814	Monocyte (CD14+ CD16-)	Tyro3	-0.0835438	0.531059	0.989871	-0.0835438	3.80469	3.66053	3.4747	3.95159	3.63957	3.62654	3.47151	3.60052	3.61009	3.29745	3.95824	3.96444	NA	3.80537	3.6383	NA	3.34358	4.03071	3.39976	3.62527	3.68816	3.80088	3.28792	2.76207	2.63682	3.74654	4.13361	3.98303	NA	3.89715	3.99841	NA
915	NK Cell (CD56+ CD16+)	p_P90RSK	0.0362314	0.533417	0.989871	0.0362314	0.97935	0.994768	1.04179	1.02725	1.05448	1.03018	1.19557	1.3568	1.13099	0.804208	1.008	1.1346	1.3299	1.27451	1.26371	1.02805	1.15134	1.22641	1.10612	1.12894	1.04253	0.893557	1.41299	NA	0.902066	1.24782	0.918077	1.02808	1.16857	1.24546	1.33159	1.29068
688	Dendritic Cell (Plasmacytoid)	HLA_DR	0.119886	0.533838	0.989871	0.119886	6.0785	4.94129	4.07249	5.20216	6.09361	5.1389	5.31428	5.35623	4.85269	4.27824	5.37276	5.75828	4.87224	5.10441	5.12093	4.81809	6.2144	5.0745	4.49582	5.3936	6.37872	5.3413	5.22507	5.01269	4.46138	4.72376	5.36953	5.86515	4.95474	4.89784	5.11614	5.76865
849	Monocyte (CD14+ CD16+)	TOP2b	-0.0635365	0.534653	0.989871	-0.0635365	4.05945	4.19908	3.93308	4.12454	3.99152	4.12346	4.06196	3.99174	NA	3.85787	4.51451	4.39074	NA	4.25567	4.21649	NA	3.61848	4.2747	4.02012	3.7145	4.07799	NA	3.88679	NA	NA	4.50324	4.25947	4.26373	NA	NA	NA	NA
140	B Cell (Plasmablast)	p53	-0.16406	0.535068	0.989871	-0.16406	0.62135	0.859446	0.801606	0.674575	0.95862	0.807133	0.89181	1.60061	1.35841	4.4117	1.48423	1.68367	2.09093	1.69667	1.5462	1.02901	1.00704	0.97907	0.850742	0.810009	0.769255	0.504794	1.63861	1.25965	1.11871	2.1487	0.332032	2.0488	0.961944	2.00517	1.67337	1.7831
555	CD8+ T Cell (Naive)	Tyro3	0.0581505	0.535854	0.989871	0.0581505	2.86806	3.43261	2.92287	3.40721	2.98787	2.91027	2.72421	2.9582	2.76145	2.85025	2.65255	3.09904	3.04984	3.02338	3.16929	3.42567	3.1136	3.60281	3.14821	3.246	3.1197	2.99519	2.8871	2.77179	2.65563	3.11084	2.97433	2.72155	2.78683	3.25942	3.65095	3.12923
710	Granulocyte (Basophil)	CD19	0.0289129	0.538395	0.989871	0.0289129	0.358601	0.528406	0.29841	0.60431	0.375795	0.453835	0.239305	0.311862	0.491982	0.439136	0.33112	0.432727	0.366327	0.496322	0.41112	0.478069	0.650562	0.458366	0.353428	0.610975	0.698406	0.418027	0.418682	NA	NA	0.396395	0.282222	0.325137	0.237227	0.400582	0.518337	0.426597
404	CD41+	TIM_3	-0.122664	0.540072	0.989871	-0.122664	1.40749	2.02558	1.77182	2.04267	1.50735	1.89799	3.34431	2.64597	3.40587	2.67251	1.8864	2.37536	2.65971	2.88317	2.97881	2.53022	2.17048	2.00934	1.87575	1.75728	1.83462	1.38074	3.01991	2.43471	2.20518	2.75921	1.80944	2.08075	1.83088	2.90491	3.14377	2.85566
986	Root_unassigned	JAK2	0.0402547	0.540644	0.989871	0.0402547	1.90742	1.93876	1.85114	2.02445	1.89994	1.93756	1.90432	2.10856	1.92646	1.47665	1.64762	1.85983	2.20827	2.13578	2.05045	2.33441	2.02656	2.15377	1.98641	2.02437	2.058	1.82082	2.0363	1.61546	1.82991	2.09995	2.00484	1.88424	1.87241	2.12972	2.17447	2.13846
998	Root_unassigned	Trx	-0.0381937	0.541216	0.989871	-0.0381937	4.89506	4.93603	4.89691	4.85317	4.81247	4.93722	5.01819	5.23423	5.05448	4.50994	4.9687	4.978	5.02215	5.0779	4.9804	4.9685	4.8628	4.94045	4.89638	4.83555	4.8477	4.9726	5.00981	4.5337	4.50454	4.99816	4.95872	5.07867	4.80845	5.06183	4.97935	5.24354
662	Dendritic Cell (Conventional)	TET2	0.0346235	0.542575	0.989871	0.0346235	1.10908	1.17215	1.03414	1.14352	1.10075	1.2452	1.0803	1.30795	1.14808	0.82449	0.959755	1.09192	NA	1.30222	1.20712	NA	1.16457	1.37977	1.20285	1.23415	1.16131	0.907406	1.16589	0.856713	1.01467	1.2953	1.17994	1.0843	NA	1.24211	1.32243	NA
567	CM- HLADR+	CD38	0.0984405	0.543846	0.989871	0.0984405	2.53631	4.08634	4.7528	4.01829	3.50618	3.32561	3.80909	4.05666	4.17765	3.46157	4.13759	3.95838	3.74847	3.88313	3.57859	3.31157	3.93715	3.42174	3.83464	3.79615	4.00225	4.22408	3.135	3.39354	3.41725	4.73199	4.21719	4.12676	4.05573	4.36102	3.38505	3.88375
303	CD4+ T Cell (EMRA)	CD19	-0.0897247	0.545733	0.989871	-0.0897247	0.401601	2.77999	0.375157	0.563602	0.435677	0.411339	0.422367	0.45561	0.435187	0.388639	0.402737	0.448664	0.527796	0.510802	0.512129	0.608142	0.514848	0.778612	0.498348	0.867295	0.506031	0.379295	0.478965	0.411034	0.421698	0.519668	0.410415	0.376528	0.392403	0.530702	0.598913	0.559085
234	CD4+ T Cell (Central Memory)	CD38	0.128727	0.547669	0.989871	0.128727	2.17255	1.38836	3.9944	2.2095	1.66218	1.83011	2.34104	2.90577	2.60538	2.01329	2.31708	3.08165	2.80693	2.56781	1.81736	2.15163	2.84322	2.07416	3.06449	2.80583	2.3991	2.65132	2.86961	1.59125	1.8946	3.4801	2.03192	2.18546	1.80756	3.66722	2.39393	2.16487
601	CM-_unassigned	CD27	-0.0732984	0.54841	0.989871	-0.0732984	1.01801	1.34257	1.1087	1.01736	1.29829	1.92425	1.57909	1.76617	1.34919	0.923078	1.4349	1.09086	1.93497	2.04477	1.56652	1.66861	1.14638	1.55784	1.16502	1.36244	1.60601	1.02447	1.60391	0.895793	0.883321	1.58777	1.40634	1.19889	1.01273	2.0228	1.75018	1.67068
126	B Cell (Plasmablast)	CD45	-0.0889043	0.548743	0.989871	-0.0889043	4.68549	4.27176	4.52076	4.35217	4.5471	4.42155	5.372	4.69124	4.89125	4.91618	4.96665	4.50564	4.74088	5.05156	4.68123	5.33352	4.58032	4.29299	4.30256	4.38522	4.4075	4.45496	5.34227	3.61954	4.18511	5.21199	4.40725	5.52283	5.24528	4.9388	4.86041	4.76951
802	Monocyte (CD14+ CD16-)	Ki67	-0.14327	0.549249	0.989871	-0.14327	2.32342	2.93098	1.77805	2.02072	1.69337	2.5397	2.97356	3.37949	2.82778	1.81839	2.37301	3.69956	NA	2.6599	2.43759	NA	1.41347	3.56079	1.74573	1.29862	1.94503	2.1841	1.99872	2.30165	2.28962	2.85415	2.99947	2.81949	NA	2.67949	3.35938	NA
949	NKT Cell	JAK2	0.0421021	0.549693	0.989871	0.0421021	1.40454	1.5187	NA	1.55089	1.44584	1.38325	1.56505	1.57832	1.42665	1.15323	1.25949	1.50547	1.78903	1.65071	1.53038	1.59301	1.59007	1.81517	1.59977	1.59333	1.5041	1.3771	1.71643	NA	1.03182	1.63549	1.68264	1.39128	1.14042	1.63319	1.66686	1.60841
257	CD4+ T Cell (Central Memory)	TOP2b	0.0436251	0.550813	0.989871	0.0436251	3.37281	3.52726	3.52409	3.53051	3.43088	3.55702	3.52767	3.5541	3.45357	2.77367	3.48036	3.47824	3.67442	3.54513	3.53628	3.5308	3.52154	3.68207	3.55444	3.61624	3.66966	3.59155	3.60384	3.13179	2.92288	3.60879	3.43141	3.46094	3.48173	3.67509	3.6777	3.56513
455	CD8+ T Cell (Effector Memory)	CD33	0.0345237	0.552067	0.989871	0.0345237	0.437101	0.47815	0.453311	0.501003	0.487786	0.464466	0.66264	0.783194	0.688784	0.503199	0.521239	0.669835	0.812208	0.861049	0.777708	0.757038	0.591113	0.622756	0.555562	0.60957	0.557765	0.415096	0.774485	0.534504	0.527526	0.882118	0.498018	0.608959	0.543681	0.937257	0.837358	0.915324
884	NK Cell (CD56+ CD16-)	TET2	0.0296921	0.552196	0.989871	0.0296921	0.823496	0.980053	0.90362	1.05099	0.935634	0.966736	0.965942	1.03925	0.920594	0.78401	0.793212	0.935762	1.17722	1.05823	1.07815	1.11299	0.994524	1.20559	1.04143	1.07552	1.01095	0.811601	1.1813	0.925167	0.809349	1.07241	0.820948	0.817504	0.819399	1.14163	1.18443	1.0892
172	CD4- CD8- T Cell	JAK2	0.0425241	0.552584	0.989871	0.0425241	1.2534	1.4689	1.30137	1.49509	1.34813	1.39017	1.27915	1.35316	1.27626	0.991001	1.1164	1.28216	1.55955	1.45067	1.45643	1.51122	1.51439	1.78084	1.54484	1.61581	1.46444	1.2429	1.4165	1.18432	1.01036	1.4785	1.06464	1.15142	1.06344	1.49429	1.6535	1.53325
401	CD41+	PD_1	-0.0886999	0.552812	0.989871	-0.0886999	0.433512	0.909955	0.726384	0.877069	0.568701	0.638708	2.03458	1.20702	1.99568	1.44184	0.695849	0.886173	1.09538	1.43252	1.43765	0.931652	0.881341	0.664877	0.639449	0.649152	0.74606	0.484666	1.74013	1.20933	1.04057	1.15632	0.80911	0.809351	0.774823	1.37356	1.59374	1.32103
902	NK Cell (CD56+ CD16+)	CD41	0.060707	0.556932	0.989871	0.060707	1.15302	1.52473	1.63343	1.62452	1.34327	1.34832	2.53609	1.8918	1.48042	1.39547	1.06135	1.3326	1.82354	1.47814	1.49472	1.58185	1.63805	1.74119	1.81795	1.71358	1.53297	1.40723	1.92871	NA	1.23187	1.48977	1.58822	1.13176	1.74689	1.69186	1.68979	1.72007
290	CD4+ T Cell (Effector Memory)	PD_1	0.10336	0.558009	0.989871	0.10336	2.6851	2.64666	3.51901	2.37571	2.52342	2.68408	1.73612	2.82878	2.34059	1.83266	1.70589	2.23232	2.80028	2.73807	2.42217	2.45065	3.28144	3.04157	3.24193	2.59505	3.15617	2.75384	1.95935	1.75829	2.44085	3.06192	1.83596	1.96683	2.48252	2.74313	1.84041	3.016
690	Dendritic Cell (Plasmacytoid)	JAK2	0.0362354	0.558842	0.989871	0.0362354	1.61735	1.61699	1.50995	1.61274	1.55679	1.57207	1.584	1.57981	1.57649	1.3882	1.33385	1.54214	1.76995	1.32814	1.69246	1.42898	1.71634	1.81537	1.71173	1.67322	1.63513	1.46799	1.71061	1.2693	1.50737	1.75581	1.32268	1.39323	1.46338	1.21188	1.79058	1.84505
815	Monocyte (CD14+ CD16+)	c_Casp3	-0.0988191	0.560017	0.989871	-0.0988191	0.79953	1.07067	1.7157	1.07105	1.33902	0.989524	1.73449	0.993727	NA	1.3529	1.97549	1.22233	NA	1.23402	1.14236	NA	0.865374	1.20489	1.85722	0.790363	1.07869	NA	1.66996	NA	NA	1.75002	0.772899	0.641767	NA	NA	NA	NA
86	B Cell (Memory)	CD38	-0.166259	0.560414	0.989871	-0.166259	1.63649	2.72699	2.05266	3.05346	1.68659	1.64288	1.3137	2.84197	3.42122	1.02737	2.42797	4.05619	2.75016	3.64355	2.79386	2.02155	3.31145	1.32149	2.92472	2.12376	2.25782	1.94203	1.67971	2.69036	3.15369	3.66788	2.78866	1.97822	1.01468	2.44085	1.90305	1.23806
708	Granulocyte (Basophil)	CD14	-0.104647	0.560633	0.989871	-0.104647	1.87855	2.05259	3.10238	2.41544	2.16245	2.04155	1.34564	2.41069	0.706357	1.875	1.94223	2.02231	2.2131	2.07322	2.08483	2.45999	2.09872	2.31669	2.43648	2.44955	2.42759	0.844627	1.64512	NA	NA	2.06921	1.80072	1.62803	1.20067	1.94171	2.1513	2.21256
660	Dendritic Cell (Conventional)	PD_1	0.0634975	0.563046	0.989871	0.0634975	0.589272	0.558648	0.447967	0.634485	0.598656	0.675844	0.843386	1.15881	1.2002	0.779017	0.793096	1.04844	NA	1.26586	0.919677	NA	0.538486	0.705449	0.481793	0.698387	0.689177	0.647023	0.923108	0.807359	0.889593	0.970172	1.49007	0.982464	NA	1.5553	1.02395	NA
405	CD41+	TOP2b	-0.127945	0.563773	0.989871	-0.127945	3.8312	4.0267	3.89278	3.87434	3.87942	4.07025	3.79915	3.97552	3.88097	2.55748	4.15498	4.20069	4.18295	4.04515	4.06097	4.16076	3.68132	4.1143	3.93108	3.93545	3.91657	4.02379	3.92577	3.03284	0.943332	4.21995	4.22628	4.19344	3.99197	3.94693	4.1048	4.35837
898	NK Cell (CD56+ CD16+)	CD3	0.0313726	0.565711	0.989871	0.0313726	0.62695	0.662387	0.807177	0.670009	0.722431	0.729402	0.979368	0.890263	0.835042	0.728028	0.704681	0.718601	0.789217	0.935349	0.868253	0.899282	0.658943	0.666878	0.739713	0.693238	0.617308	0.683203	0.884642	NA	0.923001	0.760341	0.956884	0.814247	1.31575	0.791107	0.843992	0.902382
965	Root_unassigned	CD11c	-0.0619529	0.568265	0.989871	-0.0619529	3.93599	4.10129	4.15655	3.77034	3.85036	4.12028	3.94253	4.38131	3.91717	3.20866	3.65302	3.85737	4.11695	4.04608	4.02536	4.18322	4.08417	4.18286	4.12428	3.83356	4.29574	4.13144	3.91914	3.31549	3.08209	3.88619	3.61093	3.82674	3.55783	4.12931	4.12742	4.16803
661	Dendritic Cell (Conventional)	T_bet	0.0368139	0.569028	0.989871	0.0368139	0.358546	0.4378	0.347695	0.421123	0.379704	0.338036	0.586099	0.791766	0.403219	0.588441	0.590069	0.672153	NA	0.723096	0.691355	NA	0.339671	0.460614	0.40703	0.35362	0.42787	0.414138	0.679546	0.471576	0.620563	0.753242	0.825199	0.595065	NA	0.724983	0.77138	NA
427	CD8+ T Cell (Central Memory)	CD8a	0.0682752	0.569067	0.989871	0.0682752	4.85165	4.87495	5.20408	4.78805	4.93134	4.97377	4.45769	4.63336	4.59532	4.08156	4.28289	4.52596	4.61265	4.71681	4.47729	4.19689	5.03763	5.03831	5.05815	5.07714	5.06148	5.0652	4.44074	3.90021	4.05997	4.8274	4.27001	4.65289	4.57201	4.83533	4.61367	4.78654
211	CD4+ CD8+ T Cell	p_JAK2	0.033581	0.570176	0.989871	0.033581	0.428373	0.448255	0.443073	0.525102	0.464452	0.492305	0.643739	0.83625	0.623647	0.352477	0.373247	0.549306	0.72889	0.817505	0.690306	0.728614	0.51374	0.635529	0.574582	0.624133	0.587634	0.338882	NA	0.391101	0.675516	0.719904	0.802499	0.527592	0.359612	0.863748	0.721324	0.741864
350	CD4+ T Cell (Naive)	CD56	0.030583	0.570282	0.989871	0.030583	0.797871	0.844738	0.822242	0.877609	0.809168	0.830087	0.951188	0.870353	0.936709	0.694547	0.854526	0.822981	1.07677	1.06397	1.05351	1.2195	0.920312	1.13615	1.03929	0.900966	0.891667	0.684727	1.11002	0.753436	0.775749	1.11762	0.910406	0.803129	0.75543	1.0832	1.09294	1.04005
752	Monocyte (CD14- CD16+)	CD38	0.246818	0.57148	0.989871	0.246818	1.25203	2.8294	1.56501	4.11977	2.55477	3.93346	3.87791	4.23807	NA	1.67739	1.86755	4.03038	NA	1.64393	2.2059	NA	1.29229	3.52868	1.07568	3.28485	1.42063	NA	2.78902	3.30658	2.73465	4.85077	3.21767	3.68772	NA	4.28117	3.53451	NA
686	Dendritic Cell (Plasmacytoid)	CD8a	0.057404	0.573322	0.989871	0.057404	0.906311	0.693691	0.676295	0.909102	1.00417	0.73346	1.32836	1.51378	1.11718	0.831879	1.11716	1.41596	1.37106	1.32643	1.13838	1.01149	1.1716	0.918428	0.833601	0.909486	1.24324	0.590103	1.40096	0.917111	0.627393	1.40884	1.27706	1.16046	1.13286	1.45463	1.26077	1.70664
737	Granulocyte (Basophil)	TIM_3	0.0598646	0.577391	0.989871	0.0598646	1.21675	1.57749	1.09508	1.50897	1.67754	1.39588	1.34118	1.3585	1.52736	2.19238	1.42645	1.9719	2.02058	1.49295	1.50367	1.81305	1.46617	1.84359	1.14652	1.55747	1.81244	1.11708	1.72033	NA	NA	1.94376	1.36443	2.05385	1.47273	1.70421	1.71137	1.90391
605	CM-_unassigned	CD4	-0.137526	0.57838	0.989871	-0.137526	1.57173	1.76393	1.67166	2.18512	1.83532	1.7467	1.03865	1.75124	1.08188	0.829969	1.1271	0.962503	2.01482	3.5668	1.42506	2.06253	1.71663	2.02803	1.0354	2.20365	2.73311	0.792966	1.12547	0.796626	0.781337	1.44055	1.24111	1.01269	1.11141	3.50447	1.55644	1.3547
50	B Cell (CD27+)_unassigned	CD4	-0.0694235	0.578507	0.989871	-0.0694235	1.0295	1.19186	1.0624	1.14476	NA	1.21228	1.17345	1.39607	1.46511	1.01954	1.0958	2.34406	1.53823	1.71648	1.47015	1.41342	1.43215	1.46095	1.35225	1.20648	1.37422	0.929751	1.35348	0.658939	0.771169	1.3078	0.98499	1.31246	NA	1.95399	1.34967	1.78344
760	Monocyte (CD14- CD16+)	CD8a	0.099427	0.579886	0.989871	0.099427	1.15471	0.971987	1.04047	1.22085	1.34011	1.04938	1.80343	1.88288	NA	0.907118	1.57472	1.96646	NA	1.78191	1.69116	NA	1.20919	1.17674	1.03079	1.12549	1.34584	NA	1.59529	0.778472	1.10568	2.04836	1.88925	1.72974	NA	2.72557	1.91734	NA
135	B Cell (Plasmablast)	JAK2	-0.135298	0.580137	0.989871	-0.135298	1.94647	1.90256	1.75029	1.85902	2.00679	1.96348	1.67364	2.09631	1.87086	5.74253	1.4181	1.92156	2.1866	2.02728	2.06398	2.05147	2.31458	2.24207	2.06977	1.9142	2.23114	2.08557	2.09069	1.78879	1.53948	2.17155	1.9009	2.08063	1.75514	2.00171	2.10642	2.02351
197	CD4+ CD8+ T Cell	CD38	0.177394	0.583282	0.989871	0.177394	1.18723	0.892236	4.4601	1.67303	1.79218	1.41441	2.63258	4.03012	2.22992	1.02226	3.71394	2.16773	2.41973	2.5518	2.22161	1.61735	1.86878	1.5016	2.78685	2.52542	3.09948	2.23819	NA	1.56921	1.73047	3.62602	1.9736	2.62364	2.27946	4.03852	1.82432	2.74992
647	Dendritic Cell (Conventional)	CD57	0.0177753	0.585726	0.989871	0.0177753	0.13345	0.176989	0.133237	0.177616	0.158891	0.276281	0.185737	0.274935	0.0485802	0.246454	0.151493	0.152591	NA	0.204599	0.270999	NA	0.191725	0.179147	0.178966	0.187809	0.20968	0.150257	0.176228	0.271139	0.356118	0.208761	0.126737	0.163222	NA	0.218837	0.22208	NA
655	Dendritic Cell (Conventional)	p_JAK2	0.0276877	0.586083	0.989871	0.0276877	0.498881	0.500305	0.484678	0.618738	0.521236	0.507293	0.606888	0.644397	0.498468	0.436485	0.520146	0.681105	NA	0.770232	0.727151	NA	0.61224	0.649004	0.619358	0.647579	0.542219	0.268741	0.676507	0.489841	0.521644	0.745514	0.446903	0.631493	NA	0.754439	0.798148	NA
111	B Cell (Memory)	Tyro3	0.0725385	0.586493	0.989871	0.0725385	2.82779	3.45643	3.06842	4.65089	3.24207	3.14341	2.81115	3.03354	3.00827	2.87116	2.8055	3.52568	3.01894	3.01507	3.19659	3.23522	3.51965	3.72665	3.49276	3.54484	3.68706	3.46452	2.99661	2.90061	3.01362	3.02319	3.1733	2.94906	2.72738	3.31594	3.33217	3.20339
254	CD4+ T Cell (Central Memory)	T_bet	0.0367034	0.587194	0.989871	0.0367034	0.476367	0.493022	0.500995	0.425535	0.564158	0.612106	0.580534	0.970371	0.724882	0.412904	0.541003	0.699176	0.897936	0.834549	0.743824	0.833748	0.588492	0.647446	0.603379	0.550568	0.686087	0.464588	0.722861	0.707485	0.61925	0.843568	0.420148	0.576142	0.45154	1.00769	0.908903	1.10021
42	B Cell (CD27+)_unassigned	CD14	-0.0827308	0.588369	0.989871	-0.0827308	1.88734	2.1676	2.3521	2.46256	NA	2.3215	1.91353	2.18947	2.24227	1.81303	1.76134	3.05756	3.00884	2.67723	2.60681	2.54319	2.60857	2.71791	2.48968	2.57012	2.55149	1.9417	2.35704	1.42653	1.5368	2.31268	1.58247	1.99824	NA	2.76494	2.41449	2.49076
288	CD4+ T Cell (Effector Memory)	p53	0.0312641	0.588683	0.989871	0.0312641	0.389609	0.446947	0.686726	0.743963	0.481576	0.43362	0.495084	0.658483	0.620539	0.357512	0.445709	0.806857	0.717488	0.633148	0.629077	0.573508	0.554514	0.724135	0.541599	0.545434	0.536192	0.446835	0.882858	0.477506	0.514294	0.797308	0.331517	0.550488	0.339813	0.83361	0.784604	0.759366
200	CD4+ CD8+ T Cell	CD45	-0.0604327	0.588857	0.989871	-0.0604327	4.82275	4.63565	4.91489	4.71091	4.97549	4.82081	5.34525	5.57199	5.4042	4.90977	5.50371	5.14484	5.4015	5.71476	5.44539	5.4311	4.74865	4.76951	4.78519	4.91166	5.06614	4.8336	NA	5.21392	5.1515	5.39117	5.14153	5.12855	5.08178	5.65301	5.27141	5.52681
122	B Cell (Plasmablast)	CD33	-0.0668476	0.589093	0.989871	-0.0668476	0.347296	0.486434	0.439553	0.360372	0.589187	0.423129	0.61473	0.804915	0.736247	2.19854	0.785227	0.733712	0.87391	0.854043	0.730206	0.585693	0.383754	0.547047	0.499407	0.504723	0.521615	0.40519	0.732667	0.619588	0.704506	0.832416	0.116883	1.04069	0.849629	0.95092	0.800657	0.983943
102	B Cell (Memory)	p16	-0.204238	0.59095	0.989871	-0.204238	0.672792	0.957356	1.43181	7.0824	0.795412	0.763494	0.86258	1.01553	0.990039	0.806104	0.896949	1.86512	1.16084	1.10236	1.18005	1.14419	1.43743	1.28704	1.24658	1.10633	1.07151	0.958283	1.29268	0.7499	1.34663	1.13566	1.4779	1.10915	1.28597	1.34937	1.23106	1.37372
616	CM-_unassigned	JAK2	0.0423413	0.591019	0.989871	0.0423413	1.22404	1.64637	1.45925	1.92042	1.39906	1.37309	1.17761	1.50158	1.12778	1.59738	1.18026	1.83148	1.71739	1.48008	1.60507	1.71637	1.58121	1.89581	1.48754	1.66038	1.89905	1.28451	1.47203	1.40279	1.64954	1.46558	1.36602	1.18621	1.46826	1.6691	1.65531	1.49133
119	B Cell (Plasmablast)	CD25	-0.0793421	0.59138	0.989871	-0.0793421	1.10196	0.821444	0.86664	0.650926	1.20247	0.764157	1.61644	1.32715	1.36606	2.08939	1.20018	0.554143	1.44648	1.65637	1.42356	1.39977	0.722	0.965521	0.828203	1.07669	0.957794	0.867395	1.74942	0.431389	0.936824	1.41833	0.811907	1.48722	0.777786	1.82199	1.67323	1.69195
781	Monocyte (CD14+ CD16-)	CD123	0.151032	0.594614	0.989871	0.151032	0.965595	2.14478	1.91986	1.32889	2.56569	1.50741	1.89747	3.2454	0.587736	1.01927	1.13678	1.22796	NA	1.45065	0.956012	NA	0.96643	1.69478	2.48856	1.75791	4.14765	1.25425	1.8838	0.979433	1.37932	1.46121	1.88662	1.3853	NA	1.64112	1.14156	NA
496	CD8+ T Cell (EMRA)	CD45	0.0352218	0.594614	0.989871	0.0352218	4.79944	4.85781	4.76294	4.87214	4.82161	4.88929	5.1637	5.14709	5.05273	4.9747	5.08013	5.12656	5.04326	5.2952	5.00226	5.24489	4.86736	4.99877	4.72676	4.87467	4.77881	4.94248	5.36443	4.84931	4.91106	5.27243	5.16006	5.18282	5.17868	5.27678	5.10514	5.20778
857	NK Cell (CD56+ CD16-)	CD16	-0.0827207	0.595649	0.989871	-0.0827207	1.69434	1.83504	1.49382	2.01455	1.476	2.0969	1.36411	1.58381	2.48136	1.41429	1.92594	1.10254	1.90596	1.59654	1.76895	1.54462	1.59476	1.73123	2.35477	2.04085	1.93438	1.65947	2.25597	0.642957	0.810736	1.23908	1.31171	1.11853	1.36109	1.85308	2.53057	1.53604
615	CM-_unassigned	IL_7Ra	-0.0232627	0.595688	0.989871	-0.0232627	0.308618	0.378505	0.305013	0.4824	0.313605	0.33481	0.400915	0.496472	0.50163	0.52695	0.374512	0.578258	0.545058	0.642793	0.510378	0.618595	0.360695	0.441693	0.302943	0.423075	0.444078	0.23258	0.462153	0.411822	0.490116	0.521767	0.342231	0.351264	0.380869	0.617808	0.507217	0.655995
283	CD4+ T Cell (Effector Memory)	JAK2	0.0415391	0.599085	0.989871	0.0415391	1.35293	1.58073	1.33854	1.61129	1.43766	1.40289	1.31967	1.46811	1.40448	1.06952	1.17355	1.34821	1.58019	1.53985	1.56044	1.6145	1.66303	1.86434	1.69676	1.66752	1.60073	1.26156	1.56712	1.19671	1.16638	1.60542	1.00664	1.17522	1.08649	1.58145	1.72383	1.60399
573	CM- HLADR+	CD57	0.188198	0.600729	0.989871	0.188198	0.137428	0.133804	0.156151	0.170365	0.174965	0.24439	0.237004	3.90461	0.267241	0.224734	0.164183	0.167003	0.255832	0.21985	0.231691	0.249823	0.247537	0.189108	0.188365	0.198319	2.05735	4.51644	0.196849	0.304624	0.444206	0.386337	0.187383	0.175965	0.149005	0.257141	0.224958	0.226644
345	CD4+ T Cell (Naive)	CD38	0.0852421	0.601014	0.989871	0.0852421	2.77467	2.64669	3.40464	3.12954	2.58462	2.36039	3.18172	3.01711	3.85298	2.98017	3.17758	3.19588	2.83435	3.09055	2.8339	3.55507	3.09083	3.92559	3.46072	3.09375	2.7191	2.02751	3.44695	2.56816	2.8755	4.262	3.3972	2.94682	2.68147	3.54183	3.02362	2.9227
734	Granulocyte (Basophil)	PD_1	0.0296173	0.603972	0.989871	0.0296173	0.33782	0.455032	0.31432	0.550805	0.400061	0.410897	0.405987	0.566166	0.360615	0.592168	0.527406	0.64405	0.85012	0.473095	0.55142	0.663153	0.421921	0.43138	0.332332	0.633182	0.522815	0.312924	0.582798	NA	NA	0.775047	0.448014	0.508591	0.44497	0.614732	0.640943	0.83522
673	Dendritic Cell (Plasmacytoid)	CD19	0.0146875	0.605226	0.989871	0.0146875	0.308816	0.425405	0.410082	0.413718	0.370963	0.350223	0.359546	0.369955	0.365862	0.342839	0.30791	0.369754	0.406493	0.366379	0.445232	0.468089	0.471721	0.465976	0.394811	0.421582	0.433176	0.310008	0.372311	0.493528	0.388961	0.413202	0.239826	0.327499	0.355365	0.368305	0.415414	0.444582
988	Root_unassigned	p_JAK2	0.0578912	0.605903	0.989871	0.0578912	0.856784	0.71218	0.716367	0.854121	0.752686	0.701892	1.02863	1.50796	1.30329	0.735626	1.0182	1.05777	1.27535	1.44917	1.28708	1.58653	0.816239	0.840226	0.813567	0.87068	0.789219	0.656688	1.18467	0.822751	1.52596	1.46927	1.0734	1.45521	1.04019	1.52744	1.64202	1.24238
70	B Cell (CD27+)_unassigned	TET2	-0.0484218	0.606562	0.989871	-0.0484218	0.993182	1.6649	1.42192	1.53347	NA	1.45421	1.06564	1.51022	1.11584	0.858687	0.954142	1.3401	1.50886	1.09347	1.33336	1.42332	1.25844	1.71314	1.48792	1.52117	1.34318	1.30719	1.22168	0.839065	0.84836	1.2764	0.834062	0.949766	NA	1.35824	1.27345	1.31292
776	Monocyte (CD14- CD16+)	Trx	0.110928	0.607284	0.989871	0.110928	4.36333	4.37791	4.57646	4.77824	4.62106	4.88267	4.98108	5.15381	NA	2.27929	4.48641	4.98953	NA	4.3496	4.87558	NA	4.18562	4.98931	4.29273	4.51154	4.31316	NA	4.64627	4.49531	4.17027	4.97959	4.83606	5.06449	NA	4.99688	4.67582	NA
706	Granulocyte (Basophil)	CD11c	-0.129057	0.608307	0.989871	-0.129057	1.40241	1.87564	3.90078	1.61682	2.12246	1.77556	1.79421	3.20926	2.05002	1.80958	3.45975	1.88569	2.36845	1.74876	1.6908	2.59433	1.80129	1.96412	3.79	1.60789	1.95444	1.43886	1.87796	NA	NA	2.43784	3.0692	1.41002	1.64834	1.78509	1.72855	2.57106
932	NKT Cell	CD19	0.0177827	0.609254	0.989871	0.0177827	0.40387	0.543031	NA	0.557514	0.45238	0.443524	0.519682	0.486177	0.485833	0.391343	0.407101	0.464187	0.628817	0.536809	0.541316	0.648449	0.528234	0.678491	0.535528	0.564933	0.493635	0.427874	0.574867	NA	0.380244	0.539303	0.465301	0.431311	0.493744	0.560365	0.560555	0.542388
549	CD8+ T Cell (Naive)	PD_1	0.0948363	0.610251	0.989871	0.0948363	2.34177	2.46665	2.47136	1.36931	2.31842	1.66835	1.66809	3.21955	3.00789	2.29209	2.64306	2.35942	2.29926	3.03383	2.70741	2.57682	3.05395	2.86105	1.35133	2.92746	2.67046	1.17799	2.68119	2.01855	2.68093	2.65702	2.52973	2.47374	2.98212	3.0458	2.13633	2.713
718	Granulocyte (Basophil)	CD45	-0.0856907	0.610451	0.989871	-0.0856907	3.52883	3.3771	4.53981	3.38848	3.56395	3.46015	3.54274	4.44457	3.78398	3.21635	4.96411	3.97826	3.86246	3.80074	3.57837	3.83289	3.37608	3.34561	4.16214	3.36551	3.5039	2.94878	3.54957	NA	NA	3.7592	4.87775	3.9085	3.81539	3.78234	3.76913	3.89135
148	B Cell (Plasmablast)	Tyro3	-0.0942123	0.610844	0.989871	-0.0942123	3.47078	3.71612	3.29175	3.96933	3.59191	3.49251	3.17805	3.37868	3.29369	6.04372	2.91435	3.22855	3.49401	3.46821	3.57827	3.63964	3.68298	3.98856	3.41716	3.82744	3.86726	3.64918	3.52437	3.37334	2.93545	3.50018	3.34421	3.29134	2.99609	3.57415	3.74612	3.52432
128	B Cell (Plasmablast)	CD56	0.0529941	0.610934	0.989871	0.0529941	1.37244	1.25753	1.42131	1.31919	1.48393	1.23833	1.32232	1.19022	1.23699	1.0257	0.85695	0.937682	1.41931	1.59854	1.23322	1.17611	1.48036	1.31511	1.25705	1.3283	1.11506	1.09629	1.42091	0.731998	0.554376	1.37657	1.06774	1.94277	1.96224	1.42907	1.24093	1.61892
114	B Cell (Plasmablast)	CD11c	-0.110538	0.611152	0.989871	-0.110538	2.36869	2.1226	1.90701	2.01851	2.45631	1.97279	2.80766	3.11701	2.99877	3.08529	3.00721	3.41033	3.24343	3.52476	2.82329	3.0986	2.13804	2.02658	2.10488	2.01077	2.423	1.90178	3.14514	1.72045	1.63155	3.1411	2.91546	3.68658	3.30078	3.37049	3.15517	3.52188
750	Monocyte (CD14- CD16+)	CD3	-0.08676	0.612576	0.989871	-0.08676	1.21285	0.682455	0.882758	1.26668	1.0402	1.02773	1.69016	1.76991	NA	0.743372	1.41854	1.73906	NA	1.20367	1.4175	NA	0.854177	0.947015	0.659463	0.758261	1.07237	NA	1.21988	0.164645	1.39173	1.27893	1.45178	1.54434	NA	2.28239	1.34203	NA
970	Root_unassigned	CD25	0.0635841	0.613517	0.989871	0.0635841	0.958416	0.999153	0.939909	1.02633	0.987543	1.02056	1.51496	2.07041	1.34528	1.01081	1.12782	1.24397	1.52933	1.57326	1.37505	1.94844	1.05976	1.12372	0.970241	1.00326	1.13197	1.03211	1.36463	1.10987	1.4171	1.44962	1.67549	1.39939	1.40755	1.68825	1.45583	2.39981
722	Granulocyte (Basophil)	CD68	0.0364948	0.614365	0.989871	0.0364948	0.588764	0.697947	0.358781	0.717997	0.48893	0.769222	0.671844	0.602909	0.369507	1.06351	0.470641	0.966945	0.845217	0.846773	0.694054	0.920903	0.85348	0.764806	0.461887	0.806005	0.64124	0.599723	0.777778	NA	NA	0.777195	0.416329	0.934046	0.59808	0.92383	0.650581	0.995652
972	Root_unassigned	CD3	-0.297136	0.614993	0.989871	-0.297136	1.54658	1.27633	1.24556	0.934191	1.53513	3.81367	2.28632	4.97161	2.03377	4.6444	5.07789	3.86664	3.94138	1.96236	2.55474	5.54798	1.18284	0.880873	0.938755	0.823324	1.68625	4.48248	1.43495	4.53833	4.9983	1.27555	5.11899	4.6006	1.64585	2.17163	1.13529	5.57038
671	Dendritic Cell (Plasmacytoid)	CD14	0.0568933	0.615312	0.989871	0.0568933	2.17415	2.66336	2.3815	2.5174	2.46553	2.36143	2.15466	2.28295	2.10723	1.95801	1.76818	2.30631	2.44633	1.94093	2.30605	2.39102	2.61761	2.96497	2.6472	2.64479	2.65154	2.05992	2.45422	1.94623	1.92739	2.39529	1.84817	1.89866	1.86031	1.87597	2.63676	2.70633
533	CD8+ T Cell (Naive)	CD45	0.0388845	0.615608	0.989871	0.0388845	4.82844	4.90207	4.74933	4.85003	4.83925	4.81878	5.05425	5.36984	5.16653	5.15566	5.1667	5.24766	5.18443	5.40797	5.01628	5.38196	4.97528	5.03334	4.66591	4.97562	4.90517	4.82047	5.31181	4.97562	5.12031	5.28529	5.30606	5.26924	5.17349	5.39362	5.21681	5.3333
51	B Cell (CD27+)_unassigned	CD41	-0.0893172	0.615731	0.989871	-0.0893172	1.52676	2.12328	2.13878	2.20037	NA	1.77732	2.30231	2.21689	2.1565	2.63389	1.4283	1.73394	3.45657	2.62634	1.80567	1.69946	2.44366	2.17805	2.54812	2.33792	1.98468	1.95486	2.31159	1.70924	0.919526	2.16941	1.29097	1.76924	NA	2.46898	1.84572	2.55462
225	CD4+ T Cell (Central Memory)	CD11c	0.0615939	0.617646	0.989871	0.0615939	1.96363	1.95032	2.01451	2.17353	2.03531	2.02325	2.70828	2.83166	2.68118	2.35647	2.67056	2.69238	2.8959	2.92941	2.77054	2.77441	2.25357	2.27344	2.21667	2.29171	2.2491	1.93259	2.84175	2.37446	2.44107	2.97084	2.54694	2.64296	2.60514	2.98816	2.89282	2.93563
895	NK Cell (CD56+ CD16+)	CD19	0.0188362	0.617948	0.989871	0.0188362	0.397979	0.541659	0.498277	0.652799	0.51417	0.509758	0.445069	0.549814	0.442514	0.420109	0.372907	0.400412	0.59798	0.484166	0.519155	0.593615	0.522796	0.584527	0.59658	0.698737	0.652234	0.492127	0.532966	NA	0.441365	0.52348	0.344529	0.364596	0.419071	0.525976	0.523184	0.504485
772	Monocyte (CD14- CD16+)	T_bet	0.120331	0.618729	0.989871	0.120331	0.336198	1.00933	0.318748	0.471376	0.770042	0.320212	1.12098	0.716672	NA	0.339774	1.85568	0.62561	NA	0.634688	0.887315	NA	0.380441	0.412697	0.363149	0.51858	0.315952	NA	0.661618	0.198572	0.656458	3.15335	1.30322	1.27548	NA	0.9323	0.799108	NA
375	CD41+	CD14	-0.0933299	0.619144	0.989871	-0.0933299	5.0294	5.2833	4.82751	5.02152	5.07661	5.48189	4.44509	4.32236	4.76988	4.14476	4.87593	5.24363	5.24334	4.70789	4.99163	5.96205	4.75251	5.20011	4.44612	4.99039	4.93431	5.51831	4.5373	3.96777	3.31274	4.66622	5.20805	5.29532	5.40857	4.82219	5.03379	5.83981
343	CD4+ T Cell (Naive)	CD3	0.0268887	0.621409	0.989871	0.0268887	5.803	5.73635	5.86726	6.00948	5.90077	5.833	5.78484	5.67189	5.64446	5.53237	5.78817	5.69742	5.8212	5.83342	5.74275	5.86961	5.88358	5.87235	5.90454	6.03281	5.96796	5.90223	5.84983	5.37582	5.47382	5.91033	5.90305	5.73659	5.86242	5.81891	5.72282	5.74915
578	CM- HLADR+	IL_7Ra	-0.0325734	0.621974	0.989871	-0.0325734	0.421749	0.473922	0.377201	0.506854	0.444862	0.480171	0.491137	0.874971	0.567494	0.557386	0.508258	0.769681	0.936532	0.783023	0.567899	1.03771	0.484163	0.568395	0.334818	0.499975	0.532672	0.356942	0.580261	0.590025	0.536858	0.556319	0.718077	0.574703	0.535482	0.930911	0.579121	0.898953
209	CD4+ CD8+ T Cell	JAK2	0.0371532	0.622019	0.989871	0.0371532	1.47925	1.63036	1.55148	1.60612	1.56409	1.59286	1.59292	1.65487	1.54447	1.10836	1.5844	1.42971	1.7989	1.83135	1.77412	1.69671	1.64956	1.898	1.71958	1.7399	1.79801	1.41211	NA	1.45384	1.45373	1.80625	1.29619	1.29779	1.28828	2.00774	1.81885	1.76745
198	CD4+ CD8+ T Cell	CD4	0.0369774	0.624738	0.989871	0.0369774	4.36095	4.37872	4.20977	4.39807	4.71469	4.50333	4.37342	4.69027	4.44289	4.06806	4.40141	4.12694	4.49763	4.71894	4.44997	4.38286	4.46664	4.57918	4.51623	4.57605	4.77481	4.46108	NA	4.0018	4.26325	4.58876	4.33956	4.15035	4.27159	4.79268	4.38952	4.68118
561	CM- HLADR+	CD16	0.210217	0.625238	0.989871	0.210217	4.43026	1.58909	2.23513	2.20358	2.07813	3.3918	4.06595	1.46507	3.61559	1.02704	1.7605	3.81417	1.3078	4.17533	4.00063	0.739059	4.21047	3.64311	3.63526	2.75587	1.69709	1.95959	3.99547	0.776093	0.955553	3.0041	1.51576	3.82749	1.73293	3.25501	4.06583	4.23301
746	Monocyte (CD14- CD16+)	CD16	0.174268	0.625972	0.989871	0.174268	4.69371	2.82604	4.11485	2.42266	3.97443	1.69195	4.17473	1.8205	NA	3.45318	3.73916	4.10285	NA	4.55419	3.99789	NA	4.79543	1.97458	4.22305	3.44602	4.35405	NA	4.29051	2.1013	3.67841	4.32002	3.05168	4.03804	NA	3.50259	4.05594	NA
692	Dendritic Cell (Plasmacytoid)	p_JAK2	0.0204676	0.626017	0.989871	0.0204676	0.491227	0.46346	0.449698	0.552477	0.481302	0.482255	0.577491	0.654994	0.594489	0.479601	0.509042	0.60964	0.74865	0.687965	0.738135	0.67897	0.633451	0.62827	0.610309	0.585638	0.560098	0.367306	0.718248	0.569268	0.54454	0.729405	0.440383	0.607504	0.446276	0.610582	0.730956	0.744643
565	CM- HLADR+	CD3	-0.0468654	0.62653	0.989871	-0.0468654	0.761016	0.613462	0.637543	0.694603	0.640169	0.739327	1.03511	1.8609	0.878862	0.918266	0.728472	0.994236	0.816025	1.0296	1.11229	1.00783	0.701792	0.738905	0.747448	0.641238	0.718697	0.605091	0.802583	0.895268	0.878121	0.80546	0.724363	1.31813	0.628835	1.27325	0.935799	1.30287
181	CD4- CD8- T Cell	TET2	-0.026953	0.62657	0.989871	-0.026953	0.81425	1.03417	0.906362	1.02039	0.900583	0.981885	1.01745	1.08165	0.933475	0.774852	0.869509	1.01966	1.45764	1.13355	1.03275	1.09787	0.947584	1.24688	1.0337	1.03286	1.0004	0.796342	0.979794	0.855049	0.754576	1.06576	0.819994	0.952791	0.830914	1.0604	1.15248	1.11528
968	Root_unassigned	CD16	0.0961339	0.626873	0.989871	0.0961339	2.06802	1.18898	1.87493	1.18063	1.1389	1.0076	2.02911	2.02162	1.1823	0.856659	2.52779	1.99774	1.26812	1.65862	2.07976	2.47272	1.79169	1.52386	2.11892	1.19461	1.55082	0.914195	2.23599	0.772968	1.85846	1.67441	1.88222	1.78951	1.43373	1.57884	2.61465	3.15681
765	Monocyte (CD14- CD16+)	Ki67	0.274599	0.627365	0.989871	0.274599	0.475912	0.822998	0.427698	4.12459	1.72473	3.37128	3.14681	4.02273	NA	0.72425	1.33621	4.61733	NA	0.653625	0.883609	NA	0.397964	4.41681	0.451359	2.65638	0.562665	NA	0.98691	2.08909	1.79301	3.6087	2.61146	3.5707	NA	3.43073	3.32579	NA
935	NKT Cell	CD3	-0.0437628	0.629697	0.989871	-0.0437628	5.73415	5.99121	NA	5.68095	5.89836	5.73367	5.93103	5.52626	5.37206	5.79702	5.83402	5.66755	5.65344	6.08596	5.89713	6.01345	5.69468	6.05771	5.43361	5.97423	5.82725	5.75068	5.93795	NA	5.27672	6.04615	5.34167	5.49024	5.34329	5.98627	5.96444	6.03493
376	CD41+	CD16	-0.160618	0.631733	0.989871	-0.160618	4.15158	2.43531	3.34329	3.04761	2.48292	2.69146	3.2682	2.36859	1.92381	1.61423	3.2027	4.02277	2.07384	3.90771	3.75298	1.54375	3.67477	3.85928	3.49338	2.37025	3.13286	1.1726	3.53809	0.882633	1.05117	3.76113	1.83569	3.24492	1.58313	2.94754	3.87595	2.83744
495	CD8+ T Cell (EMRA)	CD41	-0.0647142	0.631782	0.989871	-0.0647142	1.13485	1.63805	1.32563	1.32066	1.18051	1.26261	2.02588	2.66934	2.14233	1.45272	1.23229	1.54096	1.61978	1.89291	1.7439	1.79464	1.56104	1.88576	1.52949	1.37765	1.30513	1.39039	2.07711	1.42253	1.15327	1.71369	0.969859	1.35156	1.20884	2.18653	1.78993	2.01886
891	NK Cell (CD56+ CD16+)	CD11c	-0.0552628	0.631807	0.989871	-0.0552628	2.66627	2.8599	2.48135	2.7439	2.76564	3.03128	3.33712	3.75312	2.76544	2.51655	2.76554	2.84685	2.94133	2.9808	3.05938	3.32059	3.12837	3.15778	2.99091	2.66624	3.1816	2.20344	3.26898	NA	2.30752	2.90231	2.69793	2.82241	2.65574	2.88685	3.05606	3.15278
975	Root_unassigned	CD4	0.112566	0.631827	0.989871	0.112566	2.4572	2.50973	2.28035	3.38247	2.8792	3.08997	3.02078	3.07324	2.60354	3.67519	4.20134	2.73897	3.02029	3.08459	2.54049	4.48729	3.14001	2.43698	2.49378	3.18635	3.24384	2.54297	2.67839	3.47092	3.96523	2.50252	4.40193	3.87433	2.64896	3.007	2.51775	4.73476
38	B Cell (CD27+)_unassigned	c_Casp3	-0.150728	0.63337	0.989871	-0.150728	0.660828	2.60181	2.87393	2.9255	NA	3.1578	0.753555	2.64324	2.95868	0.675059	1.28201	2.95191	3.19181	2.07357	2.31737	1.07077	2.36332	2.41438	3.48891	2.78838	2.32235	2.08822	1.16892	1.23545	2.17627	2.63674	0.747637	1.03628	NA	2.60017	1.52078	1.28912
22	B Cell (CD27-)	HLA_DR	0.0763894	0.635666	0.989871	0.0763894	5.96846	5.84023	5.81285	5.6334	6.30625	5.53255	5.41534	5.4712	5.26072	4.73716	5.43731	6.2107	4.72653	5.5584	5.4182	5.55517	6.31133	5.81879	5.30563	5.93247	6.35763	6.01727	5.53023	4.7958	4.71022	5.10162	5.42403	5.94194	5.60546	6.06102	5.4493	5.74396
633	Dendritic Cell (Conventional)	CD123	0.193129	0.636217	0.989871	0.193129	3.52655	4.36353	3.63267	3.51484	4.22542	2.05969	2.26182	3.26441	2.08401	1.24159	3.96021	1.47805	NA	2.63334	1.56748	NA	3.96333	4.05483	3.59026	4.7955	4.64053	2.53673	2.50954	1.5238	1.63901	3.13094	4.00714	2.09159	NA	2.43903	1.59519	NA
94	B Cell (Memory)	CD8a	0.0674461	0.636937	0.989871	0.0674461	1.09777	0.980267	1.39632	2.11522	1.32605	0.940673	1.20926	1.50189	1.54721	0.799701	1.20342	2.1802	1.37726	1.89726	1.50777	1.70191	2.10487	1.17362	1.40484	1.31106	1.76339	0.985022	1.53908	0.821216	1.3193	1.41206	1.38341	1.79998	0.999778	2.32219	1.57153	1.94997
447	CD8+ T Cell (Effector Memory)	CD11c	0.0645293	0.63799	0.989871	0.0645293	2.26557	2.31019	2.3657	2.34315	2.41158	2.36846	3.01118	3.26776	3.14918	2.49049	2.91266	3.02464	3.16348	3.31418	3.12067	2.8729	2.5439	2.68195	2.62168	2.59716	2.60563	2.34876	3.1012	2.34074	2.43661	3.36596	2.57175	3.12601	2.97651	3.4389	3.25914	3.40839
292	CD4+ T Cell (Effector Memory)	TET2	0.0249759	0.638561	0.989871	0.0249759	0.933689	1.0862	0.876734	0.986044	1.02606	1.08392	0.975682	1.12553	1.03082	0.778524	0.855207	0.956099	1.26609	1.16628	1.10632	0.973298	1.05884	1.32226	1.20292	1.06482	1.07066	0.870462	1.08085	0.935623	0.860922	1.14962	0.762049	0.916175	0.849456	1.11267	1.18502	1.18376
378	CD41+	CD25	-0.0665163	0.638587	0.989871	-0.0665163	0.596923	0.891427	0.769474	1.07418	0.787931	0.905212	1.89633	1.43632	1.94775	1.32781	0.813337	1.15185	1.48573	1.61088	1.65087	1.32893	1.08296	0.89252	0.785793	0.934516	0.830458	0.685184	1.76154	1.27424	1.15348	1.5932	0.909626	0.865819	0.810101	1.62858	1.82309	1.57956
390	CD41+	CD8a	-0.0769667	0.63984	0.989871	-0.0769667	0.942109	1.2946	1.16844	1.19387	1.13286	1.2065	2.3778	2.02704	2.4801	1.76333	1.28687	1.69696	2.02155	2.20498	2.14533	1.91514	1.41994	1.28197	1.15281	1.09993	1.37227	0.971568	2.17904	1.71739	1.63546	2.02343	1.31373	1.46576	1.34497	2.20019	2.30546	2.1421
994	Root_unassigned	T_bet	0.102656	0.640714	0.989871	0.102656	0.323005	0.363132	0.355198	0.367904	0.409932	0.464961	0.549487	1.30034	0.676729	0.576429	2.64531	0.57665	0.882871	0.701246	0.753426	1.8214	0.379987	0.476269	0.385964	0.364698	0.428851	0.815074	0.705237	1.14511	2.21886	0.703175	1.61578	0.798141	0.527032	0.730078	0.728349	2.38791
146	B Cell (Plasmablast)	TOP2b	-0.0761358	0.640761	0.989871	-0.0761358	3.99589	3.91554	4.18964	4.04629	4.09346	4.23876	4.35295	4.34275	4.05746	6.1624	4.53385	3.72266	3.97631	4.30324	4.42557	4.41898	3.74179	4.19021	4.13643	4.04777	4.19852	4.28255	4.59748	3.39826	3.90964	4.5254	3.83991	4.33586	4.42615	4.89708	4.63162	4.39893
379	CD41+	CD27	-0.0793572	0.642385	0.989871	-0.0793572	1.33406	1.66155	1.44862	1.56267	1.36646	1.60798	2.77582	2.40253	2.85642	2.14931	1.82573	2.22389	2.45991	2.59028	2.56037	2.41474	1.76408	1.73182	1.54747	1.4897	1.72331	1.31376	2.55419	2.02199	1.82779	2.4406	1.83227	2.02748	1.74393	2.61385	2.72426	2.61413
999	Root_unassigned	Tyro3	-0.0428236	0.642467	0.989871	-0.0428236	4.16463	4.11129	3.89886	4.19592	4.04025	3.94524	4.01499	3.94898	4.08473	3.38019	3.9746	4.07683	4.27825	4.28307	3.8836	4.23241	3.92107	4.30888	4.01363	4.09045	3.99853	3.82027	3.99708	3.17922	3.54358	4.41395	3.97663	4.03783	3.95084	4.27479	4.17823	4.12372
510	CD8+ T Cell (EMRA)	p53	-0.0260288	0.645048	0.989871	-0.0260288	0.36648	0.461707	0.734768	0.906625	0.589019	0.45046	0.574281	0.744366	0.640524	0.376271	0.501524	0.929871	0.652457	0.621958	0.62262	0.57505	0.51438	0.668093	0.500133	0.46594	0.468396	0.388835	0.83022	0.55414	0.503003	0.732046	0.416646	0.601383	0.471577	0.746575	0.703503	0.766651
218	CD4+ CD8+ T Cell	TET2	-0.0294618	0.648414	0.989871	-0.0294618	0.972337	1.21374	0.933865	1.08454	1.21055	1.11939	1.25553	1.39629	1.17641	0.937736	1.25145	1.11599	1.62096	1.48026	1.23789	1.1991	1.11089	1.44965	1.26189	1.14493	1.22635	0.837247	NA	1.06153	1.08566	1.26785	0.995411	1.01324	1.16753	1.28461	1.33654	1.32036
276	CD4+ T Cell (Effector Memory)	CD56	-0.0306106	0.648597	0.989871	-0.0306106	0.587908	0.662947	0.544235	0.689962	0.684271	1.48104	0.661509	0.702984	0.719192	0.511311	0.590532	0.668718	0.820297	0.826307	0.796358	0.861197	0.725889	0.865874	0.7318	0.715676	0.69226	0.78445	0.779583	0.539002	0.541901	0.832404	0.492924	0.56558	0.498704	0.839835	0.873426	0.839696
243	CD4+ T Cell (Central Memory)	DNMT3A	0.0213458	0.649297	0.989871	0.0213458	3.15714	3.18021	3.0344	2.98703	3.03259	3.10373	3.17778	3.36168	3.30653	2.96196	3.30638	3.08731	3.19585	3.18989	3.30083	3.05266	3.18094	3.29419	3.34056	3.0266	3.12169	2.97648	3.14527	3.00789	3.02456	3.21996	3.21351	3.13956	3.16982	3.25455	3.30624	3.35569
811	Monocyte (CD14+ CD16-)	TIM_3	-0.0780765	0.654964	0.989871	-0.0780765	1.44945	1.77309	1.17663	1.51258	1.46189	1.79411	2.54306	2.62409	1.64146	1.5377	1.63486	1.9995	NA	2.33309	1.87528	NA	1.14709	1.84904	1.50325	1.32954	1.84243	0.704498	1.74252	1.63897	1.46989	2.26942	1.83197	1.87851	NA	2.65508	2.40152	NA
490	CD8+ T Cell (EMRA)	CD27	-0.0689829	0.658249	0.989871	-0.0689829	2.3859	2.30151	2.72655	2.51204	2.50891	2.30812	2.84312	2.73071	2.56764	2.07052	2.56039	2.70366	3.15428	2.98591	2.88384	2.35463	2.59435	2.74202	3.10984	2.53723	1.80801	2.3839	2.874	1.58941	1.31507	3.08375	2.05738	2.66314	2.59732	3.10239	3.01139	3.02485
982	Root_unassigned	CD8a	0.137534	0.658517	0.989871	0.137534	1.16123	1.15563	1.20309	1.09761	1.22027	1.35425	2.1135	3.43404	2.01225	1.47759	1.93429	1.78503	2.10322	2.27794	1.92413	4.10962	1.30406	1.25709	1.18746	1.12565	1.62394	1.37413	1.92174	2.3485	3.65759	1.97545	2.05899	1.96079	1.67758	2.40399	1.97509	4.71217
23	B Cell (CD27-)	IL_7Ra	0.0240748	0.660404	0.989871	0.0240748	0.513854	0.498146	0.426591	0.509367	0.652312	0.408686	0.53706	0.592047	0.540773	0.423438	0.516596	1.02455	0.507606	0.734259	0.595619	0.726293	0.743915	0.577716	0.468336	0.597284	0.675313	0.523416	0.641045	0.402658	0.428532	0.594795	0.443107	0.713607	0.475513	0.907689	0.660501	0.738968
296	CD4+ T Cell (Effector Memory)	Tyro3	0.0565801	0.66107	0.989871	0.0565801	2.93396	3.69845	2.98036	3.5818	3.158	2.91057	2.67421	2.76679	2.92838	2.85088	2.62915	3.07086	3.00594	3.08137	3.33196	3.60327	3.34235	3.80492	3.33951	3.46301	3.33335	2.89366	2.88678	2.46896	2.50685	3.10492	3.24004	2.56811	2.92875	3.30688	3.79446	3.12868
383	CD41+	CD4	0.0641602	0.662483	0.989871	0.0641602	2.09675	2.26314	2.07135	3.02147	2.64993	2.67303	2.42768	2.20296	2.37628	1.71541	1.82679	2.02732	2.72118	2.6844	2.25952	2.67196	2.83668	2.57391	2.39107	3.17378	3.10566	2.22038	2.4038	1.71615	1.57936	2.84682	1.87431	1.92681	2.3667	2.74656	2.37384	2.57989
76	B Cell (Memory)	CD11b	0.0471477	0.662961	0.989871	0.0471477	1.07389	0.915563	1.33744	1.79903	1.09726	0.812736	0.820198	0.978647	0.880112	0.629582	0.872493	1.88906	0.946195	1.37512	1.05149	1.26031	1.47889	1.05738	1.0651	1.12277	1.33612	1.10748	1.06683	0.701687	0.885887	1.0029	1.35572	1.56257	0.843674	1.62116	1.07295	1.21238
256	CD4+ T Cell (Central Memory)	TIM_3	0.0489951	0.663007	0.989871	0.0489951	1.39049	1.52197	1.54405	1.73376	1.47413	1.48796	2.10552	2.27654	2.10166	1.76851	2.05722	2.09392	2.32833	2.34255	2.21198	2.29584	1.7788	1.88342	1.706	1.83194	1.75255	1.44112	2.26643	1.77741	1.78814	2.38402	1.92572	1.97974	1.96655	2.40429	2.30082	2.33137
314	CD4+ T Cell (EMRA)	CD57	0.34738	0.663311	0.989871	0.34738	0.151377	0.172478	0.139766	0.166493	4.75823	6.06681	0.165883	5.449	4.37794	0.220034	0.169992	0.17857	0.225184	0.211155	0.285025	0.547907	0.222651	0.300278	0.168823	2.05592	6.00505	6.36721	0.22413	4.82958	5.3866	0.224664	0.201463	0.227975	0.141445	0.508442	0.52942	1.45029
242	CD4+ T Cell (Central Memory)	CD8a	0.0423848	0.667775	0.989871	0.0423848	1.25653	1.28133	1.26973	1.45366	1.34403	1.35067	1.80891	1.93625	1.79638	1.45514	1.72093	1.74812	2.02562	2.0625	1.91002	1.90646	1.52521	1.59337	1.50211	1.55481	1.55425	1.23349	1.95703	1.47152	1.55008	2.08526	1.56434	1.63461	1.59738	2.08839	2.0244	2.06817
783	Monocyte (CD14+ CD16-)	CD16	0.0224329	0.67119	0.989871	0.0224329	0.657116	0.924025	0.658954	0.862941	0.672637	0.77245	0.651524	0.650151	0.403473	0.583728	0.69976	0.615556	NA	0.671269	0.643223	NA	0.672611	0.705961	0.641662	0.722889	1.09274	0.69478	0.693146	0.547913	0.585905	0.610919	0.830372	0.597108	NA	0.678677	0.706191	NA
153	CD4- CD8- T Cell	CD14	0.0603364	0.671315	0.989871	0.0603364	2.06666	2.73406	2.31342	2.91476	2.35163	2.38942	2.38909	2.66362	2.46854	1.97735	2.29592	2.34447	2.58197	2.76829	2.53765	3.10539	2.64552	3.10663	2.70857	3.21828	2.86281	2.42865	2.88959	1.79966	1.70792	2.84192	2.06431	1.97243	1.95487	2.90497	2.92287	2.83859
979	Root_unassigned	CD56	-0.06413	0.671647	0.989871	-0.06413	1.33515	1.60576	1.52689	1.81908	1.77059	1.94611	1.61723	1.8618	2.19195	1.51353	3.08956	1.55553	1.37752	1.61515	1.8039	2.0914	1.36896	1.90256	1.37293	1.39464	1.40239	1.6229	1.28791	1.08407	2.18639	2.22218	2.29601	1.84451	1.61717	1.57498	1.77393	2.74355
714	Granulocyte (Basophil)	CD33	0.0392902	0.671748	0.989871	0.0392902	0.883274	0.850628	0.697329	1.46494	1.03419	1.04871	1.23966	1.09939	1.17655	0.736006	0.793679	0.912229	1.21261	0.989492	1.17076	0.44512	0.904079	1.19934	0.775408	1.29363	0.919381	0.991079	1.29904	NA	NA	1.44646	0.884586	0.847187	0.760154	1.33645	1.06068	0.617826
594	CM-_unassigned	CD11b	0.111357	0.672714	0.989871	0.111357	2.3699	3.4144	2.62667	3.94426	2.9501	2.75799	2.13958	1.24434	1.49257	4.38373	1.8902	4.06681	2.52945	2.48632	2.9877	3.5286	3.40703	3.4488	3.49984	3.24782	3.09037	1.66076	2.60404	2.87871	4.05539	2.90612	1.94917	2.6372	2.61989	3.00071	2.72057	2.8679
944	NKT Cell	CD68	0.019395	0.672886	0.989871	0.019395	0.36409	0.42389	NA	0.449956	0.361514	0.365859	0.607538	0.583988	0.505386	0.389777	0.493941	0.631641	0.718902	0.631853	0.6342	0.626149	0.468957	0.570977	0.496681	0.471462	0.409456	0.35175	0.671587	NA	0.391413	0.649105	0.559643	0.523252	0.590679	0.628302	0.664486	0.631856
850	Monocyte (CD14+ CD16+)	Trx	-0.0403473	0.673404	0.989871	-0.0403473	4.80992	4.31238	4.81799	4.68264	4.68014	4.6907	4.82689	4.7412	NA	4.40898	4.84998	5.07999	NA	4.91637	4.85263	NA	4.59444	4.36099	4.65173	4.73321	4.40711	NA	4.82424	NA	NA	4.81506	4.81747	5.12712	NA	NA	NA	NA
431	CD8+ T Cell (Central Memory)	JAK2	0.0309032	0.674141	0.989871	0.0309032	1.41975	1.59221	1.53357	1.61108	1.4373	1.46302	1.42001	1.64251	1.38295	1.13805	1.16333	1.37625	1.66631	1.54723	1.5424	1.56029	1.65653	1.85296	1.65935	1.67224	1.61427	1.36198	1.58136	1.27493	1.09168	1.62322	1.05508	1.26371	1.26727	1.61487	1.7894	1.61184
743	Monocyte (CD14- CD16+)	CD11c	0.0731422	0.675571	0.989871	0.0731422	4.29572	4.34912	4.22795	4.35056	4.21828	4.51102	4.13552	3.80513	NA	2.32271	3.8976	4.37246	NA	4.07555	4.32355	NA	4.34263	4.5154	4.0441	4.19276	4.30622	NA	3.93024	3.46212	3.93141	4.19252	3.81287	4.12146	NA	4.61246	4.37184	NA
659	Dendritic Cell (Conventional)	P90RSK	0.0233787	0.677561	0.989871	0.0233787	2.84673	3.15477	2.8001	3.23861	2.82217	3.05007	2.85472	2.93413	2.91415	2.89255	2.79554	3.00857	NA	2.9016	2.96019	NA	2.66084	3.20083	2.8461	3.12689	2.96328	2.82406	3.00668	3.011	2.94519	2.96015	2.84502	2.95358	NA	2.98578	3.1718	NA
951	NKT Cell	p_JAK2	0.0181167	0.679226	0.989871	0.0181167	0.484706	0.472769	NA	0.610759	0.557971	0.527142	0.680598	0.671332	0.610963	0.399354	0.520738	0.649734	0.790452	0.684972	0.608488	0.699275	0.58398	0.588237	0.622916	0.580673	0.569554	0.425215	0.834915	NA	0.44446	0.709491	0.621073	0.624049	0.515181	0.724961	0.720841	0.675461
993	Root_unassigned	PD_1	0.0976206	0.6803	0.989871	0.0976206	0.780249	0.805547	0.913228	0.746881	0.704289	0.880172	1.59672	2.4814	1.34703	0.954829	1.18457	1.26529	1.43835	1.40914	1.0959	2.94194	0.80564	0.744006	0.722811	0.684046	0.925376	1.02062	1.05752	1.35251	2.75762	1.17559	1.7356	1.66599	1.46433	1.66568	1.0457	3.2844
705	Granulocyte (Basophil)	CD11b	0.101557	0.681207	0.989871	0.101557	2.80076	2.82702	1.78583	2.96552	2.69545	3.02807	2.4125	1.44954	1.40438	1.06794	0.991701	2.71652	2.15471	2.68855	2.78629	3.1052	3.20102	2.97025	1.25477	2.74913	2.94163	2.33067	2.27605	NA	NA	2.51132	1.19076	2.20003	1.74034	2.69242	2.46186	3.17151
917	NK Cell (CD56+ CD16+)	p53	-0.037792	0.68198	0.989871	-0.037792	0.419452	0.564068	1.14708	0.857879	0.670039	0.537793	0.858458	0.857457	0.954376	0.545566	0.741233	1.39415	1.10286	0.97943	0.95461	0.744033	0.574725	0.727416	0.56951	0.579112	0.560616	0.436689	1.16044	NA	0.462151	1.0335	0.88411	0.879048	0.851564	0.972954	1.11512	1.12162
995	Root_unassigned	TET2	0.026426	0.682763	0.989871	0.026426	1.23814	1.27631	1.16995	1.29568	1.27002	1.30253	1.22919	1.32707	1.30174	1.01332	1.15059	1.24181	1.47607	1.45346	1.45085	1.92792	1.30002	1.48578	1.3145	1.38213	1.31714	1.16219	1.31571	1.12903	1.5736	1.47001	1.1396	1.33446	1.1398	1.39897	1.56197	1.52253
552	CD8+ T Cell (Naive)	TIM_3	0.0625026	0.682794	0.989871	0.0625026	2.0665	2.06992	2.2858	2.19736	2.07146	2.03481	2.89026	3.19195	2.99966	2.55405	2.71553	3.03178	3.05707	3.19047	2.97041	2.92454	2.42794	2.54821	2.21533	2.303	2.4101	1.99447	3.12729	2.36138	2.41585	3.20699	2.61813	3.00843	2.85223	3.26667	3.19649	3.2991
87	B Cell (Memory)	CD4	0.0472775	0.683542	0.989871	0.0472775	0.960185	1.05882	1.5123	2.20531	1.26106	0.990216	1.07686	1.20281	1.1776	0.937132	1.0106	1.92541	1.34818	1.55264	1.28743	1.42916	1.76524	1.25304	1.32474	1.36487	1.39464	0.989109	1.30493	0.737025	1.06034	1.25291	1.79127	1.27866	1.34554	1.95109	1.41053	1.46822
551	CD8+ T Cell (Naive)	TET2	-0.0247495	0.684192	0.989871	-0.0247495	0.88005	1.10291	0.913819	1.04789	1.02987	0.983063	1.02036	1.10553	1.03278	0.732723	0.904327	1.05196	1.47508	1.30084	1.0745	1.10975	0.998281	1.27267	1.16905	1.02051	1.04247	0.875075	1.11736	0.905918	0.770328	1.10875	0.723315	0.928304	0.903652	1.22909	1.18662	1.11806
899	NK Cell (CD56+ CD16+)	CD33	-0.0268414	0.68424	0.989871	-0.0268414	0.372839	0.435686	0.410485	0.468922	0.438747	0.428715	0.571423	1.33134	0.538954	0.497032	0.450364	0.574765	0.733358	0.634257	0.644787	0.64836	0.490292	0.554438	0.506747	0.50203	0.584032	0.335853	0.693133	NA	0.489022	0.608245	0.485434	0.496266	0.454415	0.634829	0.710454	0.658469
859	NK Cell (CD56+ CD16-)	CD25	0.0319004	0.684533	0.989871	0.0319004	0.593585	0.608512	0.514996	0.696065	0.642439	0.550792	0.876407	0.796431	0.791959	0.545892	0.592806	0.991627	1.0073	1.01342	0.884075	0.867636	0.744057	0.868139	0.69264	0.774746	0.680947	0.479749	0.991091	0.345484	0.603407	1.0168	0.530768	0.820423	0.570044	0.991373	1.02929	1.34539
226	CD4+ T Cell (Central Memory)	CD123	0.0267281	0.685087	0.989871	0.0267281	0.640149	0.713924	0.690314	0.889478	0.800616	0.729554	0.935384	1.03993	0.944131	0.749137	0.828948	0.921037	1.1562	1.14904	1.04265	1.12647	0.918271	0.981083	0.851731	0.957975	0.96506	0.64032	1.07123	0.751008	0.751427	1.19678	0.694283	0.764497	0.732448	1.19298	1.12726	1.18826
675	Dendritic Cell (Plasmacytoid)	CD27	0.0412254	0.686491	0.989871	0.0412254	1.4977	1.2909	1.23391	1.45231	1.48786	1.32411	1.8449	2.09841	1.74215	1.25738	1.69554	2.05979	1.97734	1.76561	1.7169	1.66823	1.72852	1.5415	1.38235	1.45936	1.71909	1.25313	2.00742	1.34643	1.2407	2.00616	1.69542	1.75217	1.60057	1.93099	1.82744	2.28139
434	CD8+ T Cell (Central Memory)	p_P90RSK	0.0249025	0.686924	0.989871	0.0249025	1.22085	1.2133	1.34959	1.24189	1.27505	1.28391	1.2382	1.49934	1.24772	0.961566	1.13494	1.18435	1.48316	1.39493	1.36149	1.13817	1.38316	1.47648	1.43537	1.38116	1.33488	1.12741	1.36544	1.11376	1.00217	1.45885	0.835403	1.23567	1.11379	1.40788	1.5006	1.45486
862	NK Cell (CD56+ CD16-)	CD33	0.0237474	0.688217	0.989871	0.0237474	0.686375	0.477265	0.361895	0.458751	0.510118	0.427503	0.669989	0.731443	0.552818	0.534493	0.501339	1.03666	0.665541	0.683196	0.646558	0.606855	0.609058	0.635059	0.576433	0.65449	0.54619	0.363335	0.730702	0.480253	0.596045	1.09537	0.556328	0.594439	0.426405	0.66225	0.719653	0.684751
515	CD8+ T Cell (EMRA)	TIM_3	0.0551415	0.688274	0.989871	0.0551415	1.89881	1.92811	2.0204	1.87158	1.96799	1.91652	2.72434	2.66665	2.69938	2.10834	2.43884	2.71821	2.72762	2.88323	2.66938	2.56297	2.16692	2.399	2.06657	2.1173	2.21286	1.84734	2.88193	1.95736	1.97358	2.82666	2.16096	2.68379	2.56924	3.03453	2.83004	2.95655
542	CD8+ T Cell (Naive)	JAK2	0.0294688	0.689609	0.989871	0.0294688	1.33127	1.48447	1.36361	1.51786	1.41226	1.42308	1.36521	1.61587	1.35676	1.01708	1.16437	1.43206	1.66454	1.55267	1.52815	1.55731	1.52004	1.78537	1.65226	1.53696	1.47236	1.34819	1.57845	1.2641	1.08346	1.61749	1.00264	1.20891	1.20913	1.61726	1.75385	1.60758
591	CM- HLADR+	Trx	0.0284565	0.690057	0.989871	0.0284565	4.70459	4.96203	4.90688	4.96923	4.83859	4.89159	4.98777	4.95096	5.13252	4.52711	5.33444	4.93838	4.93341	4.93789	5.06035	4.68251	4.76634	4.95217	4.95256	4.9415	4.97353	4.75305	4.87128	4.49163	4.67487	5.24594	5.20183	4.99892	5.2329	5.01066	4.96271	5.18366
262	CD4+ T Cell (Effector Memory)	CD11c	0.0444409	0.691208	0.989871	0.0444409	1.62859	1.65017	1.69335	1.90028	1.68886	1.72791	2.26943	2.44296	2.27926	2.00188	2.29847	2.317	2.52595	2.5356	2.39519	2.42937	1.98847	2.01927	1.93801	1.93375	1.95524	1.65996	2.39181	1.97379	2.01601	2.52825	2.03666	2.18814	2.1106	2.63905	2.53151	2.58482
524	CD8+ T Cell (Naive)	CD16	0.0101748	0.691361	0.989871	0.0101748	0.644626	0.645859	0.593481	0.671734	0.609735	0.617716	0.619167	0.7382	0.638635	0.645181	0.647786	0.676154	0.662435	0.657807	0.643001	0.7414	0.72781	0.743236	0.636157	0.695468	0.64633	0.59285	0.692582	0.60848	0.577491	0.660846	0.621433	0.656416	0.684216	0.697395	0.689026	0.685977
157	CD4- CD8- T Cell	CD27	0.076215	0.691591	0.989871	0.076215	3.78958	3.31825	4.10832	3.41249	3.37514	3.67577	3.16285	2.59771	3.13047	2.40936	2.97077	2.79092	3.43988	3.16543	2.93129	2.56663	3.68013	3.82566	3.84052	3.93647	3.23315	3.86862	3.0524	1.98175	1.91524	3.28604	2.57224	3.37634	3.21882	3.19799	3.78184	3.29709
175	CD4- CD8- T Cell	p_P90RSK	0.0220036	0.692559	0.989871	0.0220036	1.02482	1.05412	1.09506	1.02153	1.12767	1.15891	1.07659	1.18047	1.09849	0.840961	1.0072	1.05947	1.32477	1.24862	1.18781	1.04962	1.07915	1.33877	1.23161	1.17953	1.14776	0.891582	1.2689	0.921697	0.833761	1.26386	0.929986	1.11517	0.85732	1.18087	1.35311	1.31509
945	NKT Cell	CD8a	0.0506838	0.69424	0.989871	0.0506838	5.28356	4.99811	NA	4.87049	5.19621	5.00429	4.55071	4.76233	4.72407	4.24826	4.40797	4.71511	4.68679	4.89139	3.94847	4.41958	5.33569	5.11904	4.75601	5.16207	5.02295	5.05002	4.24955	NA	4.20371	4.74522	4.32	4.73076	4.4857	4.89944	4.45476	4.93269
954	NKT Cell	p53	-0.0336382	0.694649	0.989871	-0.0336382	0.415371	0.45055	NA	0.879706	0.680071	0.500498	0.885236	1.08161	0.769808	0.417546	0.652223	1.23246	1.08023	0.78143	0.662095	0.62875	0.544995	0.650582	0.635863	0.512535	0.531082	0.45209	1.15668	NA	0.501251	0.891203	0.937586	0.830465	0.490011	0.84811	0.771544	0.859013
848	Monocyte (CD14+ CD16+)	TIM_3	0.0922171	0.694899	0.989871	0.0922171	1.99352	2.03	1.30368	1.91639	1.53126	2.60351	2.01584	2.86629	NA	1.86954	1.86421	2.47251	NA	2.21957	1.88704	NA	1.17751	2.18471	1.70008	1.56157	2.08103	NA	2.59027	NA	NA	2.35154	1.92794	3.65223	NA	NA	NA	NA
681	Dendritic Cell (Plasmacytoid)	CD45	-0.0357334	0.698787	0.989871	-0.0357334	3.96248	4.02869	4.22416	3.92599	3.96721	4.00881	4.35861	4.59352	4.42557	3.9206	4.32007	4.34638	4.60896	3.84244	4.37128	4.12588	3.96332	4.11486	4.08347	3.99332	3.94687	4.09002	4.27308	4.05127	4.10073	4.4605	4.35523	4.3134	4.50898	3.41254	4.32836	4.46294
185	CD4- CD8- T Cell	Tyro3	0.0378432	0.700042	0.989871	0.0378432	2.86347	3.37874	2.99462	3.46107	2.94168	2.97242	2.70105	2.79351	2.67152	2.63313	2.66226	2.93968	2.96981	2.92148	3.03301	3.41761	3.16272	3.50392	3.09025	3.37688	3.14432	2.92249	2.73476	2.60333	2.53964	2.78388	3.0433	2.62894	2.90292	3.08915	3.42715	3.0069
870	NK Cell (CD56+ CD16-)	CD68	0.0148125	0.700144	0.989871	0.0148125	0.349946	0.411916	0.362787	0.430162	0.381159	0.359816	0.505046	0.58207	0.44866	0.422279	0.41295	0.535914	0.5746	0.546114	0.591645	0.629903	0.462196	0.49761	0.423585	0.431156	0.41616	0.34285	0.621963	0.612184	0.421221	0.568429	0.409243	0.407734	0.398372	0.576961	0.62045	0.571853
685	Dendritic Cell (Plasmacytoid)	CD68	-0.0129349	0.702451	0.989871	-0.0129349	0.407785	0.412591	0.541207	0.427699	0.422012	0.454898	0.543983	0.569126	0.511509	0.495025	0.446422	0.50216	0.617298	0.468195	0.616092	0.468971	0.471785	0.468849	0.452593	0.415234	0.505311	0.407655	0.579053	0.517854	0.484465	0.568439	0.341592	0.436216	0.428642	0.364945	0.616139	0.639243
698	Dendritic Cell (Plasmacytoid)	T_bet	0.0195694	0.702789	0.989871	0.0195694	0.307633	0.305701	0.318033	0.349062	0.316472	0.335891	0.407086	0.496227	0.437874	0.571444	0.487493	0.508593	0.635552	0.634561	0.599244	0.556945	0.350325	0.374269	0.321138	0.322342	0.324569	0.276002	0.551798	0.734007	0.650237	0.568739	0.503773	0.487497	0.31636	0.538335	0.654491	0.607037
161	CD4- CD8- T Cell	CD4	0.0428401	0.703313	0.989871	0.0428401	1.11395	1.17216	1.01577	1.17418	1.18947	1.15211	1.50998	1.47748	1.46901	1.21201	1.38354	1.34448	1.64495	1.80776	1.55746	1.67953	2.32731	1.45762	1.23947	1.22489	1.33265	0.939897	1.70626	1.07575	1.06308	1.74301	0.945994	1.22169	1.09561	1.67093	1.72306	1.82203
205	CD4+ CD8+ T Cell	CD8a	0.0367363	0.703591	0.989871	0.0367363	4.91942	4.49065	4.85076	4.51856	4.75279	4.88465	4.34957	4.58459	4.59655	3.80076	4.49555	4.24255	4.37987	4.66278	4.52982	4.22356	4.69707	4.66236	4.8091	4.7753	4.90399	4.73767	NA	4.26231	4.25153	4.54844	4.14607	4.29081	4.28511	4.70737	4.47144	4.76725
127	B Cell (Plasmablast)	CD45RA	-0.056141	0.703878	0.989871	-0.056141	5.49404	5.3885	5.5516	5.1925	5.68763	5.40023	5.3672	4.87386	5.02573	4.56199	5.19919	4.84942	5.02454	5.07037	5.05537	5.04384	5.66783	5.29068	5.43312	5.35951	5.27819	5.549	5.32105	3.84546	4.34997	5.33507	4.33645	5.66037	5.4423	5.09478	4.98836	4.93559
132	B Cell (Plasmablast)	DNMT3A	-0.0603395	0.704506	0.989871	-0.0603395	3.20267	3.14582	3.31718	3.11415	3.35412	3.60839	3.3387	3.51073	3.30447	5.35832	3.63284	2.93757	3.32228	3.21983	3.50048	3.51444	4.05951	3.66681	3.47862	3.31803	3.40788	3.40535	3.53561	4.13549	2.7872	3.20687	2.87601	3.36239	3.17074	3.46309	3.3499	3.1931
836	Monocyte (CD14+ CD16+)	HLA_DR	-0.160716	0.704936	0.989871	-0.160716	6.52156	5.12979	3.63304	4.54074	4.50807	5.63115	4.49221	5.52718	NA	3.6764	4.72946	6.36486	NA	5.92516	4.50204	NA	5.40469	5.35905	3.14826	3.69864	5.8479	NA	5.87983	NA	NA	3.42183	5.06078	5.85836	NA	NA	NA	NA
831	Monocyte (CD14+ CD16+)	CD56	0.118373	0.706109	0.989871	0.118373	0.996936	1.60475	0.832923	1.68539	1.24123	1.80984	0.975259	2.29204	NA	0.971101	2.17563	1.01578	NA	1.03875	0.979378	NA	0.614681	1.46473	1.26156	0.752279	1.43133	NA	0.913846	NA	NA	3.86918	2.07802	0.877512	NA	NA	NA	NA
649	Dendritic Cell (Conventional)	CD8a	0.0572002	0.706199	0.989871	0.0572002	1.19027	1.10828	0.978488	1.22784	1.40116	1.2863	1.83534	2.0058	1.58201	1.13176	1.58011	1.80754	NA	2.35686	1.91892	NA	1.25925	1.29903	1.08651	1.2215	1.72017	1.43086	1.76734	1.36304	1.20464	1.86478	1.74414	1.68956	NA	2.61028	1.95038	NA
68	B Cell (CD27+)_unassigned	PD_1	0.040737	0.706752	0.989871	0.040737	0.619386	0.684251	0.88519	0.689168	NA	0.626391	0.806956	0.886592	1.14654	0.936031	0.827131	1.63158	1.10388	1.20095	1.10317	1.21939	1.66372	0.954317	0.635219	0.808881	0.799354	0.928283	0.940633	0.783303	0.506753	1.06377	1.09161	1.05546	NA	1.63268	0.96599	1.1477
843	Monocyte (CD14+ CD16+)	p53	-0.0388053	0.708337	0.989871	-0.0388053	0.453363	0.472483	0.501376	0.607	0.302128	0.779274	1.04522	0.58228	NA	0.339303	0.883433	0.594641	NA	0.779555	0.420286	NA	0.342538	0.631137	0.644064	0.329722	0.5018	NA	0.678219	NA	NA	1.13956	0.345444	0.410813	NA	NA	NA	NA
835	Monocyte (CD14+ CD16+)	DNMT3A	-0.0587529	0.708753	0.989871	-0.0587529	3.03479	3.38745	3.45007	3.13878	2.98517	3.56031	3.61198	3.69296	NA	3.36088	3.03525	3.83457	NA	2.81049	2.96281	NA	2.69649	3.55539	3.50396	2.77624	3.57486	NA	3.59908	NA	NA	3.48821	3.37671	2.5764	NA	NA	NA	NA
56	B Cell (CD27+)_unassigned	CD68	-0.0168291	0.70908	0.989871	-0.0168291	0.411018	0.488373	0.663943	0.475388	NA	0.580913	0.518403	0.637302	0.638441	0.498846	0.466124	0.35511	0.715777	0.633942	0.697387	0.61548	0.526429	0.625514	0.656898	0.541651	0.387561	0.565322	0.568897	0.3047	0.452381	0.62197	0.471523	0.44612	NA	0.702213	0.614115	0.658716
278	CD4+ T Cell (Effector Memory)	CD68	0.0148674	0.709313	0.989871	0.0148674	0.35486	0.403724	0.367953	0.450064	0.389494	0.38772	0.478954	0.55255	0.51982	0.357172	0.419629	0.495045	0.610171	0.584955	0.590608	0.595391	0.480609	0.549622	0.499599	0.462547	0.461902	0.318638	0.577344	0.413423	0.409302	0.622083	0.350564	0.423405	0.367819	0.601296	0.624301	0.633535
724	Granulocyte (Basophil)	DNMT3A	-0.0650956	0.710871	0.989871	-0.0650956	2.1703	2.09938	3.16758	2.19144	1.75827	2.22727	1.50068	2.66275	2.16542	2.49738	3.36298	1.88299	2.08372	2.21764	2.04876	2.11299	1.91332	2.12798	3.08475	2.30959	1.99847	2.60182	1.71652	NA	NA	2.05259	3.21572	1.59654	1.79282	2.18866	1.65491	2.46585
458	CD8+ T Cell (Effector Memory)	CD41	0.0442886	0.713691	0.989871	0.0442886	1.11286	1.44731	1.62349	1.38866	1.17166	1.24212	1.65684	2.55781	1.81711	1.21361	1.17243	1.29795	1.64091	1.78018	1.59469	1.60246	1.63888	1.84147	1.61101	1.61209	1.3537	1.39649	1.95846	1.35048	1.18052	1.78252	1.08575	1.22538	1.16601	2.17798	1.69121	1.95673
543	CD8+ T Cell (Naive)	Ki67	-0.159258	0.714866	0.989871	-0.159258	0.410872	0.361194	4.36701	0.49204	0.357088	0.388554	0.476754	5.21254	0.557827	0.361877	0.476499	3.47781	0.674219	0.555335	0.542578	0.504883	0.570087	1.52206	0.503619	2.32311	0.698672	0.508541	0.85554	0.54588	0.605116	0.80211	0.775889	1.31316	0.427103	3.3551	0.824827	1.03814
664	Dendritic Cell (Conventional)	TOP2b	-0.0275109	0.715223	0.989871	-0.0275109	4.18553	4.27181	4.02806	4.25946	4.14856	4.33893	4.16874	4.36748	3.97584	3.64471	4.15779	4.24482	NA	4.24238	4.21597	NA	3.94145	4.21191	4.25781	4.23653	4.19064	4.37678	4.09168	3.77126	3.65452	4.29726	4.17903	4.21298	NA	4.17704	4.26603	NA
744	Monocyte (CD14- CD16+)	CD123	0.16944	0.715621	0.989871	0.16944	3.01055	3.24759	3.58838	3.71853	4.92408	1.8863	2.90895	3.56783	NA	0.629771	4.5215	1.83504	NA	2.86766	1.8799	NA	3.11552	3.82788	3.67974	3.70362	5.17217	NA	3.58722	1.36602	0.541449	4.13915	4.11693	2.75213	NA	2.73258	2.05439	NA
958	NKT Cell	TET2	-0.021205	0.715645	0.989871	-0.021205	0.931274	1.03366	NA	0.973725	1.07047	1.07921	1.11958	1.13807	1.0827	0.805971	0.933697	0.973114	1.3935	1.25338	1.04544	1.18891	1.0565	1.26959	1.09136	1.06966	1.05225	0.848051	1.2414	NA	0.723717	1.17904	0.833607	0.984171	0.913016	1.13112	1.13147	1.17968
703	Dendritic Cell (Plasmacytoid)	Tyro3	-0.0473637	0.716834	0.989871	-0.0473637	3.1947	3.54489	3.12706	3.7637	3.18825	3.15379	2.96869	3.08058	2.98431	2.84487	2.91949	3.34205	3.27468	2.53246	3.33233	3.42986	3.49639	3.62448	3.35164	3.53718	3.51192	3.08027	3.02464	2.50548	2.46286	3.29645	3.24036	2.79114	3.01244	2.15379	3.46993	3.36491
420	CD8+ T Cell (Central Memory)	CD4	0.0504952	0.717052	0.989871	0.0504952	1.11531	1.24943	1.34013	1.40347	1.23495	1.23553	1.97618	2.25581	2.07072	1.52297	1.73488	1.92764	2.18467	2.26833	2.0742	1.9791	1.4565	1.56724	1.4054	1.48149	1.39486	1.29749	2.13907	1.50104	1.55489	2.30931	1.66738	1.84987	1.81755	2.38059	2.19324	2.36531
704	Granulocyte (Basophil)	c_Casp3	0.0496493	0.717503	0.989871	0.0496493	1.39719	2.27102	1.85947	2.35826	1.91672	2.20586	2.08256	1.80654	3.19996	1.36374	2.03009	2.36125	2.17727	1.89784	1.59924	1.49627	2.31751	2.24523	2.09708	2.2276	1.9235	2.12587	2.23361	NA	NA	1.86562	1.93032	2.51722	1.83763	2.16817	1.61378	1.61232
279	CD4+ T Cell (Effector Memory)	CD8a	-0.0321828	0.719247	0.989871	-0.0321828	1.01015	1.04077	1.04599	1.22297	1.10955	1.88996	1.44009	1.68792	1.46536	1.18721	1.39861	1.41554	1.70151	1.70638	1.58285	1.62576	1.27891	1.36236	1.24368	1.20224	1.30848	1.191	1.53786	1.17455	1.24062	1.67845	1.18379	1.23837	1.19103	1.73484	1.68675	1.76276
822	Monocyte (CD14+ CD16+)	CD25	0.0569186	0.720006	0.989871	0.0569186	1.01291	1.01586	0.511446	0.618307	0.673518	1.32704	0.902937	1.59465	NA	0.843101	1.01107	1.08017	NA	1.02585	1.14117	NA	0.760734	1.1605	0.619545	0.627282	0.967172	NA	1.15318	NA	NA	0.966659	0.923434	2.16624	NA	NA	NA	NA
557	CM- HLADR+	CD11b	-0.0615105	0.72032	0.989871	-0.0615105	1.89685	1.95016	2.29023	2.07737	2.59712	2.00512	1.1693	2.36546	1.75957	1.87549	1.35272	2.0472	2.17833	1.93149	1.58872	2.47757	2.29672	2.4936	1.39096	1.91665	2.34221	1.55278	1.08671	1.2945	2.10122	2.72995	1.66143	1.02616	1.79802	1.80924	1.99401	3.08437
739	Granulocyte (Basophil)	Trx	-0.0723468	0.720565	0.989871	-0.0723468	4.11684	5.3279	4.97749	3.99832	4.20213	4.17495	5.06596	4.23866	4.40527	5.71656	4.1642	4.06046	4.89789	4.23602	5.20007	3.74002	4.02213	5.53159	5.57399	4.03958	4.08549	4.93677	4.25006	NA	NA	4.54682	4.08943	4.13647	4.78899	4.22263	3.94406	4.27651
19	B Cell (CD27-)	CD68	0.0122352	0.721125	0.989871	0.0122352	0.348904	0.385654	0.389854	0.467182	0.391348	0.370071	0.440805	0.510919	0.489133	0.371588	0.3902	0.474795	0.549383	0.538218	0.559484	0.565233	0.418766	0.481306	0.383008	0.414663	0.431074	0.377041	0.51851	0.4424	0.415991	0.532795	0.32289	0.415318	0.598987	0.579939	0.574274	0.531573
410	CD8+ T Cell (Central Memory)	CD11c	0.0546963	0.721337	0.989871	0.0546963	2.45229	2.50752	2.80561	2.57049	2.61804	2.58699	3.36767	3.74146	3.49541	2.96495	3.27502	3.40942	3.57129	3.67787	3.44306	3.26013	2.79102	2.77893	2.78417	2.81705	2.7819	2.51862	3.457	2.86502	2.96286	3.73473	3.18086	3.50768	3.38119	3.78305	3.54941	3.72889
939	NKT Cell	CD41	-0.0548758	0.722199	0.989871	-0.0548758	1.36861	1.61416	NA	1.56898	1.29895	1.34573	2.71541	2.94805	2.27752	1.36324	1.46627	1.73514	2.09214	1.94136	1.75847	2.1554	2.21858	1.7583	1.65558	1.63807	1.42747	1.63385	2.20325	NA	1.20278	1.96694	1.7573	1.52276	1.62453	2.05796	1.73338	2.42555
224	CD4+ T Cell (Central Memory)	CD11b	0.0205912	0.723621	0.989871	0.0205912	0.707657	0.839584	0.774094	0.978523	0.809436	0.880052	0.948571	1.04957	0.952411	0.755812	0.867293	0.950489	1.14302	1.15459	1.07833	1.18896	1.01221	1.10071	0.924285	1.02914	0.990936	0.753111	1.08073	0.797234	0.801714	1.1685	0.74278	0.795773	0.755585	1.1812	1.12613	1.14781
725	Granulocyte (Basophil)	HLA_DR	-0.0690195	0.724926	0.989871	-0.0690195	0.891137	1.33752	1.77105	0.955008	1.52043	0.813725	1.95375	2.23881	0.653253	2.30615	2.29963	0.953134	1.34083	0.913789	1.98267	1.18664	1.07543	2.17712	1.88605	0.940497	1.59377	1.28603	0.971977	NA	NA	1.18519	2.38024	0.693507	1.78568	1.08662	0.932171	1.26729
98	B Cell (Memory)	JAK2	-0.06929	0.725172	0.989871	-0.06929	1.25111	1.58943	1.68762	4.54019	1.54491	1.50968	1.42133	1.52797	1.52116	1.2374	1.23922	1.6996	1.78806	1.62577	1.64053	1.47856	1.99782	1.92425	1.72915	1.77538	1.79541	1.56002	1.73272	1.44656	1.34265	1.58233	1.39057	1.46772	1.26639	1.75548	1.71804	1.70943
82	B Cell (Memory)	CD25	-0.0412017	0.725264	0.989871	-0.0412017	0.800368	0.836661	1.31374	1.83385	1.01546	0.895345	1.11381	1.38483	1.30354	0.664078	0.879007	1.52656	1.25349	1.483	1.49135	1.2009	1.96256	0.907674	1.31346	1.1008	0.959306	0.932643	1.14499	0.635808	0.798737	1.0546	1.21892	1.16922	0.735736	1.67799	1.45417	1.27014
641	Dendritic Cell (Conventional)	CD38	0.033831	0.725891	0.989871	0.033831	3.72623	3.59488	3.65298	4.05887	3.98806	3.69609	3.87847	4.19782	3.72391	3.716	3.63872	4.20047	NA	4.17677	3.70569	NA	4.02959	3.65898	3.58324	4.25827	3.87696	3.55813	3.83536	3.57647	3.96515	4.46578	3.6399	3.86532	NA	4.21264	3.9028	NA
337	CD4+ T Cell (Naive)	CD123	0.0248192	0.726381	0.989871	0.0248192	0.728256	0.807188	0.696047	0.95607	0.8395	0.802975	1.09709	1.11948	1.08709	0.864634	0.950809	0.999239	1.24914	1.2751	1.17593	1.2963	0.944804	1.0392	0.89772	1.02374	0.973456	0.65782	1.23191	0.824147	0.845496	1.36693	1.04153	0.853056	0.917323	1.26654	1.21636	1.24192
433	CD8+ T Cell (Central Memory)	p_JAK2	0.0139747	0.728995	0.989871	0.0139747	0.417713	0.459915	0.468568	0.534592	0.431212	0.46225	0.524204	0.703405	0.577991	0.421007	0.471149	0.538855	0.670775	0.649803	0.618945	0.636749	0.543419	0.562176	0.560808	0.587565	0.530638	0.38099	0.623866	0.439594	0.43267	0.671316	0.403396	0.525793	0.474955	0.686743	0.708979	0.677819
558	CM- HLADR+	CD11c	-0.0369395	0.730593	0.989871	-0.0369395	4.00455	3.99356	3.57274	3.81437	3.34235	4.13709	3.534	3.83294	3.6942	3.26352	3.30178	3.88913	3.59533	3.7103	3.8463	3.52331	3.91816	4.03915	3.88774	3.79558	3.46561	3.80779	3.54295	3.10946	3.10629	3.29721	3.19568	3.86116	3.43514	3.94055	3.99136	4.07065
203	CD4+ CD8+ T Cell	CD57	0.24168	0.730644	0.989871	0.24168	3.95967	0.156014	1.14141	0.553942	4.1119	5.19582	0.516998	5.31386	4.70168	0.290944	1.08116	0.180407	0.35045	1.84834	4.33028	2.68852	1.78463	0.179983	0.921797	4.82088	5.46715	4.5524	NA	4.57192	4.83638	1.75467	0.149127	0.225766	0.288457	4.0525	1.59789	2.56667
356	CD4+ T Cell (Naive)	IL_7Ra	0.054865	0.730842	0.989871	0.054865	0.953263	1.30265	1.27675	1.48692	1.29979	1.33566	1.84949	2.01563	1.97035	1.64255	1.53012	2.10995	2.41214	2.08551	2.16685	2.57624	1.20018	1.55394	1.53989	1.53532	1.34765	1.15509	1.86949	1.97151	2.32074	2.06305	1.8126	1.68328	1.75605	1.92342	2.23208	2.92741
167	CD4- CD8- T Cell	CD68	0.0142426	0.73104	0.989871	0.0142426	0.356218	0.407663	0.381677	0.423825	0.394281	0.40602	0.487772	0.51556	0.520882	0.373514	0.426464	0.483826	0.613838	0.593176	0.587477	0.627338	0.470006	0.557632	0.460316	0.501095	0.441717	0.31208	0.585823	0.406934	0.366243	0.620775	0.35037	0.437959	0.384353	0.598666	0.682598	0.650845
477	CD8+ T Cell (Effector Memory)	TET2	-0.0206648	0.731265	0.989871	-0.0206648	0.933244	1.1111	0.864926	1.06733	1.02357	1.06502	1.11953	1.09918	1.04585	0.859168	0.856183	1.03399	1.55413	1.17233	1.09979	1.10417	1.04461	1.33103	1.21086	1.07089	1.02807	0.840091	1.07454	0.902534	0.772902	1.16475	0.774275	0.944079	1.00979	1.15108	1.19838	1.16098
702	Dendritic Cell (Plasmacytoid)	Trx	0.0345228	0.73271	0.989871	0.0345228	6.4389	6.12435	6.42336	5.92256	6.15671	6.09662	6.32091	6.9005	5.89143	5.71488	6.20055	5.82937	6.12786	5.6131	6.11124	5.53062	6.31302	6.12647	6.23533	5.953	6.36456	6.38009	6.40402	6.29024	5.98428	6.30564	6.03793	6.04586	6.05224	5.7001	5.87709	5.88544
451	CD8+ T Cell (Effector Memory)	CD19	0.0116899	0.733867	0.989871	0.0116899	0.357	0.449182	0.374957	0.539382	0.401962	0.403165	0.409423	0.431622	0.384569	0.324307	0.336686	0.408697	0.510002	0.488863	0.465944	0.532415	0.524535	0.591689	0.44572	0.546378	0.427901	0.325644	0.473438	0.362345	0.365171	0.460862	0.320921	0.340822	0.305618	0.483312	0.516417	0.514444
206	CD4+ CD8+ T Cell	DNMT3A	-0.0249261	0.734548	0.989871	-0.0249261	3.29088	3.32997	3.0827	3.10399	3.11941	3.24299	3.22246	3.2629	3.4374	3.08011	3.59274	3.18835	3.41513	3.44922	3.53995	3.27097	3.19757	3.40464	3.45599	3.09432	3.2786	3.10948	NA	2.89013	2.76583	3.31995	3.56571	3.19093	3.20067	3.44422	3.55548	3.49244
808	Monocyte (CD14+ CD16-)	PD_1	-0.026896	0.735503	0.989871	-0.026896	0.39096	0.482457	0.360706	0.446725	0.379713	0.456966	0.664262	1.2186	0.616515	0.606173	0.547456	0.619451	NA	0.809633	0.695367	NA	0.396451	0.548014	0.348337	0.38638	0.482618	0.204863	0.657606	0.621775	0.591092	0.698027	0.826667	0.565907	NA	0.857519	0.733184	NA
421	CD8+ T Cell (Central Memory)	CD41	0.0447326	0.736932	0.989871	0.0447326	1.2062	1.5272	1.98567	1.44183	1.22733	1.34145	1.85486	2.93425	2.12006	1.523	1.37643	1.50685	1.9046	2.05572	1.80628	1.88047	1.76832	1.8246	1.78943	1.6891	1.52653	1.48851	2.15112	1.53182	1.57282	2.05751	1.52356	1.42864	1.47173	2.48737	1.87049	2.22639
393	CD41+	IL_7Ra	-0.045582	0.737659	0.989871	-0.045582	0.588949	0.783317	0.500637	0.643104	0.51818	0.869472	1.72294	0.928126	1.73933	1.01729	0.653512	1.08798	1.28711	1.1849	1.21295	1.70955	0.655275	0.807926	0.456733	0.65044	0.725791	0.778641	1.29289	0.82647	0.716733	1.00973	0.872832	1.21302	1.31991	1.25306	1.37681	1.76177
769	Monocyte (CD14- CD16+)	p53	0.0405572	0.737693	0.989871	0.0405572	0.728285	0.759945	0.974823	0.796762	0.472782	0.669745	0.744635	0.723695	NA	0.431154	0.936612	0.942148	NA	0.719055	0.994071	NA	0.507987	0.698828	0.563022	0.611587	0.482174	NA	0.840727	0.0111332	0.987757	1.11776	1.54554	1.34509	NA	0.728824	0.980527	NA
997	Root_unassigned	TOP2b	-0.0211842	0.739727	0.989871	-0.0211842	4.14129	4.28028	4.16822	4.22379	4.08987	4.24938	4.26189	4.3161	4.27848	3.6073	4.31456	4.43465	4.40284	4.39031	4.33971	4.40418	4.02091	4.31312	4.15089	4.06189	4.08283	4.23092	4.26605	3.92717	4.17855	4.35035	4.28948	4.3663	4.18371	4.25393	4.4017	4.48608
933	NKT Cell	CD25	-0.04605	0.740475	0.989871	-0.04605	0.988295	1.05165	NA	1.12265	1.06021	0.844972	1.73027	1.95079	1.82187	1.31968	1.497	1.85849	1.96804	2.00052	1.6088	1.88222	1.27616	1.27726	0.970822	1.25335	1.12619	1.01409	1.66948	NA	1.24979	1.84267	1.37885	1.67547	1.39015	1.95425	1.79243	2.14375
777	Monocyte (CD14- CD16+)	Tyro3	0.0578521	0.74124	0.989871	0.0578521	3.56854	3.72254	3.63601	4.02209	3.61974	3.46049	3.34914	3.30515	NA	2.19561	3.63617	3.64344	NA	3.67908	3.74625	NA	3.73701	3.81683	3.5567	3.97045	3.78676	NA	3.52862	2.83885	2.4302	3.87902	3.68736	3.18687	NA	3.91117	4.00648	NA
441	CD8+ T Cell (Central Memory)	TIM_3	0.0497629	0.745894	0.989871	0.0497629	1.77463	1.85805	2.48446	2.05486	1.89873	1.88169	2.69616	3.13606	2.8157	2.30528	2.55879	2.75087	2.98631	3.04903	2.82066	2.72661	2.20767	2.2767	2.15521	2.24062	2.22052	1.84517	2.88037	2.20505	2.31181	3.10631	2.46947	2.8095	2.6324	3.14724	2.93167	3.15437
789	Monocyte (CD14+ CD16-)	CD38	-0.0499348	0.74593	0.989871	-0.0499348	3.23283	2.90249	3.09145	3.09409	3.20312	3.22398	3.75998	4.09395	3.29949	3.43987	3.38431	4.16049	NA	3.72004	3.60782	NA	2.71324	3.40573	2.79452	2.7597	3.30045	3.27229	3.68381	2.98349	3.75514	4.01522	3.38567	3.66365	NA	3.87352	3.90842	NA
700	Dendritic Cell (Plasmacytoid)	TIM_3	-0.0395807	0.748757	0.989871	-0.0395807	1.46859	1.37991	1.29773	1.87075	1.31299	1.21058	1.90953	1.91562	1.99354	1.06966	1.71405	2.30755	1.76901	1.38411	1.91214	1.36652	1.59702	1.55549	1.33546	1.47234	1.45337	1.11661	1.82834	1.28448	0.889297	1.86977	1.66342	1.76197	1.77248	1.2987	2.09321	2.25699
372	CD41+	CD11b	-0.0618847	0.749164	0.989871	-0.0618847	2.35338	2.75996	2.02127	3.23103	2.202	2.73718	2.03893	1.62042	2.24432	2.40348	1.94308	2.96475	2.41938	2.0494	2.40258	3.51141	2.56633	2.7043	1.99099	2.43714	2.56434	2.93873	1.93145	1.57119	1.26039	2.42756	2.15472	2.02697	2.38837	2.39841	2.56724	3.98429
40	B Cell (CD27+)_unassigned	CD11c	-0.0618035	0.749428	0.989871	-0.0618035	1.89753	1.73444	2.01066	1.85344	NA	2.15303	2.2445	2.7761	2.5514	1.60707	2.17489	3.64294	3.09378	3.04538	2.79929	2.44255	2.05762	2.43836	1.73959	2.44901	2.44219	1.97393	2.45418	1.73496	1.84452	2.40952	1.82621	2.85061	NA	3.47034	2.42944	2.97946
253	CD4+ T Cell (Central Memory)	PD_1	0.0536327	0.749674	0.989871	0.0536327	2.67296	2.40979	3.8098	2.13105	2.33404	2.54359	1.83928	2.85882	2.08891	1.91983	1.71745	2.80427	2.8662	2.72746	2.71546	2.64515	2.9987	2.72065	2.71272	2.97631	2.87833	2.41118	2.11362	1.93813	2.6417	3.08198	1.88326	1.92291	2.88313	2.78664	1.94928	3.04364
918	NK Cell (CD56+ CD16+)	P90RSK	-0.0289801	0.750485	0.989871	-0.0289801	2.32068	2.72632	2.35891	2.78745	2.33548	2.2558	2.38115	2.6105	2.23204	2.52932	2.20985	2.566	2.49392	2.4171	2.55644	3.4647	2.61225	2.88061	2.3893	2.62869	2.3844	2.27728	2.65101	NA	2.22121	2.37838	2.60148	2.34444	2.33605	2.5692	2.608	2.41331
353	CD4+ T Cell (Naive)	CD8a	0.0336421	0.750653	0.989871	0.0336421	1.43987	1.44209	1.35607	1.7056	1.54499	1.497	2.10628	2.10205	2.03563	1.65035	1.9834	1.9071	2.21271	2.24779	2.16308	2.18791	1.6699	1.6889	1.67842	1.73859	1.69062	1.35064	2.24156	1.66602	1.84492	2.35101	1.94505	1.8203	1.86098	2.23809	2.14258	2.19263
55	B Cell (CD27+)_unassigned	CD57	-0.014768	0.75104	0.989871	-0.014768	0.138936	0.151682	0.180479	0.181457	NA	0.334549	0.279769	0.365739	0.344662	0.316152	0.161431	0.106096	0.565886	0.296115	0.307781	0.37893	0	0.244776	0.162041	0.179018	0.445521	0.271415	0.275713	0.247051	0.41608	0.299133	0.217814	0.197392	NA	0.36043	0.284238	0.28752
554	CD8+ T Cell (Naive)	Trx	0.0350623	0.752204	0.989871	0.0350623	3.96991	4.00018	4.12301	3.601	3.7502	4.01706	3.46998	4.83001	3.92077	3.23636	4.16548	4.30357	4.03811	4.20108	4.13563	3.68157	4.105	4.18562	3.65575	3.9846	3.82064	3.91623	3.90943	3.65569	3.61002	3.91076	4.15905	4.35341	3.86656	4.36989	4.3027	4.19956
414	CD8+ T Cell (Central Memory)	CD19	0.0106916	0.752328	0.989871	0.0106916	0.383683	0.4843	0.392389	0.564876	0.42971	0.438074	0.430534	0.487576	0.424707	0.371859	0.354597	0.42144	0.515035	0.517855	0.485423	0.576898	0.526486	0.640777	0.442223	0.557754	0.489636	0.341341	0.475567	0.395145	0.38438	0.525446	0.387085	0.350184	0.366102	0.50882	0.52563	0.533445
668	Dendritic Cell (Plasmacytoid)	CD11b	-0.0195622	0.752393	0.989871	-0.0195622	0.861305	0.598638	0.785055	0.793624	0.788494	0.648226	0.788792	0.768628	1.2061	0.618384	0.685856	0.804785	0.756841	0.726153	0.778359	1.25536	0.98599	0.822826	0.668844	0.781921	1.0657	0.791392	0.821187	0.586995	0.563903	0.738566	0.675145	0.760858	0.576892	0.915539	0.759304	1.03655
67	B Cell (CD27+)_unassigned	P90RSK	0.0376464	0.753631	0.989871	0.0376464	2.11295	2.94235	3.03301	3.37658	NA	2.52068	2.13929	2.5946	2.56134	2.07701	2.22759	2.40472	2.79656	2.57048	2.68251	3.13583	2.84029	2.94478	2.84602	2.94938	3.09269	2.74132	2.48137	2.24746	2.55667	2.60917	2.47761	2.34511	NA	2.78789	2.40876	2.41167
46	B Cell (CD27+)_unassigned	CD27	0.0702323	0.755937	0.989871	0.0702323	1.82138	3.27888	3.5675	3.3862	NA	3.15933	1.95134	3.19116	2.94237	1.70825	2.01858	2.90052	2.78146	2.833	2.45286	1.91089	3.13754	3.23069	3.21815	3.61058	3.00703	3.5006	2.26281	1.91067	2.16181	2.24831	1.81086	2.38278	NA	3.6152	2.22778	2.63242
11	B Cell (CD27-)	CD33	0.011301	0.756289	0.989871	0.011301	0.350299	0.386869	0.367314	0.476406	0.402703	0.364266	0.451116	0.487395	0.466746	0.373014	0.41608	0.554251	0.477788	0.546461	0.528946	0.521856	0.503632	0.462315	0.395876	0.395618	0.497718	0.371022	0.548776	0.423763	0.413882	0.507234	0.334646	0.446145	0.254941	0.63903	0.544953	0.612777
959	NKT Cell	TIM_3	0.0446904	0.757311	0.989871	0.0446904	2.20453	2.00114	NA	2.13676	2.17129	1.89849	2.9494	3.16964	2.98303	2.46667	2.64332	3.00338	3.07193	3.19162	2.66673	2.98583	2.53303	2.39442	2.41004	2.5959	2.53681	1.98437	2.92466	NA	2.43978	3.00901	2.6014	2.78184	2.66883	3.14475	2.85027	3.33901
748	Monocyte (CD14- CD16+)	CD25	0.0426954	0.757557	0.989871	0.0426954	0.929367	0.972802	0.840086	1.09389	0.750117	1.2789	0.945284	1.32372	NA	0.922214	1.1095	1.4263	NA	1.23655	1.2717	NA	0.85141	0.862025	0.781729	0.91232	1.08252	NA	1.13864	0.419861	0.52129	1.30963	1.78725	1.6279	NA	1.7406	1.62029	NA
527	CD8+ T Cell (Naive)	CD27	-0.0350562	0.758038	0.989871	-0.0350562	3.75596	3.60877	4.04301	3.72063	3.83279	3.81163	3.77242	4.12349	3.733	3.31116	3.48449	3.57053	3.88786	3.86622	3.73753	3.21763	3.84423	3.88551	4.08643	3.79534	3.32385	3.92273	3.83352	3.11623	2.63198	4.03365	3.30292	3.70921	3.73265	3.91733	3.88805	3.89257
220	CD4+ CD8+ T Cell	TOP2b	0.027649	0.758117	0.989871	0.027649	3.61848	3.61812	3.68971	3.58576	3.86798	4.13873	3.87547	3.92307	3.82378	3.10567	3.81596	3.53953	4.03156	3.94499	3.94039	3.7183	3.66547	3.75224	3.78165	3.94973	4.38229	3.85916	NA	3.41116	3.55395	3.86354	3.65889	3.52311	3.56377	4.14835	3.91231	3.86179
387	CD41+	CD56	-0.0311454	0.759289	0.989871	-0.0311454	0.851643	1.42997	1.22638	1.60325	1.1307	1.23429	1.6504	1.06726	1.62676	1.20278	0.805057	0.910606	1.34617	1.56503	1.55989	1.11057	1.53589	1.3945	1.27123	1.16641	1.20863	0.85074	1.60143	1.14381	1.1572	1.44071	0.917084	0.784737	0.794961	1.5048	1.7313	1.31899
883	NK Cell (CD56+ CD16-)	T_bet	0.0341957	0.75939	0.989871	0.0341957	2.70186	2.654	3.1389	3.01593	3.14882	3.00673	3.15883	3.36405	2.98178	2.33499	3.29657	3.2649	3.50943	3.21824	2.91415	2.46891	2.56923	2.75352	3.3336	3.1217	3.08971	2.62793	3.41468	2.73615	2.45859	3.1678	3.16119	3.20921	3.32181	3.27828	3.24923	3.23259
163	CD4- CD8- T Cell	CD45	-0.0215571	0.760203	0.989871	-0.0215571	4.71205	4.83049	4.79784	4.7535	4.86478	4.83325	5.15457	5.14694	5.11115	5.02063	5.12427	5.08837	5.10293	5.27933	4.98456	5.2553	4.61302	4.86698	4.77437	4.86279	4.82302	4.78056	5.32104	4.81429	4.89562	5.25341	5.06765	5.04538	5.03218	5.19094	5.11162	5.26215
812	Monocyte (CD14+ CD16-)	TOP2b	0.0292273	0.761478	0.989871	0.0292273	3.98255	4.09657	3.89792	4.04728	3.92257	4.11523	4.09159	4.50639	3.19182	3.65048	4.09795	4.35179	NA	4.12089	4.07872	NA	3.69031	4.1653	3.92476	3.85482	3.96153	4.0931	3.97376	3.94065	3.8406	4.21067	4.22574	4.17452	NA	4.17115	4.33401	NA
492	CD8+ T Cell (EMRA)	CD33	0.0202699	0.761845	0.989871	0.0202699	0.496996	0.508364	0.456408	0.562152	0.535847	0.515164	0.758274	0.766358	0.812191	0.529121	0.619747	0.746136	0.90452	0.93545	0.855315	0.844268	0.57205	0.700357	0.550432	0.622429	0.583083	0.453282	0.931974	0.582329	0.553003	0.96489	0.482581	0.691147	0.524859	0.984121	0.948415	1.02568
682	Dendritic Cell (Plasmacytoid)	CD45RA	-0.0504684	0.762181	0.989871	-0.0504684	4.90311	5.02254	5.30399	4.94062	4.92159	4.96772	4.32282	4.45027	4.33811	3.71684	4.16871	4.39107	4.55299	3.88936	4.27886	3.97217	4.95718	5.08602	5.03282	4.96962	4.88084	4.97667	4.26635	3.90704	3.96877	4.43312	4.05856	4.31876	4.3142	3.36758	4.25793	4.53782
266	CD4+ T Cell (Effector Memory)	CD19	0.0104658	0.762582	0.989871	0.0104658	0.380097	0.474259	0.374345	0.538103	0.405492	0.380389	0.386876	0.429045	0.394712	0.333459	0.350366	0.40115	0.465586	0.462177	0.473397	0.554983	0.514407	0.605534	0.469454	0.559686	0.491438	0.335212	0.438488	0.360749	0.339717	0.477005	0.299358	0.322817	0.317583	0.47606	0.495312	0.469072
464	CD8+ T Cell (Effector Memory)	CD8a	0.0507667	0.763185	0.989871	0.0507667	4.80931	4.75751	4.92026	4.66378	4.8375	4.87971	4.13692	4.36875	4.31196	3.56297	4.04394	4.1734	4.26517	4.39625	4.20973	3.77063	4.92767	4.97461	4.97829	4.99149	4.9368	4.99162	3.97952	3.32722	3.43685	4.51821	3.83715	4.36979	4.2762	4.53375	4.32336	4.51754
312	CD4+ T Cell (EMRA)	CD45RA	-0.0658008	0.76397	0.989871	-0.0658008	4.21393	4.47166	4.37812	3.88955	4.91132	4.57509	3.90928	4.29806	3.92725	3.24023	3.88766	2.84375	3.67126	3.885	3.94778	3.99445	4.30916	4.4898	4.52864	4.10138	4.95885	5.15078	4.07717	3.44461	4.12898	3.8628	3.77425	2.94947	3.60778	4.2891	2.82882	2.48999
609	CM-_unassigned	CD56	-0.0591411	0.764242	0.989871	-0.0591411	2.24734	2.67961	2.91914	1.98745	2.95041	2.1502	2.07182	0.803362	1.97808	0.748321	1.46729	2.64122	2.37019	2.59452	2.02661	1.97527	2.88427	2.44234	1.96897	2.66394	1.44994	1.52119	2.20676	1.08073	1.49308	2.02522	2.0711	2.03885	1.99727	2.33284	2.15158	2.33652
854	NK Cell (CD56+ CD16-)	CD11c	0.0362054	0.765081	0.989871	0.0362054	2.98068	2.81613	2.68322	2.58276	2.82715	2.68848	3.21519	3.10923	2.54824	2.48531	2.68164	3.32432	2.82487	3.14311	2.85948	3.21283	3.28508	3.11267	3.06903	2.80674	3.25922	2.00432	3.1434	2.46112	2.43003	3.07346	2.63798	3.11675	2.37898	3.17341	3.09162	3.51812
147	B Cell (Plasmablast)	Trx	-0.028254	0.765365	0.989871	-0.028254	5.23482	5.40484	5.71825	5.04543	5.14047	5.27889	4.79853	5.60346	5.44214	6.03405	5.46059	5.19669	5.46709	5.52422	5.45505	5.35175	5.74265	4.98281	5.41205	5.48462	5.01881	5.26286	5.46617	5.56993	5.40547	5.49474	5.4477	5.61049	4.80053	5.4638	5.19062	5.35096
806	Monocyte (CD14+ CD16-)	p53	0.0190895	0.765484	0.989871	0.0190895	0.3817	0.470949	0.50591	0.439735	0.406752	0.471635	0.594106	0.72198	0.686839	0.5622	0.564121	0.667668	NA	0.739798	0.754254	NA	0.401413	0.631117	0.455817	0.393606	0.454984	0.310263	0.756821	0.631679	0.743987	0.848217	0.443179	0.489377	NA	0.817292	0.857149	NA
247	CD4+ T Cell (Central Memory)	Ki67	0.0996734	0.766514	0.989871	0.0996734	0.52438	1.05345	3.75439	2.41261	0.496775	2.36639	0.514918	2.17886	0.638012	0.377587	0.59557	2.59043	1.49787	0.841541	0.861124	2.56167	0.860662	2.2326	1.14211	2.75877	2.16228	3.06537	1.05193	0.626134	0.580779	1.02795	0.848509	0.7509	0.527775	2.39834	2.497	2.32927
679	Dendritic Cell (Plasmacytoid)	CD4	0.0455143	0.767574	0.989871	0.0455143	3.89995	3.99716	3.62467	4.49488	3.62719	4.22291	4.1088	4.15625	3.66786	2.54087	3.72939	4.122	4.34372	3.60561	3.44495	3.43836	4.13276	4.19652	3.82923	4.46664	3.86855	4.08645	4.0681	3.21293	2.75634	3.80313	3.88127	4.01989	3.94869	3.65663	3.61531	4.21035
340	CD4+ T Cell (Naive)	CD19	0.0111005	0.768962	0.989871	0.0111005	0.420302	0.591918	0.398187	0.597488	0.467097	0.471084	0.456797	0.500196	0.458201	0.355227	0.418025	0.457836	0.553242	0.537601	0.520707	0.681068	0.558985	0.700561	0.511895	0.617539	0.547579	0.383875	0.525331	0.412178	0.407297	0.533225	0.396004	0.384908	0.38106	0.540342	0.603007	0.558797
501	CD8+ T Cell (EMRA)	CD8a	-0.0500731	0.771422	0.989871	-0.0500731	5.08244	5.10781	5.11355	4.77739	5.0816	5.02414	4.41554	4.41258	4.44117	3.75615	4.20946	4.40847	4.31834	4.52154	4.37664	3.96952	5.05009	5.24725	4.9028	5.00613	4.88877	4.99694	4.25044	3.34624	3.35683	4.55717	4.05757	4.46189	4.34014	4.65005	4.4779	4.62493
92	B Cell (Memory)	CD57	0.0136423	0.772842	0.989871	0.0136423	0.141916	0.154974	0.174717	0.557904	0.197395	0.276195	0.235692	0.377419	0.415021	0.313554	0.185414	0.184242	0.282421	0.277867	0.33545	0.324436	0.345141	0.213468	0.246511	0.167907	0.548818	0.386513	0.27527	0.317655	0.515486	0.323264	0.173685	0.173605	0	0.315137	0.341589	0.308846
300	CD4+ T Cell (EMRA)	CD123	0.022487	0.773162	0.989871	0.022487	0.657627	0.698379	0.615444	0.875446	1.26658	0.671049	0.957794	0.867747	0.947736	0.766556	0.896544	0.889792	1.11869	1.15762	1.06678	1.34196	0.86482	1.04864	0.85163	1.3463	0.933397	0.612884	1.08072	0.685842	0.667715	1.24703	0.871386	0.77929	0.798683	1.12905	1.11027	1.12786
481	CD8+ T Cell (Effector Memory)	Tyro3	0.0354707	0.773631	0.989871	0.0354707	2.92188	3.53782	2.98595	3.51373	2.99494	2.92114	2.60531	2.77798	2.59641	2.79525	2.47295	2.896	2.95584	2.85954	3.11911	3.36106	3.20589	3.61709	3.16503	3.39303	2.96983	2.77683	2.67352	2.45897	2.39457	2.99186	3.02853	2.48446	2.73394	3.21997	3.70431	3.06459
47	B Cell (CD27+)_unassigned	CD3	0.0469277	0.774176	0.989871	0.0469277	1.29963	1.02981	1.43439	0.994135	NA	1.28705	1.17834	1.68722	1.37481	1.17562	1.00622	2.26598	1.44219	1.37808	1.6344	1.32524	2.5915	1.27437	1.37041	0.918682	1.25226	1.46494	1.26552	1.012	0.68502	1.07807	0.870256	2.01243	NA	2.40887	1.23094	1.78179
577	CM- HLADR+	HLA_DR	0.0466548	0.774186	0.989871	0.0466548	5.33993	5.33561	4.82256	5.15163	5.22016	5.21257	4.89488	5.81046	5.00211	5.14821	5.53221	5.90255	4.44748	5.46108	4.96346	5.51153	5.28251	5.16821	4.12586	4.95612	5.33949	5.02833	4.84804	5.56016	5.00399	4.94217	5.78367	5.95286	5.46685	6.36097	4.80623	5.87746
907	NK Cell (CD56+ CD16+)	CD68	0.0117694	0.774977	0.989871	0.0117694	0.359181	0.406666	0.41686	0.394995	0.375628	0.361263	0.506455	0.660857	0.500446	0.396614	0.411709	0.515779	0.579768	0.586234	0.590704	0.644329	0.455722	0.498321	0.416186	0.458723	0.343969	0.336233	0.623419	NA	0.401634	0.573328	0.562327	0.445501	0.494479	0.573092	0.623497	0.595876
108	B Cell (Memory)	TIM_3	-0.043602	0.774991	0.989871	-0.043602	1.37224	1.37952	1.50619	3.16377	1.53182	1.3176	1.51129	1.8909	1.79223	1.3762	1.55532	2.69948	1.75454	2.21229	1.84873	1.87281	1.83063	1.6029	1.71281	1.69682	1.823	1.30636	1.87607	1.13592	1.41369	1.80262	1.80723	2.05519	1.3895	2.53331	1.91845	2.1828
215	CD4+ CD8+ T Cell	P90RSK	0.0333367	0.775746	0.989871	0.0333367	2.45692	2.95705	2.59629	3.12225	2.46627	2.41649	2.40406	2.63379	2.44773	2.15774	2.48436	2.518	2.62261	2.79577	2.68744	3.76468	2.67903	3.09961	2.66997	2.89758	2.8494	2.47416	NA	2.42255	2.2076	2.70608	2.84278	2.38338	2.39499	2.96153	3.07152	2.71313
202	CD4+ CD8+ T Cell	CD56	-0.0348306	0.775761	0.989871	-0.0348306	1.8819	1.22247	1.4079	1.22499	2.27276	1.63297	1.81259	1.07307	1.86036	0.866877	1.79032	1.51816	1.90377	2.08434	1.79344	2.06488	1.52815	1.46199	1.4311	1.74818	1.58161	1.37276	NA	1.59464	1.21847	1.87938	1.58243	1.38967	1.47509	2.05169	1.66833	2.25416
936	NKT Cell	CD33	-0.0212795	0.775794	0.989871	-0.0212795	0.592321	0.541278	NA	0.60212	0.559414	0.498189	0.877781	1.00612	0.812665	0.624167	0.658775	0.929843	1.00286	1.03236	0.881072	0.955261	0.644756	0.675533	0.593376	0.748626	0.640943	0.621427	0.900167	NA	0.620468	0.967141	0.423431	0.746934	0.537336	1.02282	0.946036	1.16604
336	CD4+ T Cell (Naive)	CD11c	0.0361513	0.776036	0.989871	0.0361513	2.17602	2.16763	2.15467	2.439	2.28603	2.21098	3.0007	2.95699	2.9385	2.6262	2.94024	2.83255	3.08719	3.1122	3.03625	3.11021	2.39275	2.42761	2.42697	2.49106	2.42787	2.09622	3.13112	2.55643	2.64923	3.23702	2.9276	2.82862	2.85167	3.11413	3.02907	3.06643
474	CD8+ T Cell (Effector Memory)	P90RSK	-0.0367867	0.776727	0.989871	-0.0367867	2.36029	2.83353	2.63839	3.09993	2.32875	2.31993	2.22667	2.38262	2.08043	2.165	2.01837	2.34174	2.40427	2.27575	2.41438	3.78403	2.63999	2.94738	2.50631	2.80674	2.4194	2.27279	2.40649	1.9636	1.99234	2.44772	2.38454	2.23619	2.18179	2.58396	2.85787	2.43838
394	CD41+	JAK2	0.0235768	0.776753	0.989871	0.0235768	1.5358	1.77946	1.69904	1.93719	1.51154	1.74453	1.52954	1.70208	1.67986	1.1716	1.53149	1.65137	2.03501	1.84256	1.88876	1.93666	1.86302	1.98024	1.80183	1.83738	1.78516	1.6346	1.79465	1.27931	1.14685	1.83054	1.53808	1.56472	1.60118	1.85255	1.97155	2.07207
241	CD4+ T Cell (Central Memory)	CD68	0.0117697	0.776891	0.989871	0.0117697	0.374322	0.421072	0.37256	0.479586	0.416633	0.422383	0.510457	0.596688	0.55406	0.377811	0.459387	0.518016	0.637014	0.613035	0.617452	0.621298	0.487633	0.56473	0.501657	0.498449	0.503046	0.343227	0.610442	0.443369	0.406735	0.642671	0.357343	0.44246	0.39496	0.639529	0.684104	0.659734
882	NK Cell (CD56+ CD16-)	PD_1	0.0191492	0.777431	0.989871	0.0191492	0.47219	0.540279	0.559589	0.598333	0.544157	0.706989	0.821771	1.30868	0.956884	0.664145	0.57187	0.717353	0.941323	0.920847	0.787039	0.789983	0.610482	0.632847	0.539242	0.599055	0.672014	0.976569	0.887077	0.952537	0.960376	0.888839	0.640295	0.595902	0.701318	0.890746	0.862199	0.798324
874	NK Cell (CD56+ CD16-)	IL_7Ra	0.0113225	0.777972	0.989871	0.0113225	0.294505	0.331436	0.293495	0.349581	0.326572	0.321873	0.425716	0.482387	0.436354	0.43861	0.364973	0.446225	0.480472	0.554895	0.462115	0.61031	0.372868	0.385411	0.326342	0.36929	0.34287	0.299083	0.485749	0.424413	0.457099	0.668511	0.32354	0.416479	0.336157	0.475996	0.498867	0.618005
306	CD4+ T Cell (EMRA)	CD3	-0.018012	0.780002	0.989871	-0.018012	5.68484	5.59675	5.73548	5.89161	5.90647	5.63988	5.59407	5.31909	5.4601	5.34478	5.65356	5.54586	5.63345	5.65693	5.55239	5.68862	5.74395	5.74557	5.77811	5.64526	5.67511	5.69218	5.61807	5.06697	5.22669	5.74232	5.65163	5.58575	5.70545	5.62037	5.57402	5.54424
187	CD4+ CD8+ T Cell	CD11b	-0.0320141	0.780269	0.989871	-0.0320141	1.71642	0.97516	1.08396	1.1422	1.25258	1.38904	1.31997	1.47757	1.46124	0.958267	1.33547	1.17081	1.48896	1.71811	1.47633	2.16942	1.27178	1.29659	1.19854	1.39315	1.88165	1.03202	NA	1.60539	1.0722	1.59684	0.790857	1.0084	1.02633	1.73619	1.56747	1.79441
585	CM- HLADR+	P90RSK	-0.0358306	0.780489	0.989871	-0.0358306	2.79149	2.97174	2.62501	3.51619	2.44577	2.82266	2.5253	2.89018	2.57737	2.74627	2.65607	3.02889	3.54244	2.91344	2.89011	3.85865	2.80726	3.35921	2.62343	3.3678	2.59298	2.65384	2.65273	2.56823	2.63362	2.54852	3.09745	2.62873	3.22364	2.88932	3.54834	3.03318
463	CD8+ T Cell (Effector Memory)	CD68	0.0112033	0.782975	0.989871	0.0112033	0.370513	0.418416	0.361657	0.452199	0.390374	0.400833	0.49266	0.54566	0.459363	0.34492	0.379383	0.48361	0.621906	0.551664	0.558238	0.589171	0.466582	0.547243	0.48859	0.458634	0.397448	0.302266	0.565924	0.401331	0.37957	0.604581	0.317828	0.426777	0.361242	0.619693	0.640337	0.621774
192	CD4+ CD8+ T Cell	CD19	0.0150938	0.78329	0.989871	0.0150938	0.414868	0.545279	0.426603	0.604455	0.46585	0.469611	0.353261	0.434776	0.469937	0.433923	0.353677	0.470139	0.571541	0.653127	0.511931	0.547113	0.531503	0.610126	0.519605	0.527107	0.598445	0.529063	NA	0.867619	0.211024	0.578422	0.112473	0.357169	0.273368	0.607421	0.578787	0.567485
745	Monocyte (CD14- CD16+)	CD14	0.0807695	0.784622	0.989871	0.0807695	3.98267	3.61833	3.42643	3.17361	4.14878	2.44262	4.02031	2.39547	NA	1.81421	3.1917	3.5443	NA	3.69856	4.08677	NA	3.61261	3.39956	3.17164	4.21384	4.03332	NA	3.48786	1.99219	2.66083	4.93733	2.73108	2.6487	NA	3.40361	4.30119	NA
120	B Cell (Plasmablast)	CD27	-0.0586227	0.785075	0.989871	-0.0586227	4.47131	4.68692	4.86382	4.71267	4.74841	4.85183	3.68017	4.53871	4.53624	3.261	4.56506	4.08516	4.50699	4.56733	4.08147	3.15346	4.72435	4.52084	4.85045	4.83414	4.74805	4.7511	4.26057	3.76988	3.4531	4.32369	4.68833	3.89833	2.20987	4.57501	4.08365	4.68122
125	B Cell (Plasmablast)	CD41	-0.0474612	0.786119	0.989871	-0.0474612	1.78113	2.31618	2.46871	2.16474	2.43693	1.94032	3.47458	2.54684	2.34398	3.36263	1.88096	1.5595	2.63833	2.55161	2.44777	1.97978	2.86871	2.22592	2.53299	2.25424	2.31576	2.19836	2.39108	1.56436	1.57849	2.55649	1.33449	2.44349	2.44631	2.96813	2.36145	3.09436
751	Monocyte (CD14- CD16+)	CD33	0.0532215	0.786312	0.989871	0.0532215	1.92854	1.40412	1.85921	3.15499	2.42896	2.62115	3.02321	3.2194	NA	2.06263	1.96617	2.43613	NA	1.92316	2.22833	NA	1.91929	2.31649	1.97512	2.9313	2.18593	NA	2.33889	2.26145	1.54232	3.18884	2.49575	2.22799	NA	3.02141	2.54309	NA
712	Granulocyte (Basophil)	CD27	0.0314636	0.788447	0.989871	0.0314636	0.871925	0.954866	1.07912	1.18573	1.03485	1.11464	1.1459	1.58151	0.883632	0.88041	1.48094	1.3066	1.65916	1.29657	1.15937	1.85108	0.912214	1.1934	1.22398	1.23681	1.14997	0.579425	1.3514	NA	NA	1.86498	1.34815	0.890999	1.18668	1.37608	1.23158	1.94533
528	CD8+ T Cell (Naive)	CD3	0.0162594	0.790131	0.989871	0.0162594	5.644	5.58879	5.60335	5.67932	5.59381	5.58617	5.443	5.49442	5.3775	5.17177	5.40648	5.45318	5.54064	5.57758	5.41358	5.57986	5.55447	5.69755	5.62492	5.66527	5.59614	5.66945	5.94133	5.12838	5.15846	5.42276	5.41731	5.4248	5.50332	5.55836	5.52745	5.52363
307	CD4+ T Cell (EMRA)	CD33	0.0125588	0.790371	0.989871	0.0125588	0.434144	0.477981	0.417806	0.551296	0.474326	0.427624	0.66749	0.625802	0.68503	0.536275	0.603284	0.598265	0.773138	0.775741	0.731594	0.742222	0.528602	0.658984	0.53424	0.684767	0.47857	0.411903	0.722716	0.48411	0.535201	0.816424	0.532612	0.569736	0.548661	0.747077	0.721644	0.747713
63	B Cell (CD27+)_unassigned	p_JAK2	-0.020659	0.790846	0.989871	-0.020659	0.47723	0.890375	0.842417	0.760203	NA	0.792668	0.643002	0.871993	0.81679	0.506814	0.591416	1.05612	1.05552	0.583049	0.702538	0.743493	0.318377	0.937532	0.978729	0.744685	0.696193	1.22189	0.769824	0.57602	0.392348	0.785939	0.455746	0.629441	NA	0.923505	0.769618	0.823901
894	NK Cell (CD56+ CD16+)	CD16	0.0501977	0.792335	0.989871	0.0501977	4.17618	4.07845	3.30008	3.48932	3.57064	3.82835	4.0109	3.37654	3.87174	3.00814	3.52029	4.09408	3.21592	3.27574	3.99142	3.21963	4.34409	4.47377	3.91185	3.70339	3.76396	3.4717	4.15304	NA	2.00061	3.98518	3.173	3.85418	2.66531	3.28938	4.2154	4.14881
252	CD4+ T Cell (Central Memory)	P90RSK	0.0368316	0.792773	0.989871	0.0368316	2.30312	2.95889	2.33426	3.12456	2.36706	2.29067	2.17367	2.35698	2.2763	2.13363	2.15655	2.42694	2.39216	2.39082	2.51332	4.09027	2.66802	3.1028	2.54336	2.92187	2.76627	2.41343	2.44923	2.17401	2.21125	2.48779	2.66365	2.27962	2.24087	2.62745	2.89595	2.43296
680	Dendritic Cell (Plasmacytoid)	CD41	-0.0360426	0.793774	0.989871	-0.0360426	1.77003	2.21489	2.12427	1.77478	1.18853	1.77342	2.65519	2.55256	2.10232	2.66084	2.60484	1.92479	1.5197	2.20428	2.02191	1.2583	1.9302	1.93404	1.64197	1.79259	1.78233	1.86289	2.28112	1.8889	2.04073	1.87356	2.54516	1.58222	1.63258	2.55758	2.04517	2.38297
908	NK Cell (CD56+ CD16+)	CD8a	-0.0520423	0.794115	0.989871	-0.0520423	2.86187	3.40246	3.16872	2.72272	3.78405	3.98659	3.55541	2.05343	3.07483	1.73493	2.7967	3.4714	3.39709	3.05686	3.45333	2.3902	3.19353	3.8801	2.24684	2.67627	2.75507	3.56905	3.59045	NA	2.34693	2.1805	3.05026	3.09207	3.07685	2.86063	3.50219	3.05229
97	B Cell (Memory)	IL_7Ra	-0.0421149	0.794312	0.989871	-0.0421149	0.770403	0.422064	0.742304	1.99032	0.651073	0.3948	0.542581	0.653656	0.543681	0.469496	0.60556	2.2983	0.584201	1.04607	0.63884	0.966648	0.957341	0.501902	0.539142	0.595167	0.819461	0.326274	0.697541	0.379796	0.748012	0.74822	1.43298	1.44891	0.680182	1.48837	0.625262	0.657599
563	CM- HLADR+	CD25	0.017871	0.798159	0.989871	0.017871	0.466397	0.487909	0.386982	0.646086	0.37235	0.593235	0.702683	0.925449	0.711739	0.60376	0.609232	0.820412	0.771834	0.914038	0.898536	0.887213	0.572609	0.720458	0.58485	0.657116	0.504376	0.475362	0.761474	0.609366	0.576002	0.740249	0.498156	0.638181	0.577719	1.06989	0.970186	1.12779
48	B Cell (CD27+)_unassigned	CD33	-0.01449	0.798659	0.989871	-0.01449	0.411738	0.414285	0.512502	0.480727	NA	0.51146	0.534463	0.661297	0.652748	0.398949	0.475729	0.483775	0.93166	0.562136	0.823108	0.688249	0.399906	0.600603	0.540027	0.515179	0.506886	0.389545	0.640272	0.305184	0.533759	0.692427	0.468604	0.55887	NA	0.849802	0.612909	0.711503
723	Granulocyte (Basophil)	CD8a	-0.0232987	0.801359	0.989871	-0.0232987	0.471856	0.601939	0.722467	0.701024	0.786958	0.73769	0.754756	1.08201	0.784689	0.732066	1.08545	0.976139	1.24858	0.981304	0.887454	1.32789	0.634446	0.711857	0.823078	0.811357	0.801122	0.381112	0.974824	NA	NA	1.40922	0.877321	0.643188	0.685315	0.913151	0.790543	1.36428
116	B Cell (Plasmablast)	CD14	0.0410922	0.802935	0.989871	0.0410922	2.09765	2.32863	2.3007	2.27662	2.36977	2.14312	2.28137	2.33314	2.2194	3.54588	1.65165	2.20696	2.46379	2.85171	2.38827	2.49745	2.11533	2.64909	2.38932	2.45705	2.54069	2.33888	2.66323	1.24666	1.99506	2.55921	1.46548	2.69132	3.60212	2.73196	2.54081	2.6274
74	B Cell (CD27+)_unassigned	Tyro3	0.0334999	0.803006	0.989871	0.0334999	2.95487	3.80838	3.54707	3.70361	NA	3.51454	2.75921	3.31605	3.46483	3.07441	2.7234	3.09781	3.42419	3.21995	3.3325	3.37445	3.4724	3.82882	3.48585	3.80521	3.95674	3.90219	2.99758	2.85016	2.83265	3.24624	2.93919	2.77577	NA	3.53624	3.10037	3.08837
143	B Cell (Plasmablast)	T_bet	-0.0686936	0.803418	0.989871	-0.0686936	0.654068	0.681335	0.960811	0.438326	0.626863	0.569571	1.26643	1.44826	1.39782	3.83773	1.25954	0.815811	1.70399	1.49246	1.53582	1.32287	0.512781	0.746542	0.594981	0.472847	0.606244	0.482314	1.66631	0.659392	0.846738	1.93946	0.341314	2.75588	2.70923	1.34154	1.55729	1.67976
866	NK Cell (CD56+ CD16-)	CD45	0.0145434	0.803795	0.989871	0.0145434	4.6441	4.79106	4.74554	4.69884	4.71878	4.73597	5.04651	5.08797	5.00304	4.83463	4.9134	5.16678	5.15419	4.99217	4.862	5.09824	4.82157	4.76605	4.66934	4.80683	4.72062	4.86632	5.13656	4.9067	4.90631	5.03256	5.03126	4.92151	5.14187	5.00086	4.95933	5.03823
535	CD8+ T Cell (Naive)	CD56	0.0284708	0.804932	0.989871	0.0284708	2.33285	2.05049	1.50634	1.67759	2.17771	1.77499	1.81397	1.12632	1.95565	1.13101	1.83002	1.80734	1.96704	2.14272	1.78573	2.05891	2.19021	2.02324	1.64322	1.96533	1.75794	1.40551	1.98124	1.29883	1.3745	2.1172	1.6914	1.84589	1.76286	2.1733	1.93625	2.42728
955	NKT Cell	P90RSK	-0.0301691	0.807187	0.989871	-0.0301691	2.34417	2.85253	NA	3.07921	2.41908	2.30702	2.61917	2.47732	2.35786	2.29211	2.37842	2.68968	2.71031	2.56563	2.56112	3.88698	2.60864	3.04177	2.55252	2.83281	2.47401	2.40289	2.77275	NA	2.15656	2.60401	2.90755	2.55628	2.13644	2.68814	2.81842	2.53528
670	Dendritic Cell (Plasmacytoid)	CD123	-0.0238957	0.807242	0.989871	-0.0238957	5.0958	4.95796	5.32789	5.27009	5.17615	4.87667	5.25187	5.39701	5.06781	4.69557	4.98328	4.98366	5.00928	4.4211	4.46556	4.75281	5.04663	5.05295	5.29688	5.17907	5.19385	4.93335	5.20231	4.76276	4.50869	5.19697	4.96053	4.83201	5.08869	4.50624	4.49295	5.09631
893	NK Cell (CD56+ CD16+)	CD14	0.0401856	0.808582	0.989871	0.0401856	2.53235	3.29194	2.92076	3.70297	2.74619	2.82183	2.60479	3.6615	2.66387	2.21357	2.19178	2.7662	2.91214	2.84891	3.06573	3.46568	3.18231	3.50878	3.15353	3.80195	3.19364	2.87442	3.18295	NA	2.12342	2.85889	2.40994	2.20236	2.43473	3.06937	3.40277	2.7133
627	CM-_unassigned	TOP2b	0.0314331	0.813314	0.989871	0.0314331	3.63067	3.8255	3.8047	3.63591	3.86617	4.15998	3.65315	3.84011	3.58663	2.40452	3.74684	3.3226	3.96682	4.1286	3.68519	3.66799	3.68046	3.98947	3.84238	3.84058	3.8804	4.04543	3.8764	2.97484	2.72517	3.81541	3.7508	3.62105	3.64756	4.00817	3.88355	3.84662
194	CD4+ CD8+ T Cell	CD27	-0.0276749	0.813387	0.989871	-0.0276749	3.8017	3.46603	3.99368	3.42103	3.81717	3.70294	3.81487	4.16459	3.71858	2.94949	3.85189	3.32455	3.88446	3.98396	3.91583	3.40544	3.95376	3.79008	4.10306	3.73493	3.86678	3.53984	NA	3.15018	3.0275	3.97296	3.19253	3.48691	3.46319	4.0969	3.84201	3.87945
683	Dendritic Cell (Plasmacytoid)	CD56	-0.0167078	0.814692	0.989871	-0.0167078	1.14378	1.04781	1.14775	1.15178	1.09947	0.947336	0.764255	0.68777	1.05583	0.635907	0.615652	1.28036	0.979713	0.659131	1.09154	0.884882	1.15176	1.1929	1.06712	0.989468	1.00398	0.969841	0.907969	0.754645	0.759737	1.08086	0.914559	0.704307	0.765302	0.566491	0.992258	1.10444
178	CD4- CD8- T Cell	P90RSK	-0.0316193	0.81552	0.989871	-0.0316193	2.30711	2.98903	2.52843	3.21107	2.31958	2.29857	2.23935	2.29534	2.1779	2.16484	2.13013	2.46261	2.4044	2.35125	2.52398	3.9091	2.689	3.07205	2.46669	2.8577	2.52748	2.33818	2.38031	2.1453	2.04491	2.35142	2.534	2.28009	2.17905	2.58341	2.85408	2.50311
216	CD4+ CD8+ T Cell	PD_1	-0.0506682	0.815847	0.989871	-0.0506682	2.07407	1.45415	3.79012	1.73897	2.28549	1.9087	2.21167	3.43429	2.77569	1.69578	2.50277	1.77334	2.91509	3.20545	3.19798	2.86296	2.08902	2.01629	2.85412	2.19976	2.74822	1.60051	NA	3.22837	2.12679	2.71652	2.54811	1.71017	2.38951	3.09595	2.15889	3.09513
60	B Cell (CD27+)_unassigned	IL_7Ra	-0.0363518	0.8165	0.989871	-0.0363518	0.901084	0.374755	0.611491	0.511736	NA	0.524593	0.732514	0.730653	1.22303	0.771386	0.736968	1.60057	1.18564	1.83996	0.845676	1.05332	0.49862	0.652698	0.630477	0.709387	1.33528	0.348028	0.864284	0.526853	0.556371	0.735811	0.648438	1.76098	NA	1.89975	0.807889	1.12323
349	CD4+ T Cell (Naive)	CD45RA	-0.0324247	0.816673	0.989871	-0.0324247	4.45139	4.5412	4.6634	4.18723	4.32963	4.39215	4.22669	3.90662	4.03919	3.49131	4.06116	3.48335	3.9724	4.0938	4.18083	4.13357	4.54055	4.89459	4.75122	4.22685	4.374	4.44687	4.33211	3.4799	3.83274	4.13051	4.04197	3.47798	3.79918	4.18219	3.85305	3.27142
568	CM- HLADR+	CD4	-0.0340686	0.818455	0.989871	-0.0340686	1.91144	2.23155	1.77451	2.95544	2.2003	2.52373	1.94618	2.41636	2.13326	1.62639	1.22536	2.34905	2.31247	2.34261	2.02694	2.30911	2.56893	2.22608	2.14642	2.93339	2.47145	1.80494	1.98888	1.51686	1.44665	2.08375	1.32921	1.98121	2.08751	2.62053	1.97484	2.55896
64	B Cell (CD27+)_unassigned	p_P90RSK	0.021851	0.818716	0.989871	0.021851	1.1594	1.4338	1.44652	1.08584	NA	1.43306	1.31744	1.44753	1.84032	0.873296	1.11902	1.69731	1.77806	1.84495	1.46694	1.14271	1.83148	1.54672	1.5516	1.48368	1.47579	1.20403	1.47081	1.20881	1.13173	1.55124	1.03372	1.26562	NA	1.72383	1.43268	1.50223
736	Granulocyte (Basophil)	TET2	0.0130669	0.819612	0.989871	0.0130669	1.01005	1.06312	1.0267	1.05707	0.993352	1.03624	1.00204	1.17975	0.783258	1.18051	0.974761	0.953714	1.1067	1.28798	1.1364	0.999102	1.03063	1.08343	1.12431	1.18158	1.16335	0.986469	1.21373	NA	NA	1.34669	0.800217	0.737588	0.783266	1.08908	1.14222	1.19229
645	Dendritic Cell (Conventional)	CD45RA	0.0657591	0.821233	0.989871	0.0657591	3.29935	4.52169	4.47002	3.44729	3.89352	3.43406	3.25359	3.5955	3.14814	1.69809	4.29793	2.0753	NA	3.21619	2.99246	NA	4.33985	3.17749	4.99583	3.49726	4.37714	3.63269	3.27449	2.15472	2.36918	2.86906	3.8083	3.3454	NA	3.39111	3.03124	NA
636	Dendritic Cell (Conventional)	CD19	0.00889039	0.822013	0.989871	0.00889039	0.422944	0.515511	0.338904	0.545967	0.40945	0.523439	0.39889	0.535223	0.319227	0.303295	0.365771	0.436306	NA	0.496883	0.45914	NA	0.388652	0.605563	0.461696	0.515543	0.478328	0.369542	0.432651	0.365752	0.267271	0.493264	0.418392	0.347552	NA	0.520856	0.530351	NA
268	CD4+ T Cell (Effector Memory)	CD27	0.0329452	0.822248	0.989871	0.0329452	2.37291	2.07805	2.13929	2.17155	1.0802	1.05611	2.07503	2.19701	2.04213	1.57297	2.18622	1.85205	2.34043	2.37421	2.21961	1.86174	2.40197	2.44386	2.53552	1.25384	1.72082	1.41522	2.08238	1.40917	1.68222	2.38785	1.89167	1.91506	1.83146	2.27836	2.49609	2.40112
795	Monocyte (CD14+ CD16-)	CD57	0.00739562	0.824701	0.989871	0.00739562	0.126128	0.151924	0.135423	0.176944	0.14215	0.208372	0.194651	0.402854	0.0320128	0.177003	0.156293	0.156595	NA	0.207821	0.209641	NA	0.164716	0.163474	0.163944	0.17557	0.184049	0.116527	0.185811	0.167541	0.283887	0.210869	0.165582	0.14024	NA	0.254648	0.204494	NA
960	NKT Cell	TOP2b	0.0340503	0.825774	0.989871	0.0340503	4.02726	3.63407	NA	4.19551	5.12386	4.80897	4.07462	3.91463	4.04924	2.89559	3.76337	3.90874	4.15617	3.85495	3.56129	3.68035	4.51772	3.88956	3.99484	3.94349	4.3848	4.74535	4.1546	NA	3.49019	3.9423	3.84056	3.9616	3.92691	3.84042	3.74925	3.77781
726	Granulocyte (Basophil)	IL_7Ra	0.00922161	0.827607	0.989871	0.00922161	0.281949	0.237053	0.207875	0.374153	0.273191	0.322877	0.363191	0.365548	0.270118	0.394079	0.347996	0.363598	0.471394	0.384964	0.431282	0.359236	0.301607	0.281423	0.22516	0.364585	0.40899	0.037228	0.486705	NA	NA	0.476954	0.287141	0.3869	0.259312	0.434665	0.444471	0.501401
934	NKT Cell	CD27	-0.0300455	0.827988	0.989871	-0.0300455	3.54946	3.26784	NA	3.07515	3.13536	2.45755	3.3631	4.08841	3.42744	3.03485	3.24308	3.37269	3.60584	3.65807	3.06007	3.15326	3.73	3.48843	3.41903	3.37385	2.69412	2.39834	3.30031	NA	2.63184	3.4717	3.10176	3.41824	3.30818	3.64122	3.34061	3.72383
881	NK Cell (CD56+ CD16-)	P90RSK	-0.0208288	0.828564	0.989871	-0.0208288	2.38859	2.74126	2.60987	3.018	2.43201	2.38881	2.41957	2.41711	2.22227	2.5856	2.1938	2.74178	2.46846	2.40818	2.61822	3.58991	2.70296	2.93905	2.52475	2.8023	2.51812	2.52855	2.64091	2.699	2.41774	2.44174	2.5441	2.27749	2.26461	2.5807	2.6231	2.40507
440	CD8+ T Cell (Central Memory)	TET2	0.0130547	0.829117	0.989871	0.0130547	0.926276	1.16079	0.900551	1.0571	1.03961	1.03552	1.10678	1.0959	1.05105	0.833463	0.86034	1.03879	1.5197	1.22031	1.11548	1.09697	1.07583	1.40665	1.21289	1.08398	1.11464	0.862728	1.15842	0.976075	0.793809	1.19163	0.788084	0.948639	1.09793	1.16667	1.20086	1.18868
699	Dendritic Cell (Plasmacytoid)	TET2	0.0107383	0.830661	0.989871	0.0107383	0.958057	0.98641	1.02839	1.02232	0.959805	0.945086	0.952503	0.992993	0.945672	0.761272	0.842175	0.97347	1.10766	1.07162	1.11706	0.774079	1.04792	1.17935	1.05443	1.05121	1.04162	0.819781	1.00936	0.652907	0.801547	1.09224	0.835959	0.933803	0.773103	0.993355	1.16588	1.15792
755	Monocyte (CD14- CD16+)	CD45	-0.0389494	0.831458	0.989871	-0.0389494	4.98242	4.90128	5.28221	4.56243	5.12002	4.52777	5.43903	4.79945	NA	4.25126	5.32545	5.06799	NA	5.4198	5.18936	NA	5.15764	4.18975	4.88419	4.98669	5.13484	NA	5.41022	3.63902	4.30039	5.46669	5.35964	5.281	NA	5.1958	5.35624	NA
411	CD8+ T Cell (Central Memory)	CD123	0.0201518	0.832687	0.989871	0.0201518	0.51336	0.610069	0.661155	0.72112	0.854109	0.587247	1.01266	1.19857	1.11204	0.771592	0.86992	1.03816	1.27552	1.31473	1.18803	1.12907	0.726988	0.839856	0.663958	0.78904	0.944357	0.540072	1.17117	0.745676	0.765756	1.35596	0.736988	0.912629	0.966578	1.35449	1.28607	1.3802
669	Dendritic Cell (Plasmacytoid)	CD11c	0.0284749	0.833428	0.989871	0.0284749	1.64815	1.30203	1.29335	1.7414	1.74129	1.28416	2.32992	2.43608	2.23261	1.57855	2.06333	2.48666	2.23338	1.78487	1.95939	1.79596	1.95544	1.47805	1.40037	1.59266	2.01487	1.26556	2.31971	1.88851	1.62289	2.2376	1.86697	2.28906	1.8866	1.80524	2.07125	2.67196
635	Dendritic Cell (Conventional)	CD16	0.019385	0.833582	0.989871	0.019385	0.761838	1.03012	0.832585	0.616744	0.658962	0.532707	0.632021	0.552848	0.315504	0.579733	1.44578	0.582369	NA	0.792733	0.729662	NA	1.14279	0.64807	1.19453	0.756663	0.944131	0.44591	0.679213	0.553991	0.668259	0.652531	0.596286	0.706795	NA	0.730338	0.61549	NA
579	CM- HLADR+	JAK2	0.0142556	0.83361	0.989871	0.0142556	1.57951	1.61772	1.46297	1.77942	1.40463	1.6986	1.50667	1.67865	1.59512	1.33917	1.35733	1.6038	1.89589	1.67634	1.75268	1.76166	1.68795	1.929	1.77104	1.83915	1.59299	1.45596	1.75269	1.30776	1.30424	1.64199	1.40729	1.36148	1.47272	1.7049	1.83728	1.8718
104	B Cell (Memory)	P90RSK	-0.030099	0.833631	0.989871	-0.030099	1.97332	2.56552	2.59315	4.18535	2.33737	2.24078	2.08378	2.38926	2.32591	2.1796	2.1251	2.7751	2.30398	2.28975	2.43791	3.33459	2.54826	2.75127	2.63107	2.70268	2.73594	2.38549	2.36491	2.27395	2.4436	2.28275	2.49854	2.40729	2.08426	2.546	2.59442	2.40845
716	Granulocyte (Basophil)	CD4	0.0452977	0.834709	0.989871	0.0452977	1.254	2.75126	2.16399	1.78088	1.87889	1.61317	2.50321	1.66077	1.48345	1.91998	1.61924	1.34116	2.75214	1.30468	1.71151	2.07226	1.42378	3.47592	3.12894	1.90276	1.80221	1.40666	1.43781	NA	NA	2.32375	1.62037	1.01823	2.40545	1.30779	1.27089	2.19386
856	NK Cell (CD56+ CD16-)	CD14	0.0319617	0.834811	0.989871	0.0319617	2.43527	3.10439	2.73766	3.47725	2.51539	2.55945	2.58072	2.88762	2.71534	1.96527	2.20874	2.83628	2.78948	2.79507	2.96183	3.44948	3.26742	3.39191	2.89008	3.54373	2.90076	2.76259	3.07382	2.32203	2.09776	2.6858	2.31108	2.11517	2.12577	3.0496	3.30663	2.68648
651	Dendritic Cell (Conventional)	HLA_DR	0.0319726	0.836225	0.989871	0.0319726	6.38246	5.86375	5.22524	6.08831	6.67694	6.35548	5.90039	6.15996	6.03881	5.59697	6.06991	6.39378	NA	6.59004	5.96641	NA	6.21162	6.13893	5.46261	6.17053	6.91894	6.0138	5.66652	5.96522	5.55898	5.89335	6.33562	6.4307	NA	6.95331	6.03593	NA
397	CD41+	p_P90RSK	0.0162385	0.83642	0.989871	0.0162385	1.26048	1.29416	1.28804	1.27077	1.62716	1.44713	1.35037	1.44724	1.48453	0.876916	1.3187	1.37568	1.7265	1.73988	1.58274	1.3704	1.40509	1.49622	1.39847	1.37664	1.32873	1.26682	1.60791	1.0463	0.867273	1.69783	1.3832	1.52796	1.35716	1.68109	1.59859	1.6812
428	CD8+ T Cell (Central Memory)	DNMT3A	-0.0131892	0.837459	0.989871	-0.0131892	3.25324	3.24587	2.87217	3.07024	3.05511	3.09828	3.28193	3.05268	3.24139	2.97474	3.15948	3.11693	3.25256	3.08879	3.26773	2.99125	3.24681	3.30542	3.39078	2.99594	3.08389	3.03463	3.07001	2.77551	2.54463	3.20537	3.01995	3.17527	3.21834	3.12368	3.34316	3.27798
402	CD41+	T_bet	-0.0106336	0.839395	0.989871	-0.0106336	0.223274	0.251951	0.248601	0.265304	0.724518	0.287814	0.373492	0.492335	0.432067	0.313347	0.567765	0.432304	0.603368	0.519992	0.570587	0.580488	0.268768	0.359796	0.332288	0.30436	0.279478	0.287878	0.51794	0.384527	0.337426	0.549264	0.536342	0.44595	0.358109	0.546127	0.577903	0.630911
735	Granulocyte (Basophil)	T_bet	0.0167068	0.839549	0.989871	0.0167068	0.27718	0.246289	0.229368	0.298399	0.321737	0.249352	0.818751	0.468319	0.418531	0.33583	0.529349	0.650966	0.87227	0.74692	0.695842	0.482322	0.285484	0.373296	0.31156	0.299146	0.285489	0.109786	0.734692	NA	NA	0.581086	0.500788	0.893223	0.510725	0.771046	0.54947	0.714348
674	Dendritic Cell (Plasmacytoid)	CD25	0.0116255	0.840198	0.989871	0.0116255	0.623965	0.508709	0.59474	0.604514	0.502814	0.479996	0.7691	0.912454	0.774794	0.5871	0.647572	0.807539	0.861554	0.736832	0.790017	0.576303	0.665262	0.66193	0.554777	0.565093	0.677948	0.480469	0.853809	0.487987	0.495759	0.855786	0.830796	0.661798	0.761435	0.482068	0.855363	1.07373
580	CM- HLADR+	Ki67	0.0425263	0.840235	0.989871	0.0425263	2.20935	4.07928	4.71016	3.45513	2.48792	2.81975	2.97154	3.98507	3.50948	3.41762	3.76393	4.02397	2.70848	2.81635	3.13138	2.83735	2.76136	3.82724	3.27621	2.94974	3.23508	4.57324	2.22442	3.17428	3.28457	3.74341	3.57125	3.4995	3.23473	3.5504	2.94328	3.75847
574	CM- HLADR+	CD68	0.00993918	0.840236	0.989871	0.00993918	0.446981	0.409236	0.392371	0.51553	0.307421	0.525878	0.545764	0.60906	0.569526	0.448443	0.394048	0.542544	0.696031	0.633641	0.756491	0.719342	0.476963	0.55233	0.545602	0.53244	0.406906	0.365557	0.699897	0.500711	0.499742	0.567461	0.442198	0.468488	0.393312	0.640106	0.818096	0.761525
416	CD8+ T Cell (Central Memory)	CD27	0.0232028	0.841636	0.989871	0.0232028	3.79213	3.57214	4.23782	3.48378	3.59986	3.55434	3.42776	4.21008	3.55337	2.98957	3.5421	3.41442	3.72849	3.70549	3.59963	3.0804	4.00163	3.84975	3.94217	3.82712	3.77492	3.61721	3.48578	2.89181	2.85837	3.79598	3.31743	3.66921	3.51655	3.80958	3.71613	3.78899
177	CD4- CD8- T Cell	p53	0.0124635	0.843944	0.989871	0.0124635	0.398172	0.42525	0.882882	0.723351	0.563453	0.479352	0.565398	0.77864	0.701612	0.389389	0.604281	0.912932	0.839295	0.658639	0.609451	0.569346	0.481882	0.712664	0.580217	0.549794	0.520929	0.375718	0.82581	0.552069	0.495615	0.934947	0.578039	0.625588	0.449564	0.816152	0.931253	0.87062
888	NK Cell (CD56+ CD16-)	Tyro3	-0.0170755	0.844096	0.989871	-0.0170755	2.90051	3.29279	2.93679	3.44019	3.01794	3.00048	2.88708	2.88005	2.70141	2.82479	2.55565	3.11589	2.85549	2.79212	2.96212	3.31201	3.09982	3.44142	3.08099	3.35743	3.1718	3.02543	3.0471	2.65645	2.65318	2.90106	2.81076	2.58137	2.57793	2.91975	2.99054	2.88706
818	Monocyte (CD14+ CD16+)	CD123	0.0979836	0.84425	0.989871	0.0979836	2.34838	3.56523	3.25069	2.93798	3.82182	2.18393	2.1044	3.97729	NA	0.694923	4.16672	1.39453	NA	1.90459	1.16169	NA	1.33752	3.63329	3.34839	1.75809	5.04518	NA	2.81374	NA	NA	1.33793	3.17076	1.6377	NA	NA	NA	NA
151	CD4- CD8- T Cell	CD11c	-0.0255233	0.844934	0.989871	-0.0255233	2.08822	2.01845	2.14878	2.04471	2.42629	2.33521	2.79391	2.68665	2.71684	2.43896	2.85404	2.60886	2.90767	3.08719	2.77146	2.86229	2.20376	2.30522	2.51261	2.27241	2.41437	2.05697	2.99048	2.0612	2.14854	2.98604	2.29197	2.51434	2.28503	2.9772	3.24404	3.117
923	NK Cell (CD56+ CD16+)	TOP2b	0.0173083	0.845192	0.989871	0.0173083	3.80177	4.22105	4.23713	4.17598	4.44682	4.40533	3.89234	3.90731	3.83336	3.43478	3.71597	3.80653	4.02296	3.92498	3.87284	3.73218	4.14897	4.12934	4.00366	4.16903	4.02152	4.41592	4.09038	NA	3.48314	4.02952	3.85159	3.79077	3.82086	3.94816	3.99581	3.82783
966	Root_unassigned	CD123	0.047326	0.845205	0.989871	0.047326	1.26826	1.65967	2.91837	1.74837	3.05441	1.43464	1.95192	2.92262	1.68531	1.1481	2.36304	1.29414	2.07511	1.62761	1.22618	1.73896	1.47917	1.80908	2.91135	2.32616	3.94878	1.59875	2.40966	1.15619	1.03848	1.93135	2.58434	1.30042	1.31738	1.75794	1.31787	1.98703
489	CD8+ T Cell (EMRA)	CD25	-0.0264972	0.846631	0.990379	-0.0264972	0.822252	0.969521	0.732488	1.01271	0.922387	0.924065	1.5625	1.53479	1.56261	1.06995	1.23268	1.9622	1.83802	1.75474	1.66886	1.51609	0.985547	1.28907	0.966955	1.0043	0.932773	0.879412	1.68443	0.989912	0.935524	1.76378	0.962656	1.44193	1.29976	1.85139	1.83952	1.83496
473	CD8+ T Cell (Effector Memory)	p53	-0.0113427	0.848534	0.99061	-0.0113427	0.358279	0.466431	0.795629	0.681784	0.490673	0.414826	0.5299	0.952068	0.56565	0.348533	0.453701	0.823747	0.713305	0.578628	0.605389	0.53917	0.479542	0.782952	0.479854	0.546481	0.456679	0.404153	0.755036	0.473649	0.507092	0.663773	0.392854	0.534016	0.385622	0.777602	0.780055	0.716868
740	Granulocyte (Basophil)	Tyro3	0.0268041	0.848811	0.99061	0.0268041	2.07036	2.26322	2.86471	2.59239	1.79445	2.24654	1.45624	2.32772	2.83025	2.30161	3.00246	2.16526	2.39899	2.33657	2.1156	2.26883	2.1782	2.60136	2.89553	2.52714	2.08359	2.36598	2.04099	NA	NA	2.14114	3.15732	1.92476	1.65759	2.4123	2.31688	2.47826
974	Root_unassigned	CD38	-0.0206303	0.850662	0.991612	-0.0206303	3.8419	3.63577	4.00502	3.95645	3.92076	3.83816	4.56994	4.7369	4.30974	3.73466	3.99449	4.48966	4.68858	4.41309	4.15458	3.91768	3.98389	4.0494	3.92132	3.83065	4.14232	3.98862	4.54185	3.71549	3.6715	4.4276	4.0712	4.19081	4.12977	4.43639	4.29627	4.48024
896	NK Cell (CD56+ CD16+)	CD25	0.0127175	0.854901	0.993431	0.0127175	0.476718	0.633142	0.609834	0.792665	0.650766	0.662146	0.952379	0.904349	0.792457	0.621025	0.612991	0.824771	1.16019	0.941867	1.00508	0.905981	0.740015	0.867572	0.777076	0.814083	0.765286	0.495604	1.08694	NA	0.42824	0.873806	0.799793	0.645206	0.627074	0.98496	1.06365	0.983669
156	CD4- CD8- T Cell	CD25	-0.0184473	0.855694	0.993431	-0.0184473	0.972229	0.858397	0.805974	1.28267	0.994976	0.810638	1.25313	1.15387	1.19221	0.928329	1.04349	1.5314	1.55588	1.52419	1.27047	1.29823	1.4404	1.18647	0.940339	1.27276	0.931992	0.576909	1.40639	0.801176	0.739605	1.4506	0.766077	1.29957	0.924187	1.4308	1.44781	1.56585
406	CD41+	Trx	-0.0178574	0.857773	0.993431	-0.0178574	4.79398	4.88235	4.83075	4.88543	5.20267	4.93041	4.89391	4.82759	5.06617	4.23458	5.00322	4.90066	5.0245	4.99202	4.92387	4.60885	4.88542	4.99239	4.89909	4.84613	5.08275	4.90502	4.90782	4.12363	4.0363	5.41736	4.87736	5.03531	4.77917	5.00706	4.90293	5.0175
270	CD4+ T Cell (Effector Memory)	CD33	0.0069009	0.860142	0.993431	0.0069009	0.373091	0.431411	0.37852	0.485094	0.419992	0.392312	0.518485	0.586324	0.530267	0.449464	0.502367	0.52592	0.655459	0.627822	0.613315	0.65798	0.487442	0.540211	0.465694	0.479884	0.482646	0.39348	0.600471	0.460465	0.472282	0.658315	0.404909	0.450931	0.410475	0.651814	0.645544	0.653672
784	Monocyte (CD14+ CD16-)	CD19	0.00619822	0.862441	0.993431	0.00619822	0.340055	0.405292	0.332449	0.432929	0.356461	0.384735	0.326733	0.419392	0.238736	0.364743	0.379412	0.392778	NA	0.430321	0.48237	NA	0.371758	0.501169	0.343238	0.359119	0.397237	0.192435	0.397743	0.389109	0.39705	0.440447	0.364235	0.255514	NA	0.47214	0.491986	NA
658	Dendritic Cell (Conventional)	p53	0.0113277	0.86287	0.993431	0.0113277	0.507507	0.611043	0.891761	0.741839	0.592306	0.617463	0.750719	0.966913	0.996822	0.612911	0.787041	0.805845	NA	0.916003	0.841669	NA	0.50201	0.753517	0.617519	0.626972	0.636818	0.702744	0.836028	0.584808	0.760971	0.975619	1.13558	0.806735	NA	0.874429	0.984683	NA
602	CM-_unassigned	CD3	-0.0177999	0.86301	0.993431	-0.0177999	0.632583	0.618725	0.562514	0.567196	0.631165	0.76937	0.738305	2.05645	0.645978	0.679353	0.633821	0.719504	0.789221	0.943583	0.775177	0.768796	0.6629	0.682193	0.73239	0.556967	0.793545	0.597577	0.778348	0.829311	0.77194	0.712695	0.64054	1.44268	0.501957	0.980695	0.745334	0.817871
592	CM- HLADR+	Tyro3	-0.0191505	0.865904	0.993431	-0.0191505	3.30292	3.44418	3.01828	3.77467	2.87219	3.32315	2.96865	3.13133	3.00478	2.92587	2.90852	3.35096	3.58764	3.25171	3.42062	3.68666	3.33597	3.76834	3.32022	3.71092	3.13907	3.16307	3.11411	2.72026	2.49094	2.95255	3.53658	2.8582	3.20887	3.28093	3.6251	3.44061
666	Dendritic Cell (Conventional)	Tyro3	0.0195214	0.866231	0.993431	0.0195214	3.40867	3.81404	3.24305	3.95645	3.46388	3.4968	3.00748	3.25034	3.06369	3.21849	3.10163	3.51567	NA	3.3143	3.46548	NA	3.33638	3.90802	3.42919	3.77389	3.70503	3.34513	3.10741	2.86155	2.79403	3.452	3.53097	3.05987	NA	3.54463	3.74518	NA
229	CD4+ T Cell (Central Memory)	CD19	0.00599392	0.86643	0.993431	0.00599392	0.385931	0.480693	0.387887	0.542275	0.432657	0.433627	0.41233	0.45017	0.415859	0.358375	0.375506	0.412325	0.500348	0.499855	0.491706	0.617918	0.528135	0.631202	0.481506	0.572495	0.545642	0.365393	0.455392	0.34595	0.343376	0.498508	0.340789	0.343	0.332189	0.510607	0.49639	0.502788
453	CD8+ T Cell (Effector Memory)	CD27	-0.0226144	0.868542	0.993431	-0.0226144	2.55083	2.23233	2.83621	2.37853	2.45929	2.15768	2.40495	2.85299	2.55909	1.88823	2.50327	2.42409	2.68549	2.91775	2.64583	2.13367	2.77282	2.60617	2.85433	2.57519	2.34616	1.94398	2.50379	1.46049	1.59873	2.90316	1.98716	2.62512	2.37047	2.95337	2.7867	2.98078
512	CD8+ T Cell (EMRA)	PD_1	0.0272592	0.86957	0.993431	0.0272592	2.40184	1.9968	2.96469	2.00419	2.98737	1.33688	2.83347	2.86671	2.87634	2.21484	2.12861	1.95844	2.79231	2.85297	2.66073	2.41933	2.99533	2.45822	3.0634	2.58894	2.59137	1.46617	2.52842	1.88931	2.26924	2.7037	2.27269	2.20972	3.35873	2.94634	2.11338	2.27671
201	CD4+ CD8+ T Cell	CD45RA	0.0544477	0.870533	0.993431	0.0544477	4.40938	2.29976	3.61913	3.86159	4.95228	4.43034	3.87675	4.21507	4.49345	2.01896	4.80349	2.31083	4.21445	4.00578	4.17065	4.21975	3.94202	2.55001	4.40502	5.75161	5.54999	4.18363	NA	3.63867	3.7824	3.74328	2.63362	2.0847	3.94203	4.36101	3.58669	4.69484
374	CD41+	CD123	-0.065548	0.873632	0.993431	-0.065548	2.81591	3.20719	3.56707	4.78101	4.76535	4.52255	3.5363	3.60107	2.02577	1.52666	4.66171	3.69709	3.27505	3.27188	1.82653	2.19616	2.76716	3.74624	3.961	4.82668	4.91135	2.53221	3.85434	1.39956	1.10922	5.07047	5.09918	1.87871	2.8311	3.68287	2.05033	2.50814
677	Dendritic Cell (Plasmacytoid)	CD33	0.00956001	0.875229	0.993431	0.00956001	0.499737	0.57233	0.439537	0.874073	0.609647	0.48531	0.883253	0.876268	0.692466	0.476914	0.643087	0.739814	0.757986	0.632984	0.671213	0.282661	0.660048	0.683392	0.574087	0.659422	0.577054	0.478885	0.840873	0.440491	0.418482	1.05235	0.679988	0.57973	0.537167	0.731591	0.784744	0.591937
475	CD8+ T Cell (Effector Memory)	PD_1	-0.025552	0.875961	0.993431	-0.025552	2.52942	1.97136	3.29175	1.83952	2.50175	2.08514	1.96894	2.91929	2.63056	2.14655	2.26061	1.96079	2.69827	2.93454	3.02894	2.86255	3.0726	2.37382	2.9804	2.76973	2.75118	1.71529	1.68121	1.80458	2.36936	2.82634	2.41152	2.186	2.18814	3.02863	2.0435	3.01885
188	CD4+ CD8+ T Cell	CD11c	-0.0282057	0.876202	0.993431	-0.0282057	2.546	2.29876	2.60788	2.46686	2.66029	2.62558	3.5747	3.80675	3.62419	2.89445	3.4883	3.26017	3.63144	3.79573	3.622	3.48968	2.59609	2.58551	2.68163	2.70164	2.97153	2.28779	NA	3.3703	3.1422	3.68195	3.16622	3.25575	3.16336	3.84714	3.6004	3.76864
598	CM-_unassigned	CD16	-0.0376753	0.876557	0.993431	-0.0376753	3.75862	3.20666	3.23153	3.52633	3.14317	2.64871	3.70569	2.19635	3.1746	2.90662	3.32657	3.62976	2.70824	2.66684	3.78653	2.51667	3.84711	4.15547	2.96737	2.35628	3.70438	1.8077	3.47555	1.56917	3.16738	3.83702	2.65584	3.71462	2.04433	2.30407	3.96652	3.95729
52	B Cell (CD27+)_unassigned	CD45	-0.0230547	0.876573	0.993431	-0.0230547	4.59901	4.08821	4.72189	4.35171	NA	4.56136	5.1039	5.11919	4.87209	4.79013	5.2478	5.723	5.53982	5.41822	5.06793	5.307	4.53268	4.54026	4.38846	4.87943	4.76806	4.78293	5.29928	4.77869	4.50552	5.33299	5.42361	5.26876	NA	5.32068	4.98842	5.35568
511	CD8+ T Cell (EMRA)	P90RSK	-0.0185532	0.878591	0.993431	-0.0185532	2.17954	2.71703	2.36033	2.90832	2.30311	2.24318	2.14998	2.22	2.04536	2.16047	2.03097	2.49357	2.29958	2.32567	2.41629	3.75782	2.5055	2.89867	2.38433	2.66141	2.44897	2.3278	2.35959	2.06953	2.09829	2.26164	2.37355	2.11091	2.11682	2.48983	2.77962	2.42794
729	Granulocyte (Basophil)	p_JAK2	-0.00731109	0.878887	0.993431	-0.00731109	0.471251	0.490649	0.563012	0.533766	0.422756	0.430987	0.806234	0.670842	0.487914	0.585006	0.629015	0.534789	0.715963	0.735646	0.712327	0.581834	0.53694	0.567045	0.685971	0.53521	0.421067	0.353917	0.67466	NA	NA	0.767402	0.496313	0.501307	0.488568	0.6416	0.70962	0.718515
611	CM-_unassigned	CD68	0.00649006	0.881046	0.993431	0.00649006	0.255925	0.400112	0.360028	0.501112	0.333313	0.349483	0.381294	0.561559	0.368689	0.61171	0.425306	0.676416	0.654328	0.510163	0.58108	0.573041	0.438355	0.537314	0.393301	0.38843	0.525664	0.314608	0.517556	0.445374	0.523332	0.533587	0.401897	0.420394	0.402643	0.606387	0.62216	0.576398
984	Root_unassigned	HLA_DR	0.0294392	0.881385	0.993431	0.0294392	5.89498	5.49051	4.84478	5.25128	5.72143	5.37746	5.52146	5.9145	5.04192	4.13648	5.49675	5.77114	5.27341	5.96929	4.909	5.74768	6.05561	5.37431	4.69108	5.53083	6.49934	5.53987	5.67855	5.39066	4.09608	4.6481	5.5048	5.82833	5.27731	6.447	4.84413	5.42709
797	Monocyte (CD14+ CD16-)	CD8a	-0.0176348	0.881901	0.993431	-0.0176348	0.873138	0.991276	0.84068	0.978563	1.00983	1.08449	1.68768	1.79878	1.43047	1.10964	1.14251	1.35571	NA	1.7956	1.42563	NA	0.952476	1.04588	0.855364	0.932444	1.34099	0.851767	1.4282	1.28393	1.10787	1.49353	1.44698	1.13901	NA	1.84997	1.5487	NA
985	Root_unassigned	IL_7Ra	-0.019635	0.883094	0.993431	-0.019635	1.38423	1.335	1.30631	1.45003	1.57267	1.50839	2.02994	2.09082	1.61026	1.29582	1.55616	1.86364	1.85712	1.96639	1.61154	2.81123	1.29712	1.3006	1.26538	1.43577	1.67205	1.21427	1.64836	1.37916	1.86545	1.7988	1.83664	1.94075	1.92933	2.0397	1.69151	2.62051
457	CD8+ T Cell (Effector Memory)	CD4	0.0180519	0.883108	0.993431	0.0180519	1.02612	1.15977	1.11186	1.27954	1.13119	1.10887	1.79681	1.90366	1.81216	1.22131	1.55101	1.65716	1.90443	1.95069	1.86026	1.70723	1.29501	1.45966	1.28637	1.35158	1.24256	1.11845	1.85478	1.22246	1.23136	2.02056	1.25749	1.55883	1.41089	2.10524	1.95936	2.09629
115	B Cell (Plasmablast)	CD123	-0.035627	0.883414	0.993431	-0.035627	2.3146	2.17659	1.73788	1.71783	3.3589	2.20282	1.2623	1.31245	0.926927	1.83929	1.46918	2.0909	2.03526	2.05063	1.31099	1.7394	1.64622	2.06616	1.89378	1.44243	2.54474	2.01471	2.40502	0.899102	0.446634	1.71969	0.270126	1.87964	3.54264	2.38188	1.52478	2.29838
572	CM- HLADR+	CD56	0.0205669	0.88523	0.993431	0.0205669	1.26074	1.4965	2.54213	0.951652	2.02346	1.36644	1.15499	0.938233	1.23127	0.895707	0.723212	1.12998	0.957689	1.20602	1.20366	0.83575	2.06951	1.44392	1.46502	1.18548	1.31044	1.37445	1.04643	0.705584	1.28862	1.72901	1.36821	0.840232	0.774226	1.30147	1.2341	1.10978
382	CD41+	CD38	-0.0207723	0.885626	0.993431	-0.0207723	2.79025	3.81924	3.5782	4.33649	3.85034	4.3625	4.53656	3.72387	4.54611	4.06611	3.25419	4.26344	4.17525	4.12659	4.08842	3.99067	4.1895	3.49686	3.66966	4.04685	3.36511	3.6768	4.30562	3.7121	3.62419	4.5173	4.02831	3.67955	3.93109	4.26387	4.29085	4.37824
426	CD8+ T Cell (Central Memory)	CD68	0.00594759	0.885644	0.993431	0.00594759	0.379123	0.417513	0.396925	0.468809	0.393327	0.396299	0.53978	0.623975	0.517366	0.369899	0.423983	0.527752	0.6588	0.592172	0.615065	0.606242	0.515463	0.557728	0.474052	0.474966	0.452277	0.334866	0.605771	0.416049	0.410006	0.638504	0.391264	0.453862	0.37575	0.629763	0.652899	0.63897
619	CM-_unassigned	p_P90RSK	0.010681	0.887618	0.993431	0.010681	1.06082	1.08619	1.12966	1.05456	1.20436	1.10757	1.0909	1.26092	1.08803	0.698632	1.06102	0.93311	1.45821	1.35752	1.40034	1.09968	1.12851	1.36058	1.16133	1.41429	1.32268	0.878891	1.32427	0.837505	0.738723	1.29431	0.896378	0.978271	0.883966	1.29038	1.42093	1.3314
925	NK Cell (CD56+ CD16+)	Tyro3	0.0128106	0.888244	0.993431	0.0128106	2.81216	3.28763	2.89952	3.40831	3.01811	2.9566	2.77991	3.24619	2.61944	2.82253	2.5243	2.93406	2.91464	2.75874	2.95491	3.2948	3.15243	3.44678	3.1685	3.33124	3.17719	2.9815	3.03125	NA	2.60965	2.78662	2.84057	2.59501	2.65878	2.94278	2.91993	2.8298
588	CM- HLADR+	TET2	0.00790585	0.88872	0.993431	0.00790585	1.0766	1.24438	1.05002	1.18499	1.16806	1.18731	1.06445	1.13398	1.10137	0.781291	1.01031	1.08578	1.34185	1.28692	1.21578	1.129	1.18239	1.3637	1.16627	1.36279	1.18639	0.911038	1.16256	0.814125	0.947891	1.27918	0.975573	1.058	0.95401	1.23656	1.30118	1.28696
846	Monocyte (CD14+ CD16+)	T_bet	0.0436987	0.889944	0.993431	0.0436987	0.231098	0.344963	0.345102	0.403942	1.07748	0.533248	1.5163	0.613329	NA	0.34777	2.56611	0.570703	NA	0.47555	0.687595	NA	0.405292	0.365826	0.267867	0.333661	0.341448	NA	0.586296	NA	NA	2.91133	1.49294	0.413148	NA	NA	NA	NA
548	CD8+ T Cell (Naive)	P90RSK	0.0156526	0.890282	0.993431	0.0156526	2.30066	2.67061	2.32413	2.89983	2.26806	2.24996	2.1718	2.5531	2.21022	2.1106	2.12788	2.55228	2.4067	2.40919	2.43549	3.73989	2.47243	2.89078	2.4873	2.62872	2.38148	2.29705	2.46857	2.22776	2.14036	2.48693	2.48633	2.41724	2.24285	2.658	2.94707	2.44794
545	CD8+ T Cell (Naive)	p_P90RSK	0.00856771	0.891087	0.993431	0.00856771	1.21105	1.21712	1.17071	1.27353	1.26269	1.27388	1.28223	1.44985	1.2503	1.01904	1.11521	1.22704	1.46569	1.41938	1.3689	1.15244	1.37436	1.45343	1.41761	1.31306	1.28129	1.13226	1.42421	1.07514	0.918396	1.46131	0.856994	1.23653	0.996665	1.42394	1.46403	1.46691
928	NKT Cell	CD11c	0.0186077	0.891596	0.993431	0.0186077	2.89534	2.56012	NA	2.7263	2.93167	2.79409	3.58061	3.79739	3.64939	3.10627	3.30778	3.58543	3.65434	3.80805	3.20987	3.52569	3.04271	2.83766	3.12266	3.10351	3.03324	2.73324	3.48337	NA	3.12092	3.61628	3.30222	3.57902	3.3649	3.7782	3.41233	3.8812
484	CD8+ T Cell (EMRA)	CD11c	-0.0173505	0.894149	0.993431	-0.0173505	2.62564	2.67198	2.53116	2.49002	2.71216	2.77918	3.30268	3.30852	3.31871	2.72785	3.08301	3.25688	3.30845	3.43484	3.30679	3.06154	2.71233	2.90551	2.60204	2.712	2.6572	2.60525	3.339	2.43314	2.43164	3.44574	2.8235	3.30095	3.14991	3.56849	3.42039	3.53472
940	NKT Cell	CD45	-0.0108141	0.89438	0.993431	-0.0108141	4.92446	5.01374	NA	4.98213	4.95757	4.90721	5.48328	5.31644	5.34853	5.17529	5.27636	5.33211	5.50458	5.46265	5.23572	5.42668	5.07269	5.09371	4.83025	5.02262	4.84187	4.99784	5.51325	NA	5.14424	5.40176	5.39306	5.40007	5.45663	5.34738	5.31081	5.35837
800	Monocyte (CD14+ CD16-)	IL_7Ra	0.0150759	0.896493	0.993431	0.0150759	0.93999	0.895236	0.870938	1.05527	1.06427	1.23215	1.35194	1.66024	0.368962	0.992199	1.28916	1.33208	NA	1.31755	1.15069	NA	0.658985	0.90768	0.750682	0.901489	1.1317	1.08715	1.02384	1.17693	0.788687	1.38856	1.71166	1.56513	NA	1.32356	1.31571	NA
392	CD41+	HLA_DR	0.0353077	0.897774	0.993431	0.0353077	5.56722	5.18132	4.27431	4.45214	5.45685	5.05318	4.45967	5.02957	4.23268	2.63385	5.0168	5.65493	4.89159	5.45276	4.34874	5.58219	5.23045	4.96491	3.86553	4.95217	5.94334	5.26429	4.90764	4.20493	2.80272	4.25089	5.49802	5.68981	5.05292	5.72288	4.19591	5.30632
821	Monocyte (CD14+ CD16+)	CD19	0.0146821	0.898182	0.993431	0.0146821	0.302362	0.604852	0.345993	0.631608	0.348043	0.735995	0.591621	1.08294	NA	0.479506	0.326324	0.862107	NA	0.521837	0.512531	NA	0.394795	0.850426	0.642301	0.385625	0.593345	NA	0.397086	NA	NA	0.493692	0.215381	1.24498	NA	NA	NA	NA
162	CD4- CD8- T Cell	CD41	-0.0148031	0.898387	0.993431	-0.0148031	1.13779	1.448	1.5671	1.47815	1.27071	1.36802	1.82735	2.35656	1.86839	1.28771	1.19094	1.31834	1.56745	1.70631	1.47411	1.5694	1.56329	1.77498	1.60498	1.6167	1.37966	1.36151	2.02903	1.47588	1.07242	1.85157	0.770331	1.16954	1.09558	1.86217	1.63514	1.93667
589	CM- HLADR+	TIM_3	-0.0198138	0.899235	0.993431	-0.0198138	1.52754	1.68605	1.2711	2.0485	1.3324	1.9566	1.93753	2.59124	2.12428	1.69508	1.86997	2.78077	1.75312	2.17253	2.15816	2.12107	1.47936	1.87268	1.55683	1.69696	1.4746	1.54065	1.74738	1.52084	1.42863	2.32732	1.78857	2.18418	1.99007	2.80874	2.24274	3.04937
299	CD4+ T Cell (EMRA)	CD11c	0.014664	0.902661	0.993431	0.014664	1.95988	1.83873	1.89343	2.2187	2.08365	1.97012	2.68724	2.47688	2.64185	2.29792	2.67396	2.53269	2.79509	2.8443	2.7313	2.76646	2.16466	2.24935	2.21065	2.38599	2.08055	1.90965	2.80349	1.99043	2.12053	2.97109	2.53631	2.46331	2.57361	2.79676	2.68352	2.70693
742	Monocyte (CD14- CD16+)	CD11b	0.0520785	0.903334	0.993431	0.0520785	1.71119	4.01993	3.66008	2.53372	1.56925	1.50142	1.40906	1.06372	NA	4.69848	1.75171	3.28811	NA	1.50495	2.37974	NA	3.65468	2.73829	1.53115	2.53669	3.3993	NA	1.02519	0.425304	4.1496	3.37893	1.79518	1.93364	NA	2.41995	2.78048	NA
6	B Cell (CD27-)	CD16	0.00450689	0.903666	0.993431	0.00450689	0.529563	0.612158	0.967846	0.807762	0.603372	0.565136	0.570601	0.625919	0.613322	0.539395	0.619855	0.710117	0.648808	0.607899	0.592242	0.634485	0.744673	0.707638	0.663637	0.753238	0.700808	0.577648	0.6069	0.543637	0.584389	0.599788	0.649452	0.690938	0.560124	0.648004	0.623612	0.666105
537	CD8+ T Cell (Naive)	CD68	0.00521317	0.904469	0.993431	0.00521317	0.351056	0.388916	0.349194	0.424598	0.390753	0.386638	0.511291	0.614801	0.5094	0.376939	0.437408	0.545191	0.648513	0.597002	0.61329	0.605271	0.431732	0.503651	0.473816	0.40942	0.392551	0.339167	0.622917	0.442547	0.393121	0.630529	0.356229	0.463595	0.433834	0.612378	0.710352	0.617832
780	Monocyte (CD14+ CD16-)	CD11c	0.0153644	0.904859	0.993431	0.0153644	3.59706	4.03172	3.74199	3.623	3.60348	4.04721	3.75186	3.66933	2.59205	3.00262	3.34029	3.3003	NA	3.67783	3.64151	NA	3.65393	3.7701	3.73055	3.57181	4.10685	3.85187	3.48228	2.98853	3.072	3.4169	3.41136	3.42708	NA	3.73649	3.61559	NA
638	Dendritic Cell (Conventional)	CD27	0.0200555	0.905277	0.993431	0.0200555	1.64916	1.53978	1.26782	1.71805	1.85378	1.7132	2.36615	2.45526	2.3154	1.43095	2.07507	2.36824	NA	2.81906	2.4271	NA	1.68597	1.82495	1.48832	1.73728	2.14832	1.472	2.26287	1.82618	1.60883	2.36783	2.1476	2.22632	NA	3.06526	2.41807	NA
217	CD4+ CD8+ T Cell	T_bet	0.0258951	0.905954	0.993431	0.0258951	1.73135	0.601671	1.61144	0.786904	1.60668	2.00921	1.19657	2.46686	2.07897	0.485689	2.03656	0.717526	1.39599	1.7008	2.38086	1.8066	0.899816	0.762375	1.36712	2.37903	2.52051	1.39893	NA	1.92347	1.7216	1.59424	0.93218	0.695518	1.0514	2.27662	1.6416	2.29934
529	CD8+ T Cell (Naive)	CD33	-0.0092265	0.90977	0.993431	-0.0092265	0.516924	0.576299	0.498956	0.635965	0.564862	0.53837	0.888815	0.980179	0.965748	0.732936	0.73578	0.880299	1.06669	1.13078	0.972474	0.994966	0.62778	0.703035	0.615402	0.657684	0.638566	0.471949	1.03265	0.64186	0.637924	1.12511	0.51733	0.776115	0.697825	1.15206	1.07215	1.16498
396	CD41+	p_JAK2	0.0146747	0.910042	0.993431	0.0146747	0.852456	0.811264	0.790128	0.929624	0.926419	0.820018	1.39934	1.25252	1.93259	0.980337	0.965963	1.18566	1.58744	1.79007	1.58828	0.884726	0.93044	0.851417	0.781051	0.983957	0.872998	0.653702	1.39858	1.14248	1.11473	1.80223	0.988124	1.43198	1.19579	1.76397	1.77729	1.24289
642	Dendritic Cell (Conventional)	CD4	-0.0171337	0.9118	0.993431	-0.0171337	2.73698	2.75807	2.1152	3.27292	2.74565	3.14574	2.71909	2.6708	2.7941	1.96793	1.78752	2.81384	NA	3.02701	2.77884	NA	2.8224	2.71576	2.59057	3.30899	3.07819	2.65418	2.63939	1.89897	2.0345	2.69182	2.11092	2.60228	NA	3.0565	2.88935	NA
625	CM-_unassigned	TET2	0.00664895	0.913507	0.993431	0.00664895	0.963	1.22012	1.01502	1.52519	1.11127	1.09492	0.951752	1.0988	0.940076	1.13179	0.891865	1.39944	1.24256	1.11634	1.21323	1.24067	1.24408	1.36652	1.06758	1.4385	1.19444	0.897612	1.15658	0.984291	1.17373	1.15548	0.954488	0.900968	1.01516	1.19289	1.34543	1.17469
531	CD8+ T Cell (Naive)	CD4	0.0158656	0.914037	0.993431	0.0158656	1.2346	1.30428	1.15127	1.44612	1.30659	1.28935	2.06024	2.25606	2.16834	1.65638	1.80861	2.04962	2.23933	2.33783	2.11726	2.11401	1.48385	1.58072	1.38394	1.47252	1.40455	1.26426	2.26379	1.55516	1.55923	2.33904	1.67018	1.88935	1.80165	2.38554	2.27684	2.46311
165	CD4- CD8- T Cell	CD56	-0.0171456	0.915285	0.993431	-0.0171456	1.19467	2.40532	1.99095	1.5928	2.51335	2.06537	1.72494	1.00921	1.56408	0.942333	1.83173	1.07992	1.71173	2.18006	1.94374	1.89744	1.37288	2.21722	1.82091	2.0694	1.65557	1.72528	1.20906	0.980908	1.30983	2.00566	2.21966	0.965418	1.51337	2.07999	1.86682	2.36135
418	CD8+ T Cell (Central Memory)	CD33	0.00762684	0.917417	0.993431	0.00762684	0.440266	0.503164	0.566052	0.570118	0.53694	0.525432	0.763927	0.936178	0.853975	0.621875	0.690782	0.763245	0.952512	1.04632	0.90219	0.8918	0.612794	0.64532	0.568649	0.635427	0.577356	0.460699	0.93851	0.613813	0.597253	1.06334	0.497745	0.69858	0.636727	1.07316	0.991035	1.0764
526	CD8+ T Cell (Naive)	CD25	0.0149875	0.91771	0.993431	0.0149875	1.20058	1.14331	0.85118	1.23709	1.10676	1.07859	1.75033	1.94778	1.86672	1.42254	1.50946	2.07524	2.00136	2.07336	1.91781	1.79986	1.40701	1.5614	1.07933	1.18316	1.0705	1.01074	1.9219	1.2887	1.2362	2.09146	1.43599	1.85738	1.68956	2.11968	2.1419	2.12688
576	CM- HLADR+	DNMT3A	-0.00762174	0.91867	0.993431	-0.00762174	3.31292	3.17653	3.26404	3.55616	2.73929	3.49384	3.47967	3.30628	3.46417	3.0496	3.45326	3.21865	3.16143	3.27587	3.4921	3.09264	3.30357	3.24567	3.59778	3.5301	3.17997	2.8627	3.43303	3.02932	3.0123	3.32025	3.12553	3.34153	3.2703	3.24527	3.39093	3.52626
344	CD4+ T Cell (Naive)	CD33	0.00527882	0.91947	0.993431	0.00527882	0.470806	0.504453	0.437153	0.608313	0.50841	0.497279	0.740093	0.743928	0.730119	0.600231	0.648459	0.659085	0.851209	0.850411	0.825915	0.769584	0.578766	0.623683	0.553659	0.606534	0.540625	0.410229	0.846092	0.576416	0.596859	0.880144	0.651581	0.587542	0.604393	0.833329	0.817854	0.822202
761	Monocyte (CD14- CD16+)	DNMT3A	0.0149323	0.920987	0.993431	0.0149323	3.47829	3.34352	3.75124	2.94171	3.65688	3.21914	3.63753	2.82724	NA	3.36036	3.67284	3.33522	NA	3.56778	3.58603	NA	3.59541	3.2265	3.65304	3.77498	3.65827	NA	3.59858	1.9404	3.55836	3.45447	3.73978	3.40036	NA	3.55611	3.41564	NA
386	CD41+	CD45RA	-0.0283487	0.921622	0.993431	-0.0283487	4.56095	3.90744	4.64613	3.54588	4.3551	4.45685	3.93755	4.14868	3.05115	2.22294	4.5986	2.64217	3.83988	4.00689	4.22769	2.89045	3.98985	4.61653	5.27973	4.5833	4.42595	3.52878	4.1776	2.36191	1.96143	4.12279	3.89777	3.83487	2.323	3.66797	4.41418	3.39909
830	Monocyte (CD14+ CD16+)	CD45RA	0.0541229	0.922213	0.993431	0.0541229	4.12738	5.62378	3.39558	5.56555	3.39423	6.12322	4.1774	6.09751	NA	1.99519	4.36406	2.49327	NA	3.15374	3.18711	NA	3.2655	5.64994	5.41336	2.51131	5.36362	NA	4.23585	NA	NA	4.67901	4.24316	2.3009	NA	NA	NA	NA
911	NK Cell (CD56+ CD16+)	IL_7Ra	-0.00362459	0.922798	0.993431	-0.00362459	0.260563	0.344573	0.387301	0.467764	0.372343	0.366789	0.413543	0.636696	0.408914	0.358037	0.328758	0.400372	0.569202	0.481506	0.486554	0.555916	0.357559	0.386948	0.413819	0.398828	0.365835	0.326655	0.484474	NA	0.456511	0.48675	0.310552	0.361271	0.564248	0.485956	0.497301	0.460327
757	Monocyte (CD14- CD16+)	CD56	-0.0323717	0.923347	0.993431	-0.0323717	1.41246	1.45423	1.34396	3.19686	1.5104	1.9316	1.87282	3.22816	NA	0.576957	2.1074	1.06233	NA	1.28093	1.16301	NA	1.45712	1.29454	1.34093	1.29405	1.38839	NA	1.44107	0.579414	0.458799	4.30043	1.64772	1.66756	NA	2.30896	2.54131	NA
991	Root_unassigned	p53	-0.0063125	0.925323	0.993431	-0.0063125	0.461025	0.500791	0.698552	0.49239	0.481433	0.519484	0.620351	0.800681	0.845993	0.525865	0.610259	0.681592	0.895981	0.792898	0.791072	1.15785	0.490362	0.671311	0.515683	0.472848	0.489315	0.474008	0.7665	0.616044	0.976668	0.78836	0.655622	0.651921	0.550481	0.771364	0.848906	1.03582
733	Granulocyte (Basophil)	P90RSK	-0.0132682	0.925566	0.993431	-0.0132682	1.9201	1.87253	2.22715	2.74535	1.45698	1.9624	1.33056	1.82533	1.3524	2.10202	2.37572	1.59119	1.9818	2.12918	1.82679	2.52026	1.91635	2.00364	2.20986	2.5314	1.72352	1.7884	1.80687	NA	NA	1.85115	2.69142	1.32495	1.43576	2.1864	1.61568	2.04613
532	CD8+ T Cell (Naive)	CD41	-0.0123847	0.926082	0.993431	-0.0123847	1.27093	1.64467	1.55252	1.43193	1.28487	1.29612	1.56261	2.91067	2.23684	1.66182	1.39993	1.70565	1.77287	2.06128	1.73116	2.13599	1.75802	1.87732	1.49233	1.5237	1.39447	1.31437	2.11207	1.65187	1.48275	1.95024	1.49243	1.46552	1.44106	2.35456	1.88889	2.26211
971	Root_unassigned	CD27	-0.0190768	0.92622	0.993431	-0.0190768	1.69973	1.70987	1.6103	1.64148	1.68172	1.8929	2.73448	3.38527	2.5057	2.05483	2.93435	2.43369	2.70629	2.81334	2.48154	3.30525	1.80228	1.7969	1.68321	1.61735	2.00059	1.70764	2.46803	2.14346	2.79341	2.53448	2.84737	2.64624	2.08781	2.90405	2.51685	3.73585
632	Dendritic Cell (Conventional)	CD11c	-0.00972322	0.9275	0.993431	-0.00972322	4.35717	4.14314	4.02169	4.25303	4.26653	4.6277	4.34472	4.07607	4.03537	3.54119	3.91551	4.06174	NA	4.34745	4.21875	NA	4.17393	4.2439	4.08759	4.21444	4.51463	4.72878	4.09452	3.38965	3.99436	3.99824	4.09933	3.9566	NA	4.44003	4.13796	NA
684	Dendritic Cell (Plasmacytoid)	CD57	-0.00235491	0.930279	0.993431	-0.00235491	0.126146	0.138366	0.144178	0.200607	0.145362	0.155127	0.174836	0.212143	0.209441	0.231436	0.177114	0.16354	0.247318	0.166128	0.262219	0.291736	0.153471	0.173776	0.165402	0.182735	0.158461	0.145243	0.205703	0.262285	0.302658	0.201411	0.129118	0.168869	0.100322	0.188753	0.243982	0.225828
600	CM-_unassigned	CD25	0.00453398	0.933455	0.993431	0.00453398	0.400122	0.482011	0.394796	0.53231	0.458155	0.408342	0.671432	0.717274	0.656614	0.550147	0.598962	0.636152	0.884231	0.833906	0.644124	0.674569	0.547654	0.726271	0.535939	0.575695	0.649762	0.366991	0.727359	0.464746	0.534844	0.73798	0.510439	0.497774	0.390978	0.825502	0.715866	0.807894
10	B Cell (CD27-)	CD3	0.0048451	0.933769	0.993431	0.0048451	0.781915	0.773658	1.11782	0.858042	1.0385	0.769705	0.857159	1.00736	0.845746	0.798011	0.781739	1.25483	0.853861	1.06571	0.968957	1.08957	1.09436	0.91332	0.740094	0.973915	1.06904	0.98903	0.921425	0.72447	0.978501	0.845894	0.6248	0.942854	0.791501	1.29933	0.966734	1.06485
89	B Cell (Memory)	CD45	0.00793415	0.935428	0.993431	0.00793415	4.50492	4.52144	4.70969	4.86184	4.67861	4.59561	5.15862	5.2252	5.14667	4.66824	5.16026	5.37352	5.11958	5.09077	4.99926	5.2252	4.53453	4.48078	4.82022	4.89358	4.85474	4.86611	5.16248	4.5185	4.8415	5.19918	5.18494	5.27478	5.05055	5.18868	5.02766	5.26817
790	Monocyte (CD14+ CD16-)	CD4	-0.0147871	0.937845	0.993431	-0.0147871	2.12713	2.25817	2.14345	3.2338	2.53005	2.74259	2.58515	2.12126	1.58123	1.61256	1.22723	2.0664	NA	2.71029	2.12871	NA	2.90135	2.24623	2.27055	2.99268	2.9474	1.82048	2.19782	1.61884	1.55273	2.13076	1.72079	1.68872	NA	2.53708	2.23558	NA
844	Monocyte (CD14+ CD16+)	P90RSK	0.0151488	0.937953	0.993431	0.0151488	3.56139	4.1569	3.44907	3.9611	3.27469	3.02698	3.308	2.83008	NA	2.80302	3.66324	4.02093	NA	3.92095	3.09257	NA	2.71945	3.90009	3.1494	3.6576	3.4627	NA	2.98149	NA	NA	3.92505	4.05963	3.48248	NA	NA	NA	NA
395	CD41+	Ki67	0.0130402	0.938638	0.993431	0.0130402	1.07524	1.80017	1.2935	1.73548	1.22605	1.80676	2.60509	1.69939	2.62296	2.09484	1.43303	2.39751	2.39774	1.96151	2.45421	2.13352	1.7609	2.56825	1.21473	1.29055	1.24566	2.38873	2.23508	1.76695	1.47242	1.97854	1.69431	2.021	2.05983	2.04421	2.50852	2.69593
233	CD4+ T Cell (Central Memory)	CD33	0.0034648	0.938757	0.993431	0.0034648	0.405072	0.443413	0.417854	0.506262	0.44838	0.443031	0.61673	0.662252	0.606307	0.513008	0.548617	0.578772	0.740973	0.739115	0.696904	0.709311	0.512633	0.570051	0.498911	0.520887	0.513303	0.406174	0.703816	0.524729	0.525028	0.740909	0.460231	0.509617	0.463026	0.735797	0.720285	0.72604
813	Monocyte (CD14+ CD16-)	Trx	0.00501295	0.938988	0.993431	0.00501295	4.81263	4.85227	4.81532	4.82394	4.73641	4.88143	4.9141	5.13137	4.4325	4.48142	4.98555	4.97163	NA	4.91809	4.93206	NA	4.76334	4.891	4.81506	4.79582	4.78605	4.83183	4.89994	4.46453	4.70178	4.89686	4.99249	5.03593	NA	4.93048	4.95377	NA
494	CD8+ T Cell (EMRA)	CD4	0.00975355	0.938989	0.993431	0.00975355	1.19381	1.21493	1.08749	1.287	1.24207	1.23032	1.84216	1.89405	1.92826	1.31517	1.5911	1.82055	1.98386	2.0405	1.94272	1.81698	1.34846	1.56376	1.27498	1.34529	1.27694	1.15326	1.98214	1.26253	1.22942	2.05176	1.327	1.7212	1.60419	2.17807	2.05817	2.20985
461	CD8+ T Cell (Effector Memory)	CD56	-0.0079116	0.939675	0.993431	-0.0079116	1.50927	1.39249	1.35829	1.33906	1.93175	1.53898	1.50083	1.04512	1.68883	0.917423	1.65334	1.41287	1.724	1.84118	1.85871	1.51755	1.53534	1.62197	1.52655	1.53682	1.51727	1.47033	1.48007	0.969999	1.01032	1.85377	1.11139	1.41788	1.2429	1.9926	1.80163	2.01427
730	Granulocyte (Basophil)	p_P90RSK	0.00891824	0.940566	0.993431	0.00891824	1.53751	1.44931	1.32057	1.16142	1.70379	1.54254	1.44317	1.69048	1.33869	0.784455	1.31074	1.64341	1.73806	2.20518	1.35687	1.37445	1.32709	1.55162	1.47391	1.2398	1.44093	0.909925	1.90474	NA	NA	1.97541	1.01143	1.58278	1.06166	1.97717	1.4728	1.84616
130	B Cell (Plasmablast)	CD68	0.00830648	0.940845	0.993431	0.00830648	0.600785	0.513367	0.554566	0.498146	0.713236	0.578037	0.595173	0.909117	0.700083	1.94841	0.563112	1.11652	0.819913	0.800676	0.753445	0.494047	0.653458	0.601719	0.68765	0.579367	0.47613	0.850147	0.921416	0.665609	0.432772	0.911646	1.2843	1.38957	0.448716	0.825314	0.776924	0.786798
697	Dendritic Cell (Plasmacytoid)	PD_1	0.00368896	0.941552	0.993431	0.00368896	0.484104	0.474068	0.709871	0.521566	0.467009	0.44121	0.671858	0.833653	0.675096	0.535386	0.604616	0.854485	0.816791	0.65027	0.695448	0.648458	0.596839	0.556522	0.536242	0.55492	0.610374	0.483177	0.788267	0.615754	0.542391	0.761089	0.581294	0.688437	0.566026	0.502961	0.793384	0.965235
676	Dendritic Cell (Plasmacytoid)	CD3	-0.00409641	0.943163	0.993431	-0.00409641	0.915263	0.675792	0.628445	0.659145	0.80158	0.630027	0.909481	0.926149	0.717334	0.567365	0.724189	0.950296	0.830239	0.880309	0.926655	0.810797	0.940973	0.706431	0.658123	0.685119	1.06954	0.663382	0.877498	0.911512	0.61699	0.792097	0.598267	0.873144	0.524159	0.570554	0.88878	1.11095
538	CD8+ T Cell (Naive)	CD8a	-0.00817119	0.944604	0.993431	-0.00817119	5.14816	5.0687	4.93597	4.81955	5.10845	5.01428	4.43759	4.70823	4.67875	4.31281	4.46194	4.70255	4.55985	4.79029	4.52325	4.3351	5.23504	5.23026	4.75673	5.10151	5.07247	4.82489	4.59043	3.89235	4.07264	4.77403	4.24588	4.70619	4.53141	4.87125	4.70543	4.86423
407	CD41+	Tyro3	-0.0112132	0.944717	0.993431	-0.0112132	3.32516	3.56706	3.4812	3.59062	2.94541	3.37112	2.93463	3.3499	3.30865	2.54946	3.54916	3.5765	3.7893	3.51374	3.57289	3.96084	3.32261	3.77802	3.40225	3.68815	3.42699	3.51554	3.15175	2.26287	1.90632	3.41283	3.7488	3.57617	3.5918	3.57741	3.73945	4.10525
452	CD8+ T Cell (Effector Memory)	CD25	0.00877285	0.945485	0.993431	0.00877285	1.3101	1.3994	0.8296	1.68665	1.20551	1.30182	1.61985	1.55093	1.51626	1.1428	1.22365	1.7987	1.91606	1.64363	1.68948	1.35117	1.73053	1.77704	1.26579	1.49127	0.927476	0.894679	1.60371	0.89383	0.925042	1.97551	0.877879	1.62731	1.48732	1.84582	2.14029	1.86248
85	B Cell (Memory)	CD33	0.00320819	0.946237	0.993431	0.00320819	0.397481	0.381314	0.421446	0.745678	0.457873	0.376882	0.495422	0.542065	0.551022	0.450593	0.451106	0.769525	0.580543	0.694442	0.571601	0.62458	0.704697	0.508048	0.522894	0.445641	0.518114	0.370395	0.63644	0.520209	0.42675	0.561263	0.518513	0.545186	0.289565	0.79107	0.603973	0.600147
695	Dendritic Cell (Plasmacytoid)	p53	-0.00351163	0.947093	0.993431	-0.00351163	0.461816	0.384965	0.609869	0.477626	0.436696	0.452851	0.575109	0.622695	0.762914	0.582673	0.500063	0.616452	0.803723	0.608452	0.712207	0.686879	0.466203	0.575887	0.509343	0.460299	0.46097	0.337754	0.682532	0.772455	0.537183	0.745524	0.40588	0.577227	0.372867	0.792824	0.756517	0.78534
239	CD4+ T Cell (Central Memory)	CD56	0.00333239	0.947605	0.993431	0.00333239	0.599021	0.680038	0.618413	0.717879	0.629722	0.672145	0.722712	0.778375	0.764436	0.5735	0.670319	0.709427	0.903611	0.903855	0.885522	0.949234	0.73331	0.857308	0.75447	0.739104	0.729897	0.538322	0.886424	0.582778	0.591433	0.914911	0.544121	0.636282	0.567671	0.912129	0.94617	0.897197
101	B Cell (Memory)	p_P90RSK	-0.0106594	0.947713	0.993431	-0.0106594	1.14954	1.22732	1.46851	3.80107	1.3529	1.39377	1.4612	1.58507	1.55075	1.09408	1.35515	1.25434	1.53976	1.54711	1.5366	1.181	1.63558	1.44713	1.60624	1.55092	1.49807	1.32125	1.84346	1.65517	1.34912	1.51245	1.46201	1.61687	0.910759	1.65584	1.57121	1.69153
996	Root_unassigned	TIM_3	-0.00958598	0.948348	0.993431	-0.00958598	2.00567	1.94122	1.94043	2.0795	2.01179	2.1265	2.88696	3.44605	2.55389	1.91752	2.21223	2.49102	2.70813	2.90302	2.55056	3.04753	2.13329	2.20142	2.22039	2.12199	2.31707	1.82541	2.60128	2.09764	2.49318	2.70166	2.24857	2.50492	2.2373	3.06939	2.64404	3.25107
448	CD8+ T Cell (Effector Memory)	CD123	-0.00530266	0.949733	0.993431	-0.00530266	0.474977	0.587159	0.522642	0.690998	1.18178	0.530652	0.825294	0.983257	0.915231	0.619871	0.771921	0.8531	1.13966	1.09584	1.01281	0.923832	0.673576	0.844702	0.629023	0.749638	0.670892	0.461447	1.02356	0.62638	0.611839	1.15486	0.600463	0.762518	0.731124	1.17748	1.14923	1.17746
500	CD8+ T Cell (EMRA)	CD68	0.00245495	0.949735	0.993431	0.00245495	0.330345	0.376642	0.34752	0.377127	0.361048	0.35754	0.457317	0.483417	0.448718	0.399664	0.409633	0.561647	0.607036	0.552998	0.540525	0.598223	0.38795	0.508147	0.414575	0.41272	0.383776	0.313627	0.55971	0.435852	0.392866	0.532476	0.323908	0.388064	0.413427	0.58506	0.615537	0.580981
840	Monocyte (CD14+ CD16+)	p_JAK2	-0.00629786	0.950298	0.993431	-0.00629786	0.621824	1.30754	0.924404	0.593354	0.765933	0.946198	1.01108	0.619984	NA	1.01691	0.482853	0.934941	NA	0.919683	1.03421	NA	0.681371	0.823007	0.613418	1.10506	0.65102	NA	0.709698	NA	NA	1.09332	1.23091	0.774753	NA	NA	NA	NA
468	CD8+ T Cell (Effector Memory)	JAK2	0.00485655	0.950651	0.993431	0.00485655	1.32262	1.52627	1.35721	1.53737	1.35357	1.40309	1.29051	1.43045	1.21488	1.04314	1.14252	1.24884	1.56373	1.419	1.45147	1.47264	1.5456	1.82824	1.57821	1.59478	1.41366	1.22633	1.38188	1.11605	0.979771	1.46936	0.880337	1.12403	1.04088	1.4882	1.67689	1.5108
289	CD4+ T Cell (Effector Memory)	P90RSK	0.00893374	0.950671	0.993431	0.00893374	2.37085	3.05405	2.40696	3.22205	2.40247	2.30897	2.20505	2.35892	2.29636	2.16365	2.11141	2.44412	2.37519	2.41222	2.54574	4.09922	2.76605	3.11834	2.64563	2.89588	2.67458	2.37853	2.49721	2.12356	2.18986	2.55607	2.5805	2.2722	2.1631	2.66297	2.9517	2.44401
522	CD8+ T Cell (Naive)	CD123	-0.00629565	0.952368	0.993597	-0.00629565	0.599086	0.629145	0.561366	0.70926	0.683551	0.62026	1.11797	1.23896	1.19825	0.819747	0.898121	1.11556	1.32691	1.36924	1.19254	1.22117	0.739018	0.811469	0.68426	0.752382	0.70573	0.518166	1.27664	0.778161	0.764969	1.39847	0.874686	0.937309	0.802395	1.38299	1.31534	1.45842
855	NK Cell (CD56+ CD16-)	CD123	0.0110586	0.955418	0.993597	0.0110586	0.534822	0.473505	0.506992	0.532218	0.497962	0.440588	0.684567	3.12453	0.567259	0.49187	0.455539	0.904403	0.832242	0.734358	0.662718	0.693876	0.624312	0.723318	0.623049	0.702586	0.621682	0.340558	0.860224	2.45297	0.502797	0.964555	0.426141	0.566334	0.48755	0.732182	0.795713	0.89042
956	NKT Cell	PD_1	-0.0122649	0.955613	0.993597	-0.0122649	2.14623	1.24683	NA	2.09346	2.7578	1.4446	2.85632	3.23133	3.1024	2.29021	2.05222	2.19077	3.51136	2.63019	2.31466	2.27699	2.81776	1.36048	1.98991	2.78683	3.29978	2.43692	1.93128	NA	2.56158	2.68749	1.4771	2.11372	3.52126	2.62866	1.91681	2.43182
325	CD4+ T Cell (EMRA)	p53	0.00298191	0.956216	0.993597	0.00298191	0.377216	0.436661	0.658172	0.791216	0.574678	0.487887	0.493162	0.71958	0.591444	0.332993	0.429924	0.869643	0.596524	0.56218	0.55383	0.50813	0.435721	0.585084	0.494943	0.558013	0.538339	0.4631	0.558813	0.516901	0.561725	0.640679	0.366427	0.554933	0.367407	0.638628	0.871533	0.878705
521	CD8+ T Cell (Naive)	CD11c	0.00839098	0.957043	0.993597	0.00839098	2.75078	2.70979	2.5601	2.68729	2.75337	2.72397	3.48677	3.77658	3.60148	3.19758	3.35319	3.60565	3.6316	3.76217	3.50936	3.41462	2.90249	2.94478	2.72272	2.889	2.85634	2.43225	3.64862	2.91648	3.00785	3.76585	3.20116	3.57235	3.44473	3.81856	3.70184	3.83353
491	CD8+ T Cell (EMRA)	CD3	0.00441932	0.958754	0.993597	0.00441932	5.57158	5.55623	5.50803	5.48616	5.62633	5.62747	5.56212	5.41862	5.19601	4.9403	5.30712	5.3381	5.35295	5.36556	5.30025	5.40098	5.45901	5.65362	5.50905	5.56739	5.53795	5.65817	6.07622	4.89557	4.87973	5.18232	5.37974	5.24827	5.41179	5.42356	5.40356	5.34256
833	Monocyte (CD14+ CD16+)	CD68	0.00567028	0.958978	0.993597	0.00567028	0.722753	0.417388	0.390168	0.35361	0.381589	0.6077	0.806631	0.730621	NA	0.479968	1.36036	0.507024	NA	0.651085	0.754882	NA	0.253118	0.722594	0.433733	0.570647	0.778	NA	0.557123	NA	NA	1.04779	0.679183	0.660692	NA	NA	NA	NA
93	B Cell (Memory)	CD68	0.00210857	0.959756	0.993597	0.00210857	0.373789	0.406856	0.547336	0.38307	0.392746	0.392204	0.475597	0.523395	0.589431	0.489928	0.43644	0.613843	0.584716	0.634324	0.6408	0.653747	0.440609	0.529829	0.526168	0.47392	0.523966	0.370971	0.531172	0.659682	0.426383	0.583834	0.402173	0.56861	0.27095	0.656228	0.632453	0.575013
124	B Cell (Plasmablast)	CD4	-0.00857658	0.959781	0.993597	-0.00857658	1.22762	1.22961	1.04565	1.2843	1.67331	1.20797	1.47993	1.6926	1.48979	2.83916	1.43648	1.66675	1.74218	1.97852	1.68847	1.73336	1.25587	1.4441	1.21584	1.3897	1.19459	1.03658	1.90079	0.882453	1.04939	1.73021	1.40078	1.77786	3.12202	1.96	1.86973	2.04852
179	CD4- CD8- T Cell	PD_1	-0.00913232	0.962403	0.993767	-0.00913232	2.57144	1.10997	3.01404	2.57697	1.9337	1.76401	1.61243	2.78117	2.33332	1.6817	2.13399	2.42826	3.35949	2.41977	2.40204	2.53893	2.54389	1.33742	3.48009	2.71315	3.01469	2.47497	1.64864	1.91759	1.96115	2.26992	1.59233	2.32867	2.51989	2.44776	1.92434	2.34061
721	Granulocyte (Basophil)	CD57	-0.00206777	0.962876	0.993767	-0.00206777	0.139516	0.587489	0.138212	0.257215	0.361716	0.260355	0.320434	0.24657	0.385975	0.402319	0.163503	0.251346	0.363782	0.234634	0.200309	0.339123	0.229864	0.53422	0.191428	0.270268	0.374359	0.267969	0.349371	NA	NA	0.316184	0.15401	0.269917	0.162429	0.349231	0.294285	0.278449
987	Root_unassigned	Ki67	-0.00776135	0.963428	0.993767	-0.00776135	2.51958	2.62996	2.66234	2.75202	2.13682	2.38183	2.53717	3.52839	2.42659	1.95922	2.66982	3.57778	3.38041	2.8162	3.02427	3.03419	2.50256	3.68425	2.14919	2.28412	2.13565	3.16744	2.62373	2.48546	2.6117	2.37331	3.05172	2.72895	2.6721	2.50386	3.03971	3.89869
962	NKT Cell	Tyro3	0.00402719	0.963924	0.993767	0.00402719	2.86965	3.48388	NA	3.5589	3.23793	3.00737	3.0674	2.95734	2.9305	2.98212	2.82646	3.21602	3.2375	3.18801	3.10283	3.61154	3.21786	3.60971	3.23478	3.41195	3.19852	2.98574	3.16543	NA	2.64596	3.08251	3.14228	2.84409	2.93042	3.32059	3.37599	3.17202
943	NKT Cell	CD57	0.0145409	0.967659	0.99387	0.0145409	5.10387	3.30491	NA	5.22319	6.43708	6.10941	5.24165	5.31043	5.46675	2.11684	4.28912	3.75848	4.77021	4.21348	2.8531	4.63177	5.702	3.98915	4.34415	4.44762	5.47211	6.03141	5.09948	NA	5.18266	4.80092	3.45159	3.69507	4.71915	3.86404	3.85387	4.39519
774	Monocyte (CD14- CD16+)	TIM_3	0.00975939	0.96783	0.99387	0.00975939	1.84114	1.86039	1.88978	3.15112	2.2519	3.00068	2.78476	3.05407	NA	1.41176	2.27699	3.64813	NA	2.53145	2.46101	NA	1.94943	2.78143	1.72716	2.61062	2.12796	NA	2.40864	2.01458	1.45803	3.29173	2.66814	2.63174	NA	3.65013	2.97046	NA
976	Root_unassigned	CD41	-0.00805287	0.968159	0.99387	-0.00805287	5.982	5.63287	5.52119	5.43964	5.2632	5.81783	7.03154	7.8851	6.44929	5.82168	5.42275	6.06278	5.8995	6.4602	6.08998	5.61276	5.7626	5.47111	5.79892	5.2462	5.57227	5.6988	6.17397	6.24381	6.67076	6.46396	5.37949	6.50475	5.9662	6.71797	6.31006	6.28259
508	CD8+ T Cell (EMRA)	p_P90RSK	0.00245677	0.968421	0.99387	0.00245677	1.1164	1.20221	1.02351	1.21246	1.2031	1.20584	1.14589	1.22153	1.13066	0.873362	1.04301	1.13874	1.37029	1.29614	1.2663	1.09145	1.23112	1.44764	1.26101	1.25884	1.20004	1.06493	1.28707	0.928181	0.837599	1.31545	0.799779	1.13795	0.818663	1.30652	1.33381	1.3516
518	CD8+ T Cell (EMRA)	Tyro3	0.00400252	0.968998	0.99387	0.00400252	2.72585	3.39524	2.87859	3.37725	3.04727	2.90388	2.64164	2.72908	2.63701	2.89176	2.51595	3.02696	2.90924	2.92654	3.02266	3.3882	3.02772	3.59017	3.06373	3.21264	3.08259	2.88725	2.7532	2.60352	2.60429	2.77426	2.89283	2.48832	2.55165	3.0947	3.44506	3.00924
877	NK Cell (CD56+ CD16-)	p_JAK2	0.00205051	0.971183	0.994971	0.00205051	0.425051	0.528187	0.486109	0.649505	0.49034	0.534486	0.685923	0.691822	0.629193	0.568663	0.537045	0.650186	0.800979	0.726325	0.799034	0.795164	0.617516	0.68524	0.619554	0.630197	0.549766	0.445765	0.888981	0.240466	0.481013	0.732405	0.525923	0.52139	0.5573	0.828779	0.963907	0.742618
582	CM- HLADR+	p_P90RSK	0.00197632	0.972146	0.994971	0.00197632	1.29635	1.28845	1.17767	1.34903	1.51908	1.36792	1.34853	1.40224	1.42677	1.10707	1.2548	1.34898	1.63856	1.58065	1.50962	1.34532	1.35274	1.50176	1.36486	1.42812	1.33906	1.09199	1.55381	1.1669	1.21158	1.54942	1.14698	1.30204	1.31546	1.54673	1.4919	1.62933
96	B Cell (Memory)	HLA_DR	-0.00645098	0.973059	0.994971	-0.00645098	6.51128	5.77583	6.04156	6.27656	6.43697	5.35749	5.53962	5.78956	5.55058	5.01565	5.83371	7.08737	5.43789	6.41408	5.83907	6.0421	7.02407	5.24472	5.67536	6.14298	6.73666	5.39679	5.89476	5.13849	5.7755	5.77407	5.66501	6.43579	5.27793	6.82453	5.77658	6.06287
155	CD4- CD8- T Cell	CD19	-0.00110614	0.976087	0.99521	-0.00110614	0.394542	0.514514	0.388278	0.565359	0.462803	0.462478	0.42428	0.460317	0.442737	0.365292	0.396744	0.429861	0.530218	0.529312	0.492482	0.583728	0.507273	0.64592	0.529437	0.555678	0.521221	0.326719	0.48453	0.403289	0.374278	0.519262	0.288676	0.340419	0.313248	0.526325	0.547519	0.541452
650	Dendritic Cell (Conventional)	DNMT3A	-0.00301643	0.976127	0.99521	-0.00301643	2.66817	2.95651	3.4391	2.69616	2.84776	2.76872	2.71984	2.79415	2.8112	2.98365	3.26642	2.88163	NA	2.70721	3.02801	NA	3.22395	2.81454	3.57493	2.82927	3.43229	2.62047	2.63571	2.79824	2.72107	2.76077	2.90338	2.74439	NA	2.5908	2.87648	NA
665	Dendritic Cell (Conventional)	Trx	0.0017375	0.978042	0.99521	0.0017375	4.93648	5.04863	4.78787	4.82357	4.85507	5.00865	5.02387	5.00094	5.01209	4.55471	5.0773	4.96861	NA	5.01804	4.99194	NA	4.86091	5.04404	4.94531	4.88261	4.92112	5.0671	5.04593	4.40931	4.8061	5.01427	5.07509	5.11473	NA	4.96218	4.98339	NA
901	NK Cell (CD56+ CD16+)	CD4	-0.00244427	0.97951	0.99521	-0.00244427	0.720831	0.945039	0.848558	1.23986	0.934699	0.992895	1.23455	2.09715	1.08628	0.892375	0.822665	1.0614	1.47366	1.22399	1.3015	1.16113	1.02203	1.19844	1.13149	1.18749	1.14333	0.879996	1.38663	NA	0.835807	1.15426	1.04011	0.852338	1.17405	1.26148	1.38848	1.21669
24	B Cell (CD27-)	JAK2	-0.0034238	0.980265	0.99521	-0.0034238	1.11251	1.29196	1.43824	1.51425	1.33826	1.26068	1.1694	1.39249	1.34868	1.024	1.06694	1.25915	3.29919	1.30955	1.39742	1.38239	1.49111	1.66937	1.48092	1.58286	1.56415	1.55099	1.41569	1.10799	1.17373	1.35421	0.933243	1.17253	1.5569	1.50134	1.49072	1.5046
584	CM- HLADR+	p53	0.00154868	0.980297	0.99521	0.00154868	0.405907	0.479597	0.71438	0.730091	0.416856	0.503294	0.682893	0.870206	0.980137	0.578994	0.681785	0.745068	0.786289	0.753995	0.839188	0.673255	0.466561	0.666659	0.574429	0.561501	0.586059	0.452416	0.775963	0.649469	0.670481	1.0653	0.52401	0.660123	0.532501	0.888209	0.847534	0.945503
84	B Cell (Memory)	CD3	0.00312393	0.981643	0.99521	0.00312393	1.08251	0.886829	1.28392	1.14079	1.383	0.837377	1.03159	1.2015	1.04504	1.11258	0.999515	2.37386	1.05675	1.73731	1.19155	1.38558	1.9121	0.94435	1.09294	1.09719	1.58483	0.845733	1.12249	0.757604	1.14997	1.06591	1.09161	1.75556	0.747126	2.0878	1.13018	1.41428
196	CD4+ CD8+ T Cell	CD33	0.00187824	0.981961	0.99521	0.00187824	0.532408	0.432747	0.514539	0.535214	0.550373	0.51872	0.778162	1.04539	0.890256	0.562793	0.649355	0.736849	0.929379	1.07536	0.924077	1.00692	0.557082	0.583362	0.568405	0.60684	0.672878	0.46701	NA	1.04245	0.741947	0.990491	0.38995	0.602057	0.667949	1.18943	0.855073	1.04562
747	Monocyte (CD14- CD16+)	CD19	-0.00129901	0.985602	0.99521	-0.00129901	0.726467	0.530212	0.44766	0.514337	0.57637	0.313452	0.468065	0.695968	NA	0.717477	0.452256	0.384994	NA	0.525475	0.39874	NA	0.491819	0.954982	0.510553	0.454374	0.639655	NA	0.514301	0.0830289	0.673459	0.556332	0.337343	0.295671	NA	0.512893	0.710176	NA
485	CD8+ T Cell (EMRA)	CD123	0.00149378	0.986044	0.99521	0.00149378	0.541587	0.587432	0.547384	0.641433	0.623871	0.599548	0.944326	1.00283	1.01807	0.738541	0.815568	0.97174	1.14511	1.16551	1.08399	1.02279	0.66646	0.807122	0.660463	0.687941	0.649646	0.528749	1.09869	0.664868	0.628745	1.13983	0.6932	0.80739	0.740113	1.26387	1.17953	1.25701
525	CD8+ T Cell (Naive)	CD19	-0.000529301	0.987443	0.99521	-0.000529301	0.410552	0.557792	0.402492	0.57487	0.45877	0.456313	0.451612	0.511348	0.476341	0.409615	0.392934	0.460816	0.549915	0.547938	0.520803	0.594443	0.521401	0.633003	0.480038	0.527833	0.502332	0.386193	0.546283	0.419482	0.405822	0.578779	0.357557	0.395769	0.36008	0.529631	0.569383	0.554502
756	Monocyte (CD14- CD16+)	CD45RA	0.00760454	0.987683	0.99521	0.00760454	5.71931	5.05013	5.7351	4.57669	5.58068	4.96176	5.23492	4.70689	NA	1.01095	5.28612	3.55794	NA	5.13664	4.81897	NA	5.81052	4.80976	5.86992	5.60912	5.67371	NA	5.32009	1.33666	2.54447	5.09928	4.62198	4.97173	NA	4.72039	5.08732	NA
786	Monocyte (CD14+ CD16-)	CD27	0.00203343	0.988316	0.99521	0.00203343	1.32141	1.45084	1.22969	1.42802	1.38495	1.53271	2.16831	2.31291	1.44881	1.42563	1.66041	1.86403	NA	2.27256	1.95053	NA	1.37079	1.52641	1.24519	1.38713	1.71743	1.01338	1.91914	1.63949	1.46793	1.98479	1.93839	1.76436	NA	2.41545	2.08942	NA
400	CD41+	P90RSK	0.00211133	0.990212	0.99521	0.00211133	2.95914	3.43046	3.02192	3.43564	2.52815	3.06288	2.77555	2.87265	3.17908	2.44461	3.21222	3.47665	3.70362	3.08499	3.15488	4.29619	3.07723	3.5045	2.79092	3.40064	2.90842	3.24329	2.87971	2.21648	2.00824	3.12243	3.37175	3.26908	3.76826	3.34499	3.67732	4.08915
505	CD8+ T Cell (EMRA)	JAK2	-0.000787543	0.990821	0.99521	-0.000787543	1.23848	1.38696	1.2599	1.4772	1.34432	1.33099	1.24291	1.33486	1.18499	1.03047	1.05111	1.33624	1.51949	1.399	1.40703	1.4589	1.37563	1.72103	1.47962	1.45307	1.37883	1.25937	1.41193	1.15342	0.999894	1.34152	0.888009	1.08031	1.00652	1.43332	1.53512	1.47264
152	CD4- CD8- T Cell	CD123	-0.00075571	0.991887	0.99521	-0.00075571	0.499583	0.502614	0.498902	0.519272	0.596002	0.534263	0.80902	0.778636	0.76298	0.594276	0.771161	0.724217	1.08228	1.00363	0.909497	0.959365	0.630385	0.694365	0.664213	0.627499	0.620603	0.357781	0.958571	0.55293	0.51888	0.981721	0.534789	0.593979	0.70776	0.929291	1.08374	1.07709
437	CD8+ T Cell (Central Memory)	P90RSK	0.00121783	0.992038	0.99521	0.00121783	2.35384	2.81537	2.53217	3.06489	2.28475	2.30554	2.2644	2.5427	2.23188	2.17937	2.06631	2.40624	2.47119	2.39257	2.46638	3.78895	2.63359	3.01816	2.5494	2.79666	2.59132	2.37211	2.47506	2.12126	2.05448	2.51487	2.48888	2.32718	2.25571	2.64733	2.88805	2.45197
105	B Cell (Memory)	PD_1	0.00123285	0.992214	0.99521	0.00123285	0.513887	0.528683	0.814433	1.82805	0.614216	0.516979	0.704953	1.05571	0.877278	0.677962	0.707641	1.64979	0.840912	1.35944	1.02002	0.939226	1.41696	0.640109	0.898782	0.830021	0.855403	0.668972	0.81374	0.571695	0.726194	0.863138	0.610224	1.54412	0.628074	1.56082	0.973407	1.06724
399	CD41+	p53	-0.000505912	0.9923	0.99521	-0.000505912	0.308644	0.366427	0.54934	0.356009	0.311074	0.417267	0.39816	0.572931	0.578946	0.323845	0.607866	0.521408	0.692058	0.574488	0.665007	0.69166	0.351674	0.542718	0.462536	0.415066	0.369588	0.323326	0.60186	0.394612	0.332156	0.650361	0.537457	0.512453	0.371897	0.59607	0.687698	0.777562
159	CD4- CD8- T Cell	CD33	0.000451911	0.993218	0.99521	0.000451911	0.460952	0.477781	0.449648	0.485477	0.531559	0.485905	0.627468	0.656699	0.670407	0.526027	0.598001	0.596959	0.765299	0.820944	0.713881	0.737424	0.516927	0.613347	0.579713	0.496221	0.527854	0.371926	0.791016	0.519219	0.472953	0.826903	0.482689	0.500444	0.434088	0.78677	0.847057	0.844534
794	Monocyte (CD14+ CD16-)	CD56	0.00124973	0.995645	0.996643	0.00124973	0.83039	1.25824	0.63487	0.925954	0.954798	1.10851	0.978123	2.7993	1.99149	0.816721	0.750052	0.918502	NA	1.01679	1.06388	NA	0.67688	1.00597	0.725182	0.680614	0.887437	1.14818	0.824296	0.663806	1.05908	2.8102	1.36504	0.668768	NA	1.14601	2.40363	NA
219	CD4+ CD8+ T Cell	TIM_3	0.000141902	0.999333	0.999333	0.000141902	1.76254	1.74046	2.04014	1.98812	1.89715	1.89813	2.77033	3.02981	2.89447	2.11144	2.78971	2.58482	2.98504	3.15097	2.83456	2.81855	1.98858	2.12531	2.04211	2.05929	2.27289	1.78483	NA	2.58263	2.34783	3.01265	2.30907	2.48905	2.57486	3.11734	2.89216	3.24375
1000	T Cell_unassigned	c_Casp3	NA	NA	NA	NA	NA	NA	NA	NA	NA	NA	NA	NA	NA	NA	NA	NA	NA	NA	0.796315	NA	NA	NA	NA	NA	NA	NA	NA	NA	NA	NA	NA	NA	NA	NA	NA	NA
1001	T Cell_unassigned	CD11b	NA	NA	NA	NA	NA	NA	NA	NA	NA	NA	NA	NA	NA	NA	NA	NA	NA	NA	1.37422	NA	NA	NA	NA	NA	NA	NA	NA	NA	NA	NA	NA	NA	NA	NA	NA	NA
1002	T Cell_unassigned	CD11c	NA	NA	NA	NA	NA	NA	NA	NA	NA	NA	NA	NA	NA	NA	NA	NA	NA	NA	3.31269	NA	NA	NA	NA	NA	NA	NA	NA	NA	NA	NA	NA	NA	NA	NA	NA	NA
1003	T Cell_unassigned	CD123	NA	NA	NA	NA	NA	NA	NA	NA	NA	NA	NA	NA	NA	NA	NA	NA	NA	NA	1.10237	NA	NA	NA	NA	NA	NA	NA	NA	NA	NA	NA	NA	NA	NA	NA	NA	NA
1004	T Cell_unassigned	CD14	NA	NA	NA	NA	NA	NA	NA	NA	NA	NA	NA	NA	NA	NA	NA	NA	NA	NA	2.61951	NA	NA	NA	NA	NA	NA	NA	NA	NA	NA	NA	NA	NA	NA	NA	NA	NA
1005	T Cell_unassigned	CD16	NA	NA	NA	NA	NA	NA	NA	NA	NA	NA	NA	NA	NA	NA	NA	NA	NA	NA	0.695013	NA	NA	NA	NA	NA	NA	NA	NA	NA	NA	NA	NA	NA	NA	NA	NA	NA
1006	T Cell_unassigned	CD19	NA	NA	NA	NA	NA	NA	NA	NA	NA	NA	NA	NA	NA	NA	NA	NA	NA	NA	0.784799	NA	NA	NA	NA	NA	NA	NA	NA	NA	NA	NA	NA	NA	NA	NA	NA	NA
1007	T Cell_unassigned	CD25	NA	NA	NA	NA	NA	NA	NA	NA	NA	NA	NA	NA	NA	NA	NA	NA	NA	NA	2.15811	NA	NA	NA	NA	NA	NA	NA	NA	NA	NA	NA	NA	NA	NA	NA	NA	NA
1008	T Cell_unassigned	CD27	NA	NA	NA	NA	NA	NA	NA	NA	NA	NA	NA	NA	NA	NA	NA	NA	NA	NA	3.58901	NA	NA	NA	NA	NA	NA	NA	NA	NA	NA	NA	NA	NA	NA	NA	NA	NA
1009	T Cell_unassigned	CD3	NA	NA	NA	NA	NA	NA	NA	NA	NA	NA	NA	NA	NA	NA	NA	NA	NA	NA	5.80454	NA	NA	NA	NA	NA	NA	NA	NA	NA	NA	NA	NA	NA	NA	NA	NA	NA
1010	T Cell_unassigned	CD33	NA	NA	NA	NA	NA	NA	NA	NA	NA	NA	NA	NA	NA	NA	NA	NA	NA	NA	0.789368	NA	NA	NA	NA	NA	NA	NA	NA	NA	NA	NA	NA	NA	NA	NA	NA	NA
1011	T Cell_unassigned	CD38	NA	NA	NA	NA	NA	NA	NA	NA	NA	NA	NA	NA	NA	NA	NA	NA	NA	NA	2.56145	NA	NA	NA	NA	NA	NA	NA	NA	NA	NA	NA	NA	NA	NA	NA	NA	NA
1012	T Cell_unassigned	CD4	NA	NA	NA	NA	NA	NA	NA	NA	NA	NA	NA	NA	NA	NA	NA	NA	NA	NA	3.53023	NA	NA	NA	NA	NA	NA	NA	NA	NA	NA	NA	NA	NA	NA	NA	NA	NA
1013	T Cell_unassigned	CD41	NA	NA	NA	NA	NA	NA	NA	NA	NA	NA	NA	NA	NA	NA	NA	NA	NA	NA	1.43508	NA	NA	NA	NA	NA	NA	NA	NA	NA	NA	NA	NA	NA	NA	NA	NA	NA
1014	T Cell_unassigned	CD45	NA	NA	NA	NA	NA	NA	NA	NA	NA	NA	NA	NA	NA	NA	NA	NA	NA	NA	5.26774	NA	NA	NA	NA	NA	NA	NA	NA	NA	NA	NA	NA	NA	NA	NA	NA	NA
1015	T Cell_unassigned	CD45RA	NA	NA	NA	NA	NA	NA	NA	NA	NA	NA	NA	NA	NA	NA	NA	NA	NA	NA	4.00928	NA	NA	NA	NA	NA	NA	NA	NA	NA	NA	NA	NA	NA	NA	NA	NA	NA
1016	T Cell_unassigned	CD56	NA	NA	NA	NA	NA	NA	NA	NA	NA	NA	NA	NA	NA	NA	NA	NA	NA	NA	1.30914	NA	NA	NA	NA	NA	NA	NA	NA	NA	NA	NA	NA	NA	NA	NA	NA	NA
1017	T Cell_unassigned	CD57	NA	NA	NA	NA	NA	NA	NA	NA	NA	NA	NA	NA	NA	NA	NA	NA	NA	NA	2.13604	NA	NA	NA	NA	NA	NA	NA	NA	NA	NA	NA	NA	NA	NA	NA	NA	NA
1018	T Cell_unassigned	CD68	NA	NA	NA	NA	NA	NA	NA	NA	NA	NA	NA	NA	NA	NA	NA	NA	NA	NA	0.486333	NA	NA	NA	NA	NA	NA	NA	NA	NA	NA	NA	NA	NA	NA	NA	NA	NA
1019	T Cell_unassigned	CD8a	NA	NA	NA	NA	NA	NA	NA	NA	NA	NA	NA	NA	NA	NA	NA	NA	NA	NA	3.922	NA	NA	NA	NA	NA	NA	NA	NA	NA	NA	NA	NA	NA	NA	NA	NA	NA
1020	T Cell_unassigned	DNMT3A	NA	NA	NA	NA	NA	NA	NA	NA	NA	NA	NA	NA	NA	NA	NA	NA	NA	NA	3.21704	NA	NA	NA	NA	NA	NA	NA	NA	NA	NA	NA	NA	NA	NA	NA	NA	NA
1021	T Cell_unassigned	HLA_DR	NA	NA	NA	NA	NA	NA	NA	NA	NA	NA	NA	NA	NA	NA	NA	NA	NA	NA	2.19702	NA	NA	NA	NA	NA	NA	NA	NA	NA	NA	NA	NA	NA	NA	NA	NA	NA
1022	T Cell_unassigned	IL_7Ra	NA	NA	NA	NA	NA	NA	NA	NA	NA	NA	NA	NA	NA	NA	NA	NA	NA	NA	1.73992	NA	NA	NA	NA	NA	NA	NA	NA	NA	NA	NA	NA	NA	NA	NA	NA	NA
1023	T Cell_unassigned	JAK2	NA	NA	NA	NA	NA	NA	NA	NA	NA	NA	NA	NA	NA	NA	NA	NA	NA	NA	1.73579	NA	NA	NA	NA	NA	NA	NA	NA	NA	NA	NA	NA	NA	NA	NA	NA	NA
1024	T Cell_unassigned	Ki67	NA	NA	NA	NA	NA	NA	NA	NA	NA	NA	NA	NA	NA	NA	NA	NA	NA	NA	2.67663	NA	NA	NA	NA	NA	NA	NA	NA	NA	NA	NA	NA	NA	NA	NA	NA	NA
1025	T Cell_unassigned	p_JAK2	NA	NA	NA	NA	NA	NA	NA	NA	NA	NA	NA	NA	NA	NA	NA	NA	NA	NA	0.153009	NA	NA	NA	NA	NA	NA	NA	NA	NA	NA	NA	NA	NA	NA	NA	NA	NA
1026	T Cell_unassigned	p_P90RSK	NA	NA	NA	NA	NA	NA	NA	NA	NA	NA	NA	NA	NA	NA	NA	NA	NA	NA	1.30662	NA	NA	NA	NA	NA	NA	NA	NA	NA	NA	NA	NA	NA	NA	NA	NA	NA
1027	T Cell_unassigned	p16	NA	NA	NA	NA	NA	NA	NA	NA	NA	NA	NA	NA	NA	NA	NA	NA	NA	NA	0.687092	NA	NA	NA	NA	NA	NA	NA	NA	NA	NA	NA	NA	NA	NA	NA	NA	NA
1028	T Cell_unassigned	p53	NA	NA	NA	NA	NA	NA	NA	NA	NA	NA	NA	NA	NA	NA	NA	NA	NA	NA	0.514835	NA	NA	NA	NA	NA	NA	NA	NA	NA	NA	NA	NA	NA	NA	NA	NA	NA
1029	T Cell_unassigned	P90RSK	NA	NA	NA	NA	NA	NA	NA	NA	NA	NA	NA	NA	NA	NA	NA	NA	NA	NA	2.37863	NA	NA	NA	NA	NA	NA	NA	NA	NA	NA	NA	NA	NA	NA	NA	NA	NA
1030	T Cell_unassigned	PD_1	NA	NA	NA	NA	NA	NA	NA	NA	NA	NA	NA	NA	NA	NA	NA	NA	NA	NA	3.26228	NA	NA	NA	NA	NA	NA	NA	NA	NA	NA	NA	NA	NA	NA	NA	NA	NA
1031	T Cell_unassigned	T_bet	NA	NA	NA	NA	NA	NA	NA	NA	NA	NA	NA	NA	NA	NA	NA	NA	NA	NA	0.348276	NA	NA	NA	NA	NA	NA	NA	NA	NA	NA	NA	NA	NA	NA	NA	NA	NA
1032	T Cell_unassigned	TET2	NA	NA	NA	NA	NA	NA	NA	NA	NA	NA	NA	NA	NA	NA	NA	NA	NA	NA	0.915357	NA	NA	NA	NA	NA	NA	NA	NA	NA	NA	NA	NA	NA	NA	NA	NA	NA
1033	T Cell_unassigned	TIM_3	NA	NA	NA	NA	NA	NA	NA	NA	NA	NA	NA	NA	NA	NA	NA	NA	NA	NA	2.6907	NA	NA	NA	NA	NA	NA	NA	NA	NA	NA	NA	NA	NA	NA	NA	NA	NA
1034	T Cell_unassigned	TOP2b	NA	NA	NA	NA	NA	NA	NA	NA	NA	NA	NA	NA	NA	NA	NA	NA	NA	NA	3.55996	NA	NA	NA	NA	NA	NA	NA	NA	NA	NA	NA	NA	NA	NA	NA	NA	NA
1035	T Cell_unassigned	Trx	NA	NA	NA	NA	NA	NA	NA	NA	NA	NA	NA	NA	NA	NA	NA	NA	NA	NA	4.13339	NA	NA	NA	NA	NA	NA	NA	NA	NA	NA	NA	NA	NA	NA	NA	NA	NA
1036	T Cell_unassigned	Tyro3	NA	NA	NA	NA	NA	NA	NA	NA	NA	NA	NA	NA	NA	NA	NA	NA	NA	NA	2.91901	NA	NA	NA	NA	NA	NA	NA	NA	NA	NA	NA	NA	NA	NA	NA	NA	NA

## Sheet: Based on each protein expressio
	CellSubset	ChannelName	MaxFc	P.Value	adj.P.Val	X3.months.after.IR_vs_Baseline	BL 2021-0730_norm_01_BL	BL 2021-0730_norm_02_BL	BL 2021-0730_norm_03_BL	BL 2021-0730_norm_04_BL	BL 2021-0730_norm_05_BL	BL 2021-0730_norm_06_BL	BL 2021-0910_norm_07_BL	BL 2021-0910_norm_08_BL	BL 2021-0910_norm_09_BL	BL 2021-0910_norm_10_BL	BL 2021-0910_norm_11_BL	BL 2021-0910_norm_12_BL	BL 2021-0910_norm_13_BL	BL 2021-0910_norm_14_BL	BL 2021-0910_norm_15_BL	BL 2021-0910_norm_16_BL	IR 2021-0730_norm_01_IR	IR 2021-0730_norm_02_IR	IR 2021-0730_norm_03_IR	IR 2021-0730_norm_04_IR	IR 2021-0730_norm_05_IR	IR 2021-0730_norm_06_IR	IR 2021-0910_norm_07_IR	IR 2021-0910_norm_08_IR	IR 2021-0910_norm_09_IR	IR 2021-0910_norm_10_IR	IR 2021-0910_norm_11_IR	IR 2021-0910_norm_12_IR	IR 2021-0910_norm_13_IR	IR 2021-0910_norm_14_IR	IR 2021-0910_norm_15_IR	IR 2021-0910_norm_16_IR
1	B Cell (CD27-)	c_Casp3	0.293641	0.00827695	0.29141	0.293641	0.490055	0.569952	1.78571	1.08304	0.598631	0.622748	0.606808	0.953375	0.729673	0.542516	0.631494	0.7336	0.756226	0.69783	0.80971	0.630471	0.877675	1.37792	1.05912	1.29392	0.933405	1.82686	1.06031	0.921329	1.31326	0.821823	0.651867	0.81768	0.930579	1.15323	0.932643	0.96849
38	B Cell (CD27+)_unassigned	c_Casp3	-0.150728	0.63337	0.989871	-0.150728	0.660828	2.60181	2.87393	2.9255	NA	3.1578	0.753555	2.64324	2.95868	0.675059	1.28201	2.95191	3.19181	2.07357	2.31737	1.07077	2.36332	2.41438	3.48891	2.78838	2.32235	2.08822	1.16892	1.23545	2.17627	2.63674	0.747637	1.03628	NA	2.60017	1.52078	1.28912
75	B Cell (Memory)	c_Casp3	0.14603	0.374029	0.989871	0.14603	0.560376	1.13641	1.55552	2.91306	0.807872	0.970644	0.643934	0.963882	1.01165	0.743792	0.68275	1.89638	0.980217	1.08454	1.2598	0.717845	1.43139	1.62448	1.75126	0.80489	1.29874	1.26327	1.35929	1.05457	1.69914	1.09686	1.42154	0.830072	0.851767	1.49822	1.11281	1.16685
112	B Cell (Plasmablast)	c_Casp3	-0.294579	0.198626	0.922919	-0.294579	2.58936	2.31989	2.2308	2.04455	2.37779	2.47424	1.58373	2.67135	2.57044	4.37742	3.68507	2.37364	3.02119	2.65168	2.72521	1.892	2.33289	2.43945	2.67965	2.12796	2.22504	2.33586	2.72345	1.45409	1.78243	3.25459	0.677651	2.81414	1.80789	2.80518	2.82241	2.59242
149	CD4- CD8- T Cell	c_Casp3	0.415059	0.000292304	0.066998	0.415059	1.0524	0.968037	2.09062	1.20549	0.894013	1.22206	0.978778	1.37375	1.04391	0.823171	1.20266	1.0691	1.51774	1.03843	1.06866	0.932731	1.79157	1.68049	1.63399	1.6516	1.23045	1.58149	1.45108	1.28764	1.30341	1.70309	1.46798	1.75212	1.08315	1.79648	2.22778	1.4802
186	CD4+ CD8+ T Cell	c_Casp3	0.107299	0.318852	0.965081	0.107299	0.906016	0.825084	1.53062	0.856651	0.986657	1.03785	0.867255	2.01871	1.08262	0.541293	1.15448	0.840207	1.30785	1.25786	1.20203	0.983343	1.11437	1.182	1.26844	1.21452	1.29319	0.956594	NA	0.765507	1.15021	1.34108	1.36533	0.952855	0.857502	1.72742	1.3593	1.37227
223	CD4+ T Cell (Central Memory)	c_Casp3	0.117354	0.0657822	0.64734	0.117354	0.701599	0.826643	0.97287	0.758414	0.731643	0.986233	0.736307	1.02678	0.781882	0.592856	0.735941	0.831516	1.11993	0.931859	0.937346	0.90649	0.956653	1.11068	1.04997	0.920394	0.939763	0.893303	1.04764	1.03704	1.03688	1.09801	0.528672	0.822313	0.556868	1.21077	1.17171	1.0753
260	CD4+ T Cell (Effector Memory)	c_Casp3	0.383733	0.000362892	0.066998	0.383733	0.700394	1.30321	1.16993	0.922861	0.698168	1.03808	0.739094	1.12877	0.773959	0.66892	0.836201	0.894631	1.14402	0.977858	1.07319	0.7891	1.47961	1.64589	1.35941	1.26214	1.16762	1.42372	1.73951	1.23406	1.35602	1.57863	0.615188	1.45301	0.536734	1.63049	1.35537	1.16071
297	CD4+ T Cell (EMRA)	c_Casp3	0.283498	0.00053652	0.066998	0.283498	0.601224	0.769818	0.548058	0.670216	0.73051	0.976378	0.679446	1.17393	0.707753	0.537484	0.656992	0.840989	0.855803	0.775592	0.807543	0.70358	0.814559	1.10563	0.886419	1.0693	1.08834	1.2473	0.885159	1.10705	1.28903	0.96831	0.604466	1.17275	0.506287	1.19309	1.34075	1.29284
334	CD4+ T Cell (Naive)	c_Casp3	0.159249	0.0158624	0.366261	0.159249	0.66685	0.750112	0.631332	0.714499	0.66118	0.725118	0.766471	0.875318	0.787369	0.594521	0.697772	0.762747	0.944082	0.846719	0.872045	0.81717	0.817478	1.36676	0.9721	0.800296	0.78959	0.602488	0.967873	1.00358	1.16825	1.10271	0.595771	0.781207	0.58099	0.923718	1.09228	1.09621
371	CD41+	c_Casp3	0.0944545	0.219339	0.942762	0.0944545	0.691415	0.905486	1.16591	0.945149	1.08673	1.02318	0.75256	1.089	1.09035	0.755699	1.69901	0.998654	1.2152	1.07927	1.24656	1.01128	1.05164	1.09394	1.43128	1.15272	0.927303	1.16959	1.43062	1.09937	0.884566	1.28179	1.27977	1.21783	0.765683	1.26105	1.14327	1.07631
408	CD8+ T Cell (Central Memory)	c_Casp3	0.128357	0.296518	0.961466	0.128357	0.938219	0.89027	1.81717	0.873889	0.910896	1.0149	0.960453	2.42922	1.0207	0.666264	1.09027	0.975427	1.62548	1.1283	1.22058	0.892282	1.33482	1.31186	1.34839	1.44149	1.19118	1.18615	1.42437	1.16089	1.21774	1.33842	1.15521	1.12796	0.822817	1.84407	1.31413	1.28855
445	CD8+ T Cell (Effector Memory)	c_Casp3	0.211708	0.0996495	0.779103	0.211708	0.982617	1.14299	2.08772	0.814239	0.826171	1.04317	0.911803	2.284	0.964332	0.659483	0.988053	0.819649	1.26527	1.05712	1.1015	0.819521	1.54555	1.70575	1.30811	1.5957	1.25853	1.34431	1.40303	1.15598	1.3254	1.29661	1.16188	1.16228	0.666452	1.59224	1.3683	1.26483
482	CD8+ T Cell (EMRA)	c_Casp3	0.261414	0.000735001	0.0815851	0.261414	1.04307	1.02922	1.57585	1.02334	1.0372	1.08939	0.996047	1.40816	1.06688	0.679576	1.00892	0.964609	1.09861	1.11357	1.12536	0.901667	1.56041	1.54391	1.34658	1.46632	1.27201	1.255	1.42288	1.17902	1.26344	1.34489	1.21027	1.36421	0.786413	1.60113	1.29131	1.4363
519	CD8+ T Cell (Naive)	c_Casp3	0.121321	0.218462	0.942762	0.121321	1.04217	0.915969	1.40279	0.904896	0.942505	0.999246	0.937004	2.17095	1.09396	0.772192	0.998835	1.09376	1.18946	1.1346	1.1069	0.951583	1.38397	1.39563	1.19127	1.29374	1.28406	0.940293	1.42255	1.14448	1.27041	1.36415	0.82414	1.24594	0.697257	1.4881	1.25295	1.39903
556	CM- HLADR+	c_Casp3	0.114123	0.279306	0.958373	0.114123	0.931343	1.71246	2.24317	1.79439	1.25694	1.40389	1.33479	1.65835	1.83625	1.67499	1.57773	1.40851	1.515	1.61694	1.76254	1.25341	1.70805	1.60316	2.18522	1.70897	1.27082	1.59308	1.85349	1.88778	1.99377	1.83592	1.24722	1.80909	1.04639	1.76198	1.74872	1.55303
593	CM-_unassigned	c_Casp3	0.305026	0.00608993	0.250796	0.305026	1.1681	1.70979	1.81911	1.44156	1.40344	1.30159	1.32923	1.39449	1.16364	0.69921	1.6561	1.57485	1.8279	1.39184	1.79435	1.07198	2.0165	1.85959	1.91771	1.97023	1.59514	1.34161	1.97347	1.40922	1.03804	1.83021	1.66557	1.80324	1.4384	1.9051	1.9126	1.95098
630	Dendritic Cell (Conventional)	c_Casp3	0.243389	0.0152507	0.366261	0.243389	0.894966	1.33305	1.90047	0.976551	1.10797	1.00522	1.07434	1.2193	0.759851	1.30875	1.43597	1.05214	NA	1.25311	1.32664	NA	1.55106	1.38428	2.00297	1.24817	1.38563	1.397	1.37069	1.29713	1.75375	1.3055	1.51945	1.30113	NA	1.34214	1.19685	NA
667	Dendritic Cell (Plasmacytoid)	c_Casp3	0.128381	0.23715	0.955294	0.128381	1.11315	0.945638	1.09079	1.00098	1.04909	1.17174	0.954705	1.06295	1.09332	1.91913	1.29195	1.12181	1.39109	1.25848	1.19695	1.20719	1.54032	1.25356	1.25181	1.11666	1.08989	1.03952	1.27611	2.29671	1.98606	1.30099	1.03937	1.19123	0.866091	1.2814	1.08216	1.31118
704	Granulocyte (Basophil)	c_Casp3	0.0496493	0.717503	0.989871	0.0496493	1.39719	2.27102	1.85947	2.35826	1.91672	2.20586	2.08256	1.80654	3.19996	1.36374	2.03009	2.36125	2.17727	1.89784	1.59924	1.49627	2.31751	2.24523	2.09708	2.2276	1.9235	2.12587	2.23361	NA	NA	1.86562	1.93032	2.51722	1.83763	2.16817	1.61378	1.61232
741	Monocyte (CD14- CD16+)	c_Casp3	0.270767	0.11274	0.788436	0.270767	1.11542	1.01715	1.22245	1.23494	1.05105	0.841831	1.14348	1.24556	NA	2.17787	1.38714	2.16398	NA	1.29929	1.46244	NA	1.18243	2.57489	1.67089	1.35888	0.986247	NA	1.41488	1.43773	2.50427	1.74777	1.5313	1.52992	NA	1.52516	1.4182	NA
778	Monocyte (CD14+ CD16-)	c_Casp3	0.134493	0.209782	0.940289	0.134493	1.00244	1.45498	1.44995	1.14405	1.18858	1.18559	1.16939	1.33447	1.79539	1.52905	1.34764	1.18464	NA	1.42141	1.38286	NA	1.29435	1.23844	1.796	1.01397	1.21647	1.2504	1.73811	1.92759	1.95933	1.76113	1.06841	1.17616	NA	1.78186	1.25112	NA
815	Monocyte (CD14+ CD16+)	c_Casp3	-0.0988191	0.560017	0.989871	-0.0988191	0.79953	1.07067	1.7157	1.07105	1.33902	0.989524	1.73449	0.993727	NA	1.3529	1.97549	1.22233	NA	1.23402	1.14236	NA	0.865374	1.20489	1.85722	0.790363	1.07869	NA	1.66996	NA	NA	1.75002	0.772899	0.641767	NA	NA	NA	NA
852	NK Cell (CD56+ CD16-)	c_Casp3	0.240358	0.0221786	0.435976	0.240358	1.42071	1.57792	1.97351	1.3979	1.29359	1.28226	1.44502	1.71491	1.10673	1.29003	1.31114	2.19601	1.73872	1.35597	1.79297	1.17201	2.12114	2.10099	1.84116	1.88315	1.41245	1.38263	1.98093	1.72193	1.34711	1.82624	1.46419	1.86154	1.35159	1.79096	1.90306	1.92604
889	NK Cell (CD56+ CD16+)	c_Casp3	0.287308	0.00169412	0.133317	0.287308	1.25963	1.36619	1.51906	1.20922	1.29429	1.28155	1.34896	1.3651	1.19834	0.974714	1.19664	1.88769	1.7202	1.32708	1.57873	1.11234	1.84366	1.97987	1.6673	1.72971	1.35739	1.29255	1.84309	NA	1.16075	1.59245	1.52019	1.87773	1.54482	1.60533	1.72421	1.85787
926	NKT Cell	c_Casp3	0.243997	0.0279814	0.490411	0.243997	1.11592	0.921855	NA	1.1091	1.19032	1.0863	1.39626	1.94182	1.15465	0.733021	1.16583	1.52445	1.66864	1.21672	1.04992	0.990604	1.4763	1.44153	1.87877	1.42343	1.28726	1.31359	1.86932	NA	1.3016	1.47238	1.46379	1.94593	0.894772	1.56889	1.13924	1.44854
963	Root_unassigned	c_Casp3	0.146988	0.170467	0.88143	0.146988	0.736411	0.902917	1.04429	0.883792	0.842414	0.902136	0.900272	1.31112	1.21477	1.45045	1.09144	0.945118	1.34384	1.16833	1.16989	1.7311	1.06107	1.08326	1.0301	0.901717	0.942596	1.18964	1.38382	1.72342	2.14266	1.18621	1.29268	1.15705	0.865951	1.30634	1.14092	1.58265
1000	T Cell_unassigned	c_Casp3	NA	NA	NA	NA	NA	NA	NA	NA	NA	NA	NA	NA	NA	NA	NA	NA	NA	NA	0.796315	NA	NA	NA	NA	NA	NA	NA	NA	NA	NA	NA	NA	NA	NA	NA	NA	NA
2	B Cell (CD27-)	CD11b	0.0589252	0.356694	0.989871	0.0589252	0.791807	0.877133	0.854483	0.950118	0.972383	0.77856	0.739373	0.848368	0.75894	0.592287	0.687197	1.1987	0.751755	0.953819	0.849127	0.95945	1.11673	1.04925	0.829315	1.15027	1.14515	0.927503	0.842643	0.583356	0.693579	0.787193	0.567237	0.847762	0.807642	1.21676	0.881409	1.06051
39	B Cell (CD27+)_unassigned	CD11b	-0.141851	0.275426	0.958373	-0.141851	1.25874	0.98452	1.25363	1.25541	NA	1.54386	0.965048	0.812084	1.23867	0.855197	0.86579	2.02351	1.98251	1.68091	1.3659	1.35296	1.43903	1.17516	1.18281	1.06827	1.38001	1.18695	1.12829	0.762398	0.451622	1.03477	0.724616	1.29431	NA	1.76968	1.22926	1.48381
76	B Cell (Memory)	CD11b	0.0471477	0.662961	0.989871	0.0471477	1.07389	0.915563	1.33744	1.79903	1.09726	0.812736	0.820198	0.978647	0.880112	0.629582	0.872493	1.88906	0.946195	1.37512	1.05149	1.26031	1.47889	1.05738	1.0651	1.12277	1.33612	1.10748	1.06683	0.701687	0.885887	1.0029	1.35572	1.56257	0.843674	1.62116	1.07295	1.21238
113	B Cell (Plasmablast)	CD11b	-0.196835	0.213659	0.940289	-0.196835	1.22989	1.06639	1.00256	1.11327	1.53212	1.09753	1.28986	0.956775	1.00195	2.8232	0.687255	1.60896	1.12487	1.71957	0.912822	1.85142	0.840269	1.07076	1.09938	1.14365	1.21945	1.19023	1.27401	0.706384	0.70003	1.19174	0.263067	1.87009	1.0285	1.32597	1.3509	1.59463
150	CD4- CD8- T Cell	CD11b	0.307629	0.0315476	0.508324	0.307629	1.12211	1.14674	1.35178	1.31738	1.39512	1.29643	1.56533	1.42407	1.12851	2.07243	1.35071	0.994715	1.16762	1.50324	1.09363	1.83378	2.05073	1.65978	2.80793	1.62697	1.74286	1.46449	2.37395	1.83963	1.17628	1.84373	1.26743	0.953634	1.25144	1.74983	1.11314	1.76384
187	CD4+ CD8+ T Cell	CD11b	-0.0320141	0.780269	0.989871	-0.0320141	1.71642	0.97516	1.08396	1.1422	1.25258	1.38904	1.31997	1.47757	1.46124	0.958267	1.33547	1.17081	1.48896	1.71811	1.47633	2.16942	1.27178	1.29659	1.19854	1.39315	1.88165	1.03202	NA	1.60539	1.0722	1.59684	0.790857	1.0084	1.02633	1.73619	1.56747	1.79441
224	CD4+ T Cell (Central Memory)	CD11b	0.0205912	0.723621	0.989871	0.0205912	0.707657	0.839584	0.774094	0.978523	0.809436	0.880052	0.948571	1.04957	0.952411	0.755812	0.867293	0.950489	1.14302	1.15459	1.07833	1.18896	1.01221	1.10071	0.924285	1.02914	0.990936	0.753111	1.08073	0.797234	0.801714	1.1685	0.74278	0.795773	0.755585	1.1812	1.12613	1.14781
261	CD4+ T Cell (Effector Memory)	CD11b	0.0659077	0.513776	0.989871	0.0659077	0.695759	0.81021	0.675196	0.932652	0.850191	1.97322	0.791171	0.988123	0.848044	0.715913	0.716563	0.812789	0.999226	0.988822	0.918477	1.00428	1.06664	1.07993	0.87757	1.1361	1.55138	1.44346	0.925365	0.895556	0.753372	1.0042	0.578905	0.668911	0.638236	1.14489	0.983168	1.02749
298	CD4+ T Cell (EMRA)	CD11b	0.114769	0.438528	0.989871	0.114769	0.786248	0.965399	0.701933	0.99108	1.64446	2.50625	1.01202	1.53027	1.10365	0.857114	0.947225	0.996686	1.16217	1.17464	1.09668	1.28103	0.953457	1.13619	0.921214	1.5309	2.25536	2.08294	1.10539	1.6456	1.25178	1.24512	0.953443	0.901551	0.857116	1.38906	1.12005	1.24399
335	CD4+ T Cell (Naive)	CD11b	0.0731401	0.228211	0.949928	0.0731401	0.8106	0.927093	0.773782	1.05371	0.888535	0.891545	1.1395	1.19764	1.12153	0.92692	1.04543	1.10478	1.28652	1.30065	1.21995	1.30145	1.0284	1.1539	0.958999	1.11498	1.02524	0.847979	1.30599	1.0318	1.07942	1.35203	1.1607	0.997339	1.19826	1.31348	1.27308	1.31828
372	CD41+	CD11b	-0.0618847	0.749164	0.989871	-0.0618847	2.35338	2.75996	2.02127	3.23103	2.202	2.73718	2.03893	1.62042	2.24432	2.40348	1.94308	2.96475	2.41938	2.0494	2.40258	3.51141	2.56633	2.7043	1.99099	2.43714	2.56434	2.93873	1.93145	1.57119	1.26039	2.42756	2.15472	2.02697	2.38837	2.39841	2.56724	3.98429
409	CD8+ T Cell (Central Memory)	CD11b	0.155557	0.0799262	0.706604	0.155557	0.901363	1.01282	1.03978	1.11536	0.960067	1.03221	1.38415	1.48861	1.37775	1.06198	1.23183	1.29308	1.47532	1.61604	1.4402	1.56201	1.29763	1.345	1.15423	1.23505	1.46222	1.16829	1.98746	1.40879	1.32298	1.67412	1.10069	1.22726	1.1678	1.68012	1.51541	1.73443
446	CD8+ T Cell (Effector Memory)	CD11b	0.200608	0.0295947	0.493106	0.200608	1.07542	0.970178	0.890608	1.09216	0.937001	1.04686	1.17941	1.35444	1.18758	0.927609	0.985492	1.06997	1.27032	1.37012	1.29167	1.44429	1.57364	1.29982	1.16217	1.25294	1.7576	1.3407	1.90225	1.43425	1.26953	1.43652	0.697818	1.0055	0.852597	1.46635	1.33409	1.51707
483	CD8+ T Cell (EMRA)	CD11b	0.154937	0.19654	0.920795	0.154937	2.22769	1.41935	1.62507	2.0836	1.54072	1.87248	1.64941	1.57783	1.44273	1.16417	1.31665	1.31574	1.40252	1.58604	1.46151	1.87446	2.44784	2.04653	1.86497	2.07607	1.77311	1.54833	2.38217	1.84707	1.25654	1.76206	1.13978	1.22497	1.50924	1.80453	1.51325	1.8425
520	CD8+ T Cell (Naive)	CD11b	0.211453	0.0665337	0.64734	0.211453	1.92845	1.27142	0.924046	1.24104	1.10873	1.31641	1.42709	1.6309	1.60125	1.19643	1.43562	1.50694	1.58224	1.74702	1.48733	1.91036	2.17469	1.80436	1.03829	2.05476	1.86245	1.09565	2.09165	1.89642	1.49811	1.73515	1.34186	1.38946	1.29407	1.86329	1.60924	1.94906
557	CM- HLADR+	CD11b	-0.0615105	0.72032	0.989871	-0.0615105	1.89685	1.95016	2.29023	2.07737	2.59712	2.00512	1.1693	2.36546	1.75957	1.87549	1.35272	2.0472	2.17833	1.93149	1.58872	2.47757	2.29672	2.4936	1.39096	1.91665	2.34221	1.55278	1.08671	1.2945	2.10122	2.72995	1.66143	1.02616	1.79802	1.80924	1.99401	3.08437
594	CM-_unassigned	CD11b	0.111357	0.672714	0.989871	0.111357	2.3699	3.4144	2.62667	3.94426	2.9501	2.75799	2.13958	1.24434	1.49257	4.38373	1.8902	4.06681	2.52945	2.48632	2.9877	3.5286	3.40703	3.4488	3.49984	3.24782	3.09037	1.66076	2.60404	2.87871	4.05539	2.90612	1.94917	2.6372	2.61989	3.00071	2.72057	2.8679
631	Dendritic Cell (Conventional)	CD11b	0.176988	0.248987	0.958373	0.176988	1.57288	2.24326	1.4852	1.58989	1.75483	1.20605	1.13973	1.31161	0.707064	1.2257	1.14262	1.37078	NA	1.72134	1.25598	NA	2.58347	1.79648	1.27389	2.24984	1.84691	1.43242	1.16272	1.1259	1.10771	1.34958	1.5507	1.37429	NA	1.97064	1.38021	NA
668	Dendritic Cell (Plasmacytoid)	CD11b	-0.0195622	0.752393	0.989871	-0.0195622	0.861305	0.598638	0.785055	0.793624	0.788494	0.648226	0.788792	0.768628	1.2061	0.618384	0.685856	0.804785	0.756841	0.726153	0.778359	1.25536	0.98599	0.822826	0.668844	0.781921	1.0657	0.791392	0.821187	0.586995	0.563903	0.738566	0.675145	0.760858	0.576892	0.915539	0.759304	1.03655
705	Granulocyte (Basophil)	CD11b	0.101557	0.681207	0.989871	0.101557	2.80076	2.82702	1.78583	2.96552	2.69545	3.02807	2.4125	1.44954	1.40438	1.06794	0.991701	2.71652	2.15471	2.68855	2.78629	3.1052	3.20102	2.97025	1.25477	2.74913	2.94163	2.33067	2.27605	NA	NA	2.51132	1.19076	2.20003	1.74034	2.69242	2.46186	3.17151
742	Monocyte (CD14- CD16+)	CD11b	0.0520785	0.903334	0.993431	0.0520785	1.71119	4.01993	3.66008	2.53372	1.56925	1.50142	1.40906	1.06372	NA	4.69848	1.75171	3.28811	NA	1.50495	2.37974	NA	3.65468	2.73829	1.53115	2.53669	3.3993	NA	1.02519	0.425304	4.1496	3.37893	1.79518	1.93364	NA	2.41995	2.78048	NA
779	Monocyte (CD14+ CD16-)	CD11b	-0.35134	0.109388	0.779103	-0.35134	3.94262	3.33301	3.80107	3.68259	4.22806	3.86581	3.64166	4.01078	1.47062	3.63931	3.22884	3.37941	NA	3.31178	2.88648	NA	3.01523	3.2377	3.55722	3.16609	3.38033	2.7	2.48442	3.16911	2.92696	4.23896	2.34309	3.13336	NA	3.20743	2.94338	NA
816	Monocyte (CD14+ CD16+)	CD11b	-0.33929	0.247735	0.958373	-0.33929	2.79344	3.30396	3.6882	4.08393	4.16035	2.76947	3.40419	1.89811	NA	3.50157	3.10769	3.07912	NA	2.74509	2.81305	NA	2.54916	2.36666	3.25382	3.12072	2.28368	NA	1.59282	NA	NA	4.3464	2.77896	3.27983	NA	NA	NA	NA
853	NK Cell (CD56+ CD16-)	CD11b	0.185956	0.316255	0.965081	0.185956	2.8594	2.92626	2.82804	3.28729	3.26595	3.33404	2.80094	2.09725	1.7117	3.52822	2.23943	2.46832	2.91753	2.90182	3.2122	2.71945	3.77232	3.80346	3.79958	3.59706	3.23515	2.45721	3.12682	1.86544	2.46966	3.13452	2.35342	2.75077	2.85276	3.22141	2.75778	2.87576
890	NK Cell (CD56+ CD16+)	CD11b	0.270037	0.135559	0.840173	0.270037	3.07726	3.05596	3.00818	3.39852	3.44425	3.70289	2.86588	1.69227	2.22352	3.57155	2.4607	2.51371	3.24523	3.04833	3.18186	2.72472	3.66456	3.82468	3.88774	3.85911	3.39082	2.90084	3.18106	NA	2.24845	3.46495	2.62338	3.01022	3.11226	3.28871	2.911	2.94666
927	NKT Cell	CD11b	0.301255	0.113099	0.788436	0.301255	2.49389	1.81336	NA	2.72015	2.10118	2.48985	2.57834	1.72104	1.79643	2.02835	2.20614	2.11349	2.70464	2.32555	1.43788	2.41817	2.86246	2.89279	3.75319	2.48923	1.69013	1.82142	3.04244	NA	1.55129	2.5738	2.3144	2.82305	3.07408	2.46115	1.59734	2.52054
964	Root_unassigned	CD11b	-0.225734	0.233613	0.952567	-0.225734	4.0522	3.56698	4.08374	3.99082	4.3052	3.92797	3.98844	3.31779	3.11633	3.57393	2.70761	3.235	3.1646	3.68973	3.34157	3.01368	3.80276	3.62377	4.04981	3.84037	4.13271	3.46976	2.98657	3.06035	2.12229	3.89771	2.16019	2.75187	3.26994	3.53063	3.21617	3.54893
1001	T Cell_unassigned	CD11b	NA	NA	NA	NA	NA	NA	NA	NA	NA	NA	NA	NA	NA	NA	NA	NA	NA	NA	1.37422	NA	NA	NA	NA	NA	NA	NA	NA	NA	NA	NA	NA	NA	NA	NA	NA	NA
3	B Cell (CD27-)	CD11c	0.359202	0.0403181	0.531733	0.359202	1.26817	1.36972	1.74851	1.88082	1.88468	1.53153	1.69977	1.97848	1.81247	1.17134	1.59403	2.40914	1.54818	1.96326	1.90061	1.93589	3.39399	1.8594	1.36456	3.11336	2.21768	2.41824	1.93849	1.37722	1.55059	1.6574	1.37835	2.65911	1.70611	2.51319	2.03885	2.25728
40	B Cell (CD27+)_unassigned	CD11c	-0.0618035	0.749428	0.989871	-0.0618035	1.89753	1.73444	2.01066	1.85344	NA	2.15303	2.2445	2.7761	2.5514	1.60707	2.17489	3.64294	3.09378	3.04538	2.79929	2.44255	2.05762	2.43836	1.73959	2.44901	2.44219	1.97393	2.45418	1.73496	1.84452	2.40952	1.82621	2.85061	NA	3.47034	2.42944	2.97946
77	B Cell (Memory)	CD11c	0.408323	0.064778	0.64734	0.408323	1.90909	2.13495	2.68895	3.32394	2.40757	1.98489	2.17621	2.68938	2.59242	1.66243	2.28764	3.31894	2.55973	2.9515	2.63925	2.74563	4.39753	2.34572	2.65684	3.19023	3.57557	2.3236	2.91785	2.32017	2.13641	2.50696	2.62159	4.27335	1.80791	3.46746	2.78027	3.28422
114	B Cell (Plasmablast)	CD11c	-0.110538	0.611152	0.989871	-0.110538	2.36869	2.1226	1.90701	2.01851	2.45631	1.97279	2.80766	3.11701	2.99877	3.08529	3.00721	3.41033	3.24343	3.52476	2.82329	3.0986	2.13804	2.02658	2.10488	2.01077	2.423	1.90178	3.14514	1.72045	1.63155	3.1411	2.91546	3.68658	3.30078	3.37049	3.15517	3.52188
151	CD4- CD8- T Cell	CD11c	-0.0255233	0.844934	0.989871	-0.0255233	2.08822	2.01845	2.14878	2.04471	2.42629	2.33521	2.79391	2.68665	2.71684	2.43896	2.85404	2.60886	2.90767	3.08719	2.77146	2.86229	2.20376	2.30522	2.51261	2.27241	2.41437	2.05697	2.99048	2.0612	2.14854	2.98604	2.29197	2.51434	2.28503	2.9772	3.24404	3.117
188	CD4+ CD8+ T Cell	CD11c	-0.0282057	0.876202	0.993431	-0.0282057	2.546	2.29876	2.60788	2.46686	2.66029	2.62558	3.5747	3.80675	3.62419	2.89445	3.4883	3.26017	3.63144	3.79573	3.622	3.48968	2.59609	2.58551	2.68163	2.70164	2.97153	2.28779	NA	3.3703	3.1422	3.68195	3.16622	3.25575	3.16336	3.84714	3.6004	3.76864
225	CD4+ T Cell (Central Memory)	CD11c	0.0615939	0.617646	0.989871	0.0615939	1.96363	1.95032	2.01451	2.17353	2.03531	2.02325	2.70828	2.83166	2.68118	2.35647	2.67056	2.69238	2.8959	2.92941	2.77054	2.77441	2.25357	2.27344	2.21667	2.29171	2.2491	1.93259	2.84175	2.37446	2.44107	2.97084	2.54694	2.64296	2.60514	2.98816	2.89282	2.93563
262	CD4+ T Cell (Effector Memory)	CD11c	0.0444409	0.691208	0.989871	0.0444409	1.62859	1.65017	1.69335	1.90028	1.68886	1.72791	2.26943	2.44296	2.27926	2.00188	2.29847	2.317	2.52595	2.5356	2.39519	2.42937	1.98847	2.01927	1.93801	1.93375	1.95524	1.65996	2.39181	1.97379	2.01601	2.52825	2.03666	2.18814	2.1106	2.63905	2.53151	2.58482
299	CD4+ T Cell (EMRA)	CD11c	0.014664	0.902661	0.993431	0.014664	1.95988	1.83873	1.89343	2.2187	2.08365	1.97012	2.68724	2.47688	2.64185	2.29792	2.67396	2.53269	2.79509	2.8443	2.7313	2.76646	2.16466	2.24935	2.21065	2.38599	2.08055	1.90965	2.80349	1.99043	2.12053	2.97109	2.53631	2.46331	2.57361	2.79676	2.68352	2.70693
336	CD4+ T Cell (Naive)	CD11c	0.0361513	0.776036	0.989871	0.0361513	2.17602	2.16763	2.15467	2.439	2.28603	2.21098	3.0007	2.95699	2.9385	2.6262	2.94024	2.83255	3.08719	3.1122	3.03625	3.11021	2.39275	2.42761	2.42697	2.49106	2.42787	2.09622	3.13112	2.55643	2.64923	3.23702	2.9276	2.82862	2.85167	3.11413	3.02907	3.06643
373	CD41+	CD11c	-0.117944	0.337647	0.965081	-0.117944	4.12334	4.26288	4.2492	3.72841	3.71439	4.17502	3.78758	4.15286	3.99265	3.2134	3.82942	4.14089	4.09852	4.02499	4.14292	4.0972	4.02206	4.31478	4.13861	3.92681	4.22208	4.04591	3.76797	3.10458	2.80587	3.9501	3.71	4.05731	3.53937	3.94637	4.24267	4.05208
410	CD8+ T Cell (Central Memory)	CD11c	0.0546963	0.721337	0.989871	0.0546963	2.45229	2.50752	2.80561	2.57049	2.61804	2.58699	3.36767	3.74146	3.49541	2.96495	3.27502	3.40942	3.57129	3.67787	3.44306	3.26013	2.79102	2.77893	2.78417	2.81705	2.7819	2.51862	3.457	2.86502	2.96286	3.73473	3.18086	3.50768	3.38119	3.78305	3.54941	3.72889
447	CD8+ T Cell (Effector Memory)	CD11c	0.0645293	0.63799	0.989871	0.0645293	2.26557	2.31019	2.3657	2.34315	2.41158	2.36846	3.01118	3.26776	3.14918	2.49049	2.91266	3.02464	3.16348	3.31418	3.12067	2.8729	2.5439	2.68195	2.62168	2.59716	2.60563	2.34876	3.1012	2.34074	2.43661	3.36596	2.57175	3.12601	2.97651	3.4389	3.25914	3.40839
484	CD8+ T Cell (EMRA)	CD11c	-0.0173505	0.894149	0.993431	-0.0173505	2.62564	2.67198	2.53116	2.49002	2.71216	2.77918	3.30268	3.30852	3.31871	2.72785	3.08301	3.25688	3.30845	3.43484	3.30679	3.06154	2.71233	2.90551	2.60204	2.712	2.6572	2.60525	3.339	2.43314	2.43164	3.44574	2.8235	3.30095	3.14991	3.56849	3.42039	3.53472
521	CD8+ T Cell (Naive)	CD11c	0.00839098	0.957043	0.993597	0.00839098	2.75078	2.70979	2.5601	2.68729	2.75337	2.72397	3.48677	3.77658	3.60148	3.19758	3.35319	3.60565	3.6316	3.76217	3.50936	3.41462	2.90249	2.94478	2.72272	2.889	2.85634	2.43225	3.64862	2.91648	3.00785	3.76585	3.20116	3.57235	3.44473	3.81856	3.70184	3.83353
558	CM- HLADR+	CD11c	-0.0369395	0.730593	0.989871	-0.0369395	4.00455	3.99356	3.57274	3.81437	3.34235	4.13709	3.534	3.83294	3.6942	3.26352	3.30178	3.88913	3.59533	3.7103	3.8463	3.52331	3.91816	4.03915	3.88774	3.79558	3.46561	3.80779	3.54295	3.10946	3.10629	3.29721	3.19568	3.86116	3.43514	3.94055	3.99136	4.07065
595	CM-_unassigned	CD11c	-0.376222	0.136244	0.840173	-0.376222	2.92015	3.92379	3.79218	2.70139	3.55259	3.14488	2.8486	3.69441	2.39377	1.9522	3.36182	2.08269	3.7831	2.66657	3.4535	3.28865	2.81561	4.10223	2.68017	2.87634	4.00951	1.38566	2.60838	1.81237	1.63069	3.1318	3.21809	1.90597	2.17742	2.60329	3.59862	2.98461
632	Dendritic Cell (Conventional)	CD11c	-0.00972322	0.9275	0.993431	-0.00972322	4.35717	4.14314	4.02169	4.25303	4.26653	4.6277	4.34472	4.07607	4.03537	3.54119	3.91551	4.06174	NA	4.34745	4.21875	NA	4.17393	4.2439	4.08759	4.21444	4.51463	4.72878	4.09452	3.38965	3.99436	3.99824	4.09933	3.9566	NA	4.44003	4.13796	NA
669	Dendritic Cell (Plasmacytoid)	CD11c	0.0284749	0.833428	0.989871	0.0284749	1.64815	1.30203	1.29335	1.7414	1.74129	1.28416	2.32992	2.43608	2.23261	1.57855	2.06333	2.48666	2.23338	1.78487	1.95939	1.79596	1.95544	1.47805	1.40037	1.59266	2.01487	1.26556	2.31971	1.88851	1.62289	2.2376	1.86697	2.28906	1.8866	1.80524	2.07125	2.67196
706	Granulocyte (Basophil)	CD11c	-0.129057	0.608307	0.989871	-0.129057	1.40241	1.87564	3.90078	1.61682	2.12246	1.77556	1.79421	3.20926	2.05002	1.80958	3.45975	1.88569	2.36845	1.74876	1.6908	2.59433	1.80129	1.96412	3.79	1.60789	1.95444	1.43886	1.87796	NA	NA	2.43784	3.0692	1.41002	1.64834	1.78509	1.72855	2.57106
743	Monocyte (CD14- CD16+)	CD11c	0.0731422	0.675571	0.989871	0.0731422	4.29572	4.34912	4.22795	4.35056	4.21828	4.51102	4.13552	3.80513	NA	2.32271	3.8976	4.37246	NA	4.07555	4.32355	NA	4.34263	4.5154	4.0441	4.19276	4.30622	NA	3.93024	3.46212	3.93141	4.19252	3.81287	4.12146	NA	4.61246	4.37184	NA
780	Monocyte (CD14+ CD16-)	CD11c	0.0153644	0.904859	0.993431	0.0153644	3.59706	4.03172	3.74199	3.623	3.60348	4.04721	3.75186	3.66933	2.59205	3.00262	3.34029	3.3003	NA	3.67783	3.64151	NA	3.65393	3.7701	3.73055	3.57181	4.10685	3.85187	3.48228	2.98853	3.072	3.4169	3.41136	3.42708	NA	3.73649	3.61559	NA
817	Monocyte (CD14+ CD16+)	CD11c	-0.149755	0.405752	0.989871	-0.149755	4.42996	4.49692	4.01946	4.09409	3.57127	4.58866	3.3497	3.92518	NA	3.31169	3.86036	4.32641	NA	4.11446	4.01187	NA	3.80216	4.55872	4.12885	3.5716	4.417	NA	3.89949	NA	NA	3.56166	3.50532	3.27667	NA	NA	NA	NA
854	NK Cell (CD56+ CD16-)	CD11c	0.0362054	0.765081	0.989871	0.0362054	2.98068	2.81613	2.68322	2.58276	2.82715	2.68848	3.21519	3.10923	2.54824	2.48531	2.68164	3.32432	2.82487	3.14311	2.85948	3.21283	3.28508	3.11267	3.06903	2.80674	3.25922	2.00432	3.1434	2.46112	2.43003	3.07346	2.63798	3.11675	2.37898	3.17341	3.09162	3.51812
891	NK Cell (CD56+ CD16+)	CD11c	-0.0552628	0.631807	0.989871	-0.0552628	2.66627	2.8599	2.48135	2.7439	2.76564	3.03128	3.33712	3.75312	2.76544	2.51655	2.76554	2.84685	2.94133	2.9808	3.05938	3.32059	3.12837	3.15778	2.99091	2.66624	3.1816	2.20344	3.26898	NA	2.30752	2.90231	2.69793	2.82241	2.65574	2.88685	3.05606	3.15278
928	NKT Cell	CD11c	0.0186077	0.891596	0.993431	0.0186077	2.89534	2.56012	NA	2.7263	2.93167	2.79409	3.58061	3.79739	3.64939	3.10627	3.30778	3.58543	3.65434	3.80805	3.20987	3.52569	3.04271	2.83766	3.12266	3.10351	3.03324	2.73324	3.48337	NA	3.12092	3.61628	3.30222	3.57902	3.3649	3.7782	3.41233	3.8812
965	Root_unassigned	CD11c	-0.0619529	0.568265	0.989871	-0.0619529	3.93599	4.10129	4.15655	3.77034	3.85036	4.12028	3.94253	4.38131	3.91717	3.20866	3.65302	3.85737	4.11695	4.04608	4.02536	4.18322	4.08417	4.18286	4.12428	3.83356	4.29574	4.13144	3.91914	3.31549	3.08209	3.88619	3.61093	3.82674	3.55783	4.12931	4.12742	4.16803
1002	T Cell_unassigned	CD11c	NA	NA	NA	NA	NA	NA	NA	NA	NA	NA	NA	NA	NA	NA	NA	NA	NA	NA	3.31269	NA	NA	NA	NA	NA	NA	NA	NA	NA	NA	NA	NA	NA	NA	NA	NA	NA
4	B Cell (CD27-)	CD123	0.494297	0.0242104	0.447892	0.494297	0.64746	0.984064	1.42674	1.05453	2.89109	0.669999	0.992645	0.629104	0.604252	0.757133	2.04032	0.921369	0.978062	0.811137	0.85187	0.771287	1.53846	2.17397	2.06749	1.81004	3.06276	1.976	1.47964	0.506098	0.620772	1.34299	1.58899	1.23343	1.60272	1.4081	1.08728	1.44109
41	B Cell (CD27+)_unassigned	CD123	0.214609	0.323809	0.965081	0.214609	0.999384	2.21723	2.04133	1.34149	NA	2.35429	1.27145	1.6089	1.07837	1.25252	2.09512	2.6076	2.02096	1.9827	1.19915	1.1411	2.63303	2.44133	2.04998	2.01074	3.13383	2.37679	1.69292	0.865629	0.743118	2.10453	1.84436	1.37976	NA	2.39855	1.22509	1.53106
78	B Cell (Memory)	CD123	0.188831	0.474885	0.989871	0.188831	0.664458	1.38616	1.83487	1.20827	3.06979	0.907152	0.673931	0.781775	0.661424	0.609682	1.77135	1.19453	0.970192	1.12587	1.01009	0.965351	1.08662	1.86711	1.28559	1.05182	3.22411	1.10826	0.979416	0.532967	0.545519	1.36073	3.57944	1.12131	0.521057	1.56066	1.02828	1.00331
115	B Cell (Plasmablast)	CD123	-0.035627	0.883414	0.993431	-0.035627	2.3146	2.17659	1.73788	1.71783	3.3589	2.20282	1.2623	1.31245	0.926927	1.83929	1.46918	2.0909	2.03526	2.05063	1.31099	1.7394	1.64622	2.06616	1.89378	1.44243	2.54474	2.01471	2.40502	0.899102	0.446634	1.71969	0.270126	1.87964	3.54264	2.38188	1.52478	2.29838
152	CD4- CD8- T Cell	CD123	-0.00075571	0.991887	0.99521	-0.00075571	0.499583	0.502614	0.498902	0.519272	0.596002	0.534263	0.80902	0.778636	0.76298	0.594276	0.771161	0.724217	1.08228	1.00363	0.909497	0.959365	0.630385	0.694365	0.664213	0.627499	0.620603	0.357781	0.958571	0.55293	0.51888	0.981721	0.534789	0.593979	0.70776	0.929291	1.08374	1.07709
189	CD4+ CD8+ T Cell	CD123	0.124599	0.330084	0.965081	0.124599	0.571209	0.677208	0.718517	0.835829	1.39947	0.729818	1.18052	1.44742	1.22916	0.71802	1.04251	0.995185	1.35932	1.51846	1.37773	1.39342	0.854608	0.970854	0.817247	0.894798	2.03758	0.737249	NA	1.32891	1.23011	1.44053	1.67989	0.840851	0.850337	1.47806	1.28602	1.54112
226	CD4+ T Cell (Central Memory)	CD123	0.0267281	0.685087	0.989871	0.0267281	0.640149	0.713924	0.690314	0.889478	0.800616	0.729554	0.935384	1.03993	0.944131	0.749137	0.828948	0.921037	1.1562	1.14904	1.04265	1.12647	0.918271	0.981083	0.851731	0.957975	0.96506	0.64032	1.07123	0.751008	0.751427	1.19678	0.694283	0.764497	0.732448	1.19298	1.12726	1.18826
263	CD4+ T Cell (Effector Memory)	CD123	0.0449692	0.475189	0.989871	0.0449692	0.604903	0.677397	0.648539	0.85728	0.952332	0.653583	0.777394	0.88771	0.805924	0.661335	0.717895	0.797651	1.03745	0.988844	0.901455	0.991112	0.895217	0.954806	0.819709	0.902078	1.21332	0.702411	0.893953	0.656299	0.637705	1.03395	0.587128	0.639049	0.598368	1.0572	1.0138	1.07531
300	CD4+ T Cell (EMRA)	CD123	0.022487	0.773162	0.989871	0.022487	0.657627	0.698379	0.615444	0.875446	1.26658	0.671049	0.957794	0.867747	0.947736	0.766556	0.896544	0.889792	1.11869	1.15762	1.06678	1.34196	0.86482	1.04864	0.85163	1.3463	0.933397	0.612884	1.08072	0.685842	0.667715	1.24703	0.871386	0.77929	0.798683	1.12905	1.11027	1.12786
337	CD4+ T Cell (Naive)	CD123	0.0248192	0.726381	0.989871	0.0248192	0.728256	0.807188	0.696047	0.95607	0.8395	0.802975	1.09709	1.11948	1.08709	0.864634	0.950809	0.999239	1.24914	1.2751	1.17593	1.2963	0.944804	1.0392	0.89772	1.02374	0.973456	0.65782	1.23191	0.824147	0.845496	1.36693	1.04153	0.853056	0.917323	1.26654	1.21636	1.24192
374	CD41+	CD123	-0.065548	0.873632	0.993431	-0.065548	2.81591	3.20719	3.56707	4.78101	4.76535	4.52255	3.5363	3.60107	2.02577	1.52666	4.66171	3.69709	3.27505	3.27188	1.82653	2.19616	2.76716	3.74624	3.961	4.82668	4.91135	2.53221	3.85434	1.39956	1.10922	5.07047	5.09918	1.87871	2.8311	3.68287	2.05033	2.50814
411	CD8+ T Cell (Central Memory)	CD123	0.0201518	0.832687	0.989871	0.0201518	0.51336	0.610069	0.661155	0.72112	0.854109	0.587247	1.01266	1.19857	1.11204	0.771592	0.86992	1.03816	1.27552	1.31473	1.18803	1.12907	0.726988	0.839856	0.663958	0.78904	0.944357	0.540072	1.17117	0.745676	0.765756	1.35596	0.736988	0.912629	0.966578	1.35449	1.28607	1.3802
448	CD8+ T Cell (Effector Memory)	CD123	-0.00530266	0.949733	0.993431	-0.00530266	0.474977	0.587159	0.522642	0.690998	1.18178	0.530652	0.825294	0.983257	0.915231	0.619871	0.771921	0.8531	1.13966	1.09584	1.01281	0.923832	0.673576	0.844702	0.629023	0.749638	0.670892	0.461447	1.02356	0.62638	0.611839	1.15486	0.600463	0.762518	0.731124	1.17748	1.14923	1.17746
485	CD8+ T Cell (EMRA)	CD123	0.00149378	0.986044	0.99521	0.00149378	0.541587	0.587432	0.547384	0.641433	0.623871	0.599548	0.944326	1.00283	1.01807	0.738541	0.815568	0.97174	1.14511	1.16551	1.08399	1.02279	0.66646	0.807122	0.660463	0.687941	0.649646	0.528749	1.09869	0.664868	0.628745	1.13983	0.6932	0.80739	0.740113	1.26387	1.17953	1.25701
522	CD8+ T Cell (Naive)	CD123	-0.00629565	0.952368	0.993597	-0.00629565	0.599086	0.629145	0.561366	0.70926	0.683551	0.62026	1.11797	1.23896	1.19825	0.819747	0.898121	1.11556	1.32691	1.36924	1.19254	1.22117	0.739018	0.811469	0.68426	0.752382	0.70573	0.518166	1.27664	0.778161	0.764969	1.39847	0.874686	0.937309	0.802395	1.38299	1.31534	1.45842
559	CM- HLADR+	CD123	0.222446	0.286333	0.959889	0.222446	2.83527	1.63007	1.73531	2.85663	2.20374	2.33337	2.80929	1.9482	2.69365	2.24307	1.79793	1.80091	1.50929	2.38863	2.03747	1.61392	2.51292	1.86973	3.57618	3.31763	2.38313	1.84897	3.16248	2.65023	1.31797	1.8497	1.55898	2.06846	1.94379	2.3027	2.08294	3.55006
596	CM-_unassigned	CD123	-0.455981	0.413622	0.989871	-0.455981	0.50314	2.85759	3.27226	0.615873	4.23099	0.618334	0.57855	3.53137	0.502254	0.47623	4.05124	0.498994	3.32608	4.3088	1.51562	3.235	0.514908	3.33608	0.70583	0.821254	4.94846	0.322637	0.756932	0.453325	0.433679	3.04373	3.91435	0.402057	0.390335	4.24174	1.80601	0.735297
633	Dendritic Cell (Conventional)	CD123	0.193129	0.636217	0.989871	0.193129	3.52655	4.36353	3.63267	3.51484	4.22542	2.05969	2.26182	3.26441	2.08401	1.24159	3.96021	1.47805	NA	2.63334	1.56748	NA	3.96333	4.05483	3.59026	4.7955	4.64053	2.53673	2.50954	1.5238	1.63901	3.13094	4.00714	2.09159	NA	2.43903	1.59519	NA
670	Dendritic Cell (Plasmacytoid)	CD123	-0.0238957	0.807242	0.989871	-0.0238957	5.0958	4.95796	5.32789	5.27009	5.17615	4.87667	5.25187	5.39701	5.06781	4.69557	4.98328	4.98366	5.00928	4.4211	4.46556	4.75281	5.04663	5.05295	5.29688	5.17907	5.19385	4.93335	5.20231	4.76276	4.50869	5.19697	4.96053	4.83201	5.08869	4.50624	4.49295	5.09631
707	Granulocyte (Basophil)	CD123	0.128487	0.498679	0.989871	0.128487	4.51385	4.84681	4.56332	5.14243	5.4847	4.91662	4.60432	4.44227	3.50729	4.38674	4.9633	4.51132	5.16146	3.93038	3.97416	5.22704	4.40322	4.91467	4.9118	5.17799	5.31987	4.56594	4.5113	NA	NA	5.41955	5.25765	4.20782	4.8711	4.06777	3.75333	5.32082
744	Monocyte (CD14- CD16+)	CD123	0.16944	0.715621	0.989871	0.16944	3.01055	3.24759	3.58838	3.71853	4.92408	1.8863	2.90895	3.56783	NA	0.629771	4.5215	1.83504	NA	2.86766	1.8799	NA	3.11552	3.82788	3.67974	3.70362	5.17217	NA	3.58722	1.36602	0.541449	4.13915	4.11693	2.75213	NA	2.73258	2.05439	NA
781	Monocyte (CD14+ CD16-)	CD123	0.151032	0.594614	0.989871	0.151032	0.965595	2.14478	1.91986	1.32889	2.56569	1.50741	1.89747	3.2454	0.587736	1.01927	1.13678	1.22796	NA	1.45065	0.956012	NA	0.96643	1.69478	2.48856	1.75791	4.14765	1.25425	1.8838	0.979433	1.37932	1.46121	1.88662	1.3853	NA	1.64112	1.14156	NA
818	Monocyte (CD14+ CD16+)	CD123	0.0979836	0.84425	0.989871	0.0979836	2.34838	3.56523	3.25069	2.93798	3.82182	2.18393	2.1044	3.97729	NA	0.694923	4.16672	1.39453	NA	1.90459	1.16169	NA	1.33752	3.63329	3.34839	1.75809	5.04518	NA	2.81374	NA	NA	1.33793	3.17076	1.6377	NA	NA	NA	NA
855	NK Cell (CD56+ CD16-)	CD123	0.0110586	0.955418	0.993597	0.0110586	0.534822	0.473505	0.506992	0.532218	0.497962	0.440588	0.684567	3.12453	0.567259	0.49187	0.455539	0.904403	0.832242	0.734358	0.662718	0.693876	0.624312	0.723318	0.623049	0.702586	0.621682	0.340558	0.860224	2.45297	0.502797	0.964555	0.426141	0.566334	0.48755	0.732182	0.795713	0.89042
892	NK Cell (CD56+ CD16+)	CD123	-0.15921	0.448529	0.989871	-0.15921	0.36882	0.456819	0.590367	0.59135	0.48101	0.486829	0.72246	3.80701	0.565683	0.510145	0.460754	0.610234	0.905012	0.70492	0.73786	0.728375	0.563723	0.647146	0.733788	0.668788	0.652162	0.463479	0.868716	NA	0.474259	0.689022	0.472153	0.501761	0.554175	0.718727	0.774646	0.761473
929	NKT Cell	CD123	-0.062428	0.516884	0.989871	-0.062428	0.655608	0.619273	NA	0.709478	0.813568	0.647387	1.12584	1.2612	1.16346	0.801401	0.813586	1.04579	1.31931	1.30717	1.0467	1.23424	0.759229	0.784142	0.742362	0.782235	0.75364	0.599805	1.18611	NA	0.763227	1.19833	0.579004	0.873471	0.733978	1.27433	1.18175	1.41598
966	Root_unassigned	CD123	0.047326	0.845205	0.989871	0.047326	1.26826	1.65967	2.91837	1.74837	3.05441	1.43464	1.95192	2.92262	1.68531	1.1481	2.36304	1.29414	2.07511	1.62761	1.22618	1.73896	1.47917	1.80908	2.91135	2.32616	3.94878	1.59875	2.40966	1.15619	1.03848	1.93135	2.58434	1.30042	1.31738	1.75794	1.31787	1.98703
1003	T Cell_unassigned	CD123	NA	NA	NA	NA	NA	NA	NA	NA	NA	NA	NA	NA	NA	NA	NA	NA	NA	NA	1.10237	NA	NA	NA	NA	NA	NA	NA	NA	NA	NA	NA	NA	NA	NA	NA	NA	NA
5	B Cell (CD27-)	CD14	0.113507	0.374443	0.989871	0.113507	1.49662	1.89172	2.2572	2.27217	1.91944	1.70777	1.61633	1.82586	1.88827	1.32207	1.42584	1.93317	1.76855	1.91852	1.9223	2.19727	2.37243	2.45508	1.98777	2.69358	2.32889	1.84695	2.00735	1.3497	1.38607	1.85957	1.17957	1.68608	1.54699	2.17317	2.18886	2.11715
42	B Cell (CD27+)_unassigned	CD14	-0.0827308	0.588369	0.989871	-0.0827308	1.88734	2.1676	2.3521	2.46256	NA	2.3215	1.91353	2.18947	2.24227	1.81303	1.76134	3.05756	3.00884	2.67723	2.60681	2.54319	2.60857	2.71791	2.48968	2.57012	2.55149	1.9417	2.35704	1.42653	1.5368	2.31268	1.58247	1.99824	NA	2.76494	2.41449	2.49076
79	B Cell (Memory)	CD14	0.209377	0.143173	0.844266	0.209377	1.71499	2.11818	2.29369	2.63135	2.20761	1.92738	1.86184	2.20092	2.22156	1.43351	1.69758	2.54234	2.34801	2.43419	2.24703	2.63178	3.30217	2.50293	2.54743	2.93028	2.73089	1.98317	2.366	1.97352	1.86523	2.20502	2.02648	2.32343	1.44754	2.65379	2.51799	2.48615
116	B Cell (Plasmablast)	CD14	0.0410922	0.802935	0.989871	0.0410922	2.09765	2.32863	2.3007	2.27662	2.36977	2.14312	2.28137	2.33314	2.2194	3.54588	1.65165	2.20696	2.46379	2.85171	2.38827	2.49745	2.11533	2.64909	2.38932	2.45705	2.54069	2.33888	2.66323	1.24666	1.99506	2.55921	1.46548	2.69132	3.60212	2.73196	2.54081	2.6274
153	CD4- CD8- T Cell	CD14	0.0603364	0.671315	0.989871	0.0603364	2.06666	2.73406	2.31342	2.91476	2.35163	2.38942	2.38909	2.66362	2.46854	1.97735	2.29592	2.34447	2.58197	2.76829	2.53765	3.10539	2.64552	3.10663	2.70857	3.21828	2.86281	2.42865	2.88959	1.79966	1.70792	2.84192	2.06431	1.97243	1.95487	2.90497	2.92287	2.83859
190	CD4+ CD8+ T Cell	CD14	0.112129	0.445771	0.989871	0.112129	2.25618	2.52678	2.12123	2.5788	2.34103	2.45043	2.51512	3.04953	2.90197	1.85063	2.5236	2.47424	2.78398	3.22212	2.93409	3.41358	2.57168	3.02561	2.41942	3.15029	3.05625	2.43453	NA	2.54831	2.15899	3.06979	2.32573	2.35042	2.20116	3.34244	3.24183	3.10736
227	CD4+ T Cell (Central Memory)	CD14	0.12722	0.277902	0.958373	0.12722	1.76175	2.25851	1.86182	2.24108	1.91846	2.06724	1.93951	2.2852	2.16294	1.5588	1.86011	2.08559	2.30906	2.36515	2.23617	2.72745	2.37118	2.71158	2.26701	2.72068	2.45874	1.85608	2.28458	1.6856	1.66983	2.42371	1.85247	1.87033	1.85353	2.56286	2.67245	2.41372
264	CD4+ T Cell (Effector Memory)	CD14	0.166165	0.296049	0.961466	0.166165	2.02958	2.50562	1.94183	2.66039	2.25092	2.35602	1.97599	2.53313	2.38513	1.46684	1.79398	2.18857	2.32812	2.55601	2.3022	2.7223	2.66839	2.96526	2.56638	3.24677	2.87118	2.2769	2.51542	1.62581	1.5648	2.71447	1.72659	1.88264	1.73061	2.91111	2.83501	2.55392
301	CD4+ T Cell (EMRA)	CD14	0.326899	0.0658539	0.64734	0.326899	1.5078	2.51029	1.4198	1.94167	2.37735	2.42428	1.82968	2.80392	2.19971	1.55671	1.75486	2.31951	2.02612	2.0779	1.95296	2.44586	1.93546	3.12545	1.76839	3.64401	2.93004	2.44886	2.04685	1.82876	1.9033	2.15938	1.94004	2.16253	1.84164	2.79463	3.04528	2.80416
338	CD4+ T Cell (Naive)	CD14	0.202646	0.0606004	0.64404	0.202646	1.6402	1.86983	1.58572	1.94379	1.70747	1.68144	2.06791	2.16946	2.05574	1.73934	1.94548	2.18107	2.26316	2.26286	2.16234	2.6426	2.06178	2.52867	1.91931	2.43322	2.02061	1.60777	2.29301	1.85754	2.03093	2.38373	2.18645	2.06744	2.03615	2.30746	2.81723	2.60944
375	CD41+	CD14	-0.0933299	0.619144	0.989871	-0.0933299	5.0294	5.2833	4.82751	5.02152	5.07661	5.48189	4.44509	4.32236	4.76988	4.14476	4.87593	5.24363	5.24334	4.70789	4.99163	5.96205	4.75251	5.20011	4.44612	4.99039	4.93431	5.51831	4.5373	3.96777	3.31274	4.66622	5.20805	5.29532	5.40857	4.82219	5.03379	5.83981
412	CD8+ T Cell (Central Memory)	CD14	0.131596	0.317992	0.965081	0.131596	2.07903	2.53101	2.26593	2.5567	2.14489	2.33826	2.48743	2.93368	2.73865	2.07132	2.35905	2.54409	2.8049	3.04978	2.71194	3.15891	2.63049	2.93978	2.46002	2.94142	2.71562	2.33207	3.00131	1.95844	2.02085	3.13726	2.41412	2.49682	2.34301	3.26177	3.13241	3.09576
449	CD8+ T Cell (Effector Memory)	CD14	0.153007	0.28377	0.958373	0.153007	2.05509	2.45783	2.12125	2.70965	2.13686	2.32926	2.31795	2.67008	2.49247	1.73521	2.10126	2.3366	2.51129	2.76757	2.63776	2.9676	2.73176	2.92633	2.47146	3.03105	2.71988	2.24721	2.77938	1.69016	1.75538	2.88276	2.06681	2.29264	2.05637	3.10885	3.15562	2.8802
486	CD8+ T Cell (EMRA)	CD14	0.136355	0.325475	0.965081	0.136355	2.36545	2.58858	2.30872	2.97247	2.44307	2.5529	2.55714	2.7785	2.78973	1.9326	2.32382	2.57989	2.56311	2.91563	2.75686	3.2277	3.05546	3.1524	2.60847	3.25217	2.87641	2.55898	3.00849	1.88196	1.89126	2.98215	2.20834	2.46944	2.38888	3.23037	3.20921	3.06383
523	CD8+ T Cell (Naive)	CD14	0.124647	0.386045	0.989871	0.124647	2.36979	2.58159	2.0346	2.5914	2.27843	2.39854	2.45885	3.01747	2.94004	2.27728	2.50352	2.7649	2.72174	3.12517	2.73672	3.36823	2.99732	3.05545	2.13804	3.2116	2.94494	1.98993	3.03202	2.11627	2.20065	3.04559	2.56994	2.69641	2.38624	3.31852	3.24197	3.21775
560	CM- HLADR+	CD14	-0.350379	0.0333802	0.529314	-0.350379	4.42182	4.72454	4.58117	4.49683	4.83869	4.78557	3.72482	4.70265	3.98717	4.04031	4.20137	4.58836	4.81629	4.37247	3.98088	4.98298	4.15151	4.56321	2.85949	4.5611	4.49217	4.00722	3.9734	3.66383	4.13074	4.11102	4.80674	3.37426	4.62642	3.99732	3.65491	4.6665
597	CM-_unassigned	CD14	-0.338729	0.231094	0.952567	-0.338729	4.16449	4.17659	4.12776	4.19758	4.01817	4.29874	1.94852	3.21973	3.09637	3.30706	2.19813	3.45448	3.42221	2.52041	3.88684	4.31531	3.58205	4.24055	2.84541	4.28109	3.59125	2.78115	2.98958	1.77786	1.87471	3.15025	2.81007	1.99655	4.01346	2.81871	3.97483	4.20521
634	Dendritic Cell (Conventional)	CD14	0.130298	0.338116	0.965081	0.130298	2.77438	2.70905	2.53123	3.15901	2.69916	2.64802	2.22328	2.47317	2.65694	1.94079	2.65688	2.72853	NA	2.56744	2.72663	NA	3.21981	3.40048	2.43009	3.07829	2.50498	2.73922	2.53411	2.16138	1.86186	2.79472	2.61097	2.75728	NA	3.09528	3.1302	NA
671	Dendritic Cell (Plasmacytoid)	CD14	0.0568933	0.615312	0.989871	0.0568933	2.17415	2.66336	2.3815	2.5174	2.46553	2.36143	2.15466	2.28295	2.10723	1.95801	1.76818	2.30631	2.44633	1.94093	2.30605	2.39102	2.61761	2.96497	2.6472	2.64479	2.65154	2.05992	2.45422	1.94623	1.92739	2.39529	1.84817	1.89866	1.86031	1.87597	2.63676	2.70633
708	Granulocyte (Basophil)	CD14	-0.104647	0.560633	0.989871	-0.104647	1.87855	2.05259	3.10238	2.41544	2.16245	2.04155	1.34564	2.41069	0.706357	1.875	1.94223	2.02231	2.2131	2.07322	2.08483	2.45999	2.09872	2.31669	2.43648	2.44955	2.42759	0.844627	1.64512	NA	NA	2.06921	1.80072	1.62803	1.20067	1.94171	2.1513	2.21256
745	Monocyte (CD14- CD16+)	CD14	0.0807695	0.784622	0.989871	0.0807695	3.98267	3.61833	3.42643	3.17361	4.14878	2.44262	4.02031	2.39547	NA	1.81421	3.1917	3.5443	NA	3.69856	4.08677	NA	3.61261	3.39956	3.17164	4.21384	4.03332	NA	3.48786	1.99219	2.66083	4.93733	2.73108	2.6487	NA	3.40361	4.30119	NA
782	Monocyte (CD14+ CD16-)	CD14	-0.196607	0.0850054	0.719664	-0.196607	5.61263	5.40378	5.51074	5.57481	5.85236	5.72059	5.40052	5.75771	4.57879	5.24742	5.26725	5.56253	NA	5.33354	5.1203	NA	4.82259	5.27237	5.09195	5.35522	5.51956	5.05754	4.95286	5.29696	4.75065	5.64882	5.49009	5.37542	NA	5.16832	5.38814	NA
819	Monocyte (CD14+ CD16+)	CD14	-0.136227	0.336866	0.965081	-0.136227	5.21587	4.57213	5.35994	5.5391	5.60753	5.13321	5.3368	4.58604	NA	5.06828	5.38131	5.42602	NA	5.19786	5.09157	NA	4.76412	4.8504	5.13205	5.28987	4.5246	NA	4.89515	NA	NA	5.6074	5.04974	5.40222	NA	NA	NA	NA
856	NK Cell (CD56+ CD16-)	CD14	0.0319617	0.834811	0.989871	0.0319617	2.43527	3.10439	2.73766	3.47725	2.51539	2.55945	2.58072	2.88762	2.71534	1.96527	2.20874	2.83628	2.78948	2.79507	2.96183	3.44948	3.26742	3.39191	2.89008	3.54373	2.90076	2.76259	3.07382	2.32203	2.09776	2.6858	2.31108	2.11517	2.12577	3.0496	3.30663	2.68648
893	NK Cell (CD56+ CD16+)	CD14	0.0401856	0.808582	0.989871	0.0401856	2.53235	3.29194	2.92076	3.70297	2.74619	2.82183	2.60479	3.6615	2.66387	2.21357	2.19178	2.7662	2.91214	2.84891	3.06573	3.46568	3.18231	3.50878	3.15353	3.80195	3.19364	2.87442	3.18295	NA	2.12342	2.85889	2.40994	2.20236	2.43473	3.06937	3.40277	2.7133
930	NKT Cell	CD14	0.121347	0.32149	0.965081	0.121347	2.60523	3.0966	NA	3.37289	2.65133	2.6475	2.86247	3.09178	3.05271	2.29434	2.58806	3.03834	3.14252	3.11925	2.99058	3.51875	3.18501	3.50217	2.98838	3.47771	3.05629	2.74855	3.21966	NA	2.22114	3.11925	2.88194	2.60524	2.98825	3.24332	3.37514	3.28049
967	Root_unassigned	CD14	-0.16781	0.270273	0.958373	-0.16781	6.07038	6.05438	6.11425	6.19681	6.35837	6.25555	6.06295	5.73104	5.52047	5.23982	5.57294	5.91487	5.92519	5.98739	5.74347	5.72986	5.86153	6.08025	6.04877	6.19376	6.32578	5.88589	5.79928	5.21184	3.99439	5.95109	5.52102	5.7394	5.82884	5.86706	5.86793	5.61594
1004	T Cell_unassigned	CD14	NA	NA	NA	NA	NA	NA	NA	NA	NA	NA	NA	NA	NA	NA	NA	NA	NA	NA	2.61951	NA	NA	NA	NA	NA	NA	NA	NA	NA	NA	NA	NA	NA	NA	NA	NA	NA
6	B Cell (CD27-)	CD16	0.00450689	0.903666	0.993431	0.00450689	0.529563	0.612158	0.967846	0.807762	0.603372	0.565136	0.570601	0.625919	0.613322	0.539395	0.619855	0.710117	0.648808	0.607899	0.592242	0.634485	0.744673	0.707638	0.663637	0.753238	0.700808	0.577648	0.6069	0.543637	0.584389	0.599788	0.649452	0.690938	0.560124	0.648004	0.623612	0.666105
43	B Cell (CD27+)_unassigned	CD16	-0.134943	0.0402429	0.531733	-0.134943	0.652868	0.718545	0.768515	1.03146	NA	0.934299	0.673466	0.744829	0.865792	0.470941	0.749244	1.27488	1.04536	0.630764	0.802429	0.818703	0.550804	0.847814	0.697239	0.734505	0.613861	0.761559	0.692043	0.479603	0.380412	0.676877	0.706777	0.773443	NA	0.856726	0.653756	0.732531
80	B Cell (Memory)	CD16	-0.25419	0.356511	0.989871	-0.25419	0.582071	0.666002	1.05464	4.94985	0.659928	0.647209	0.616998	0.652347	0.714471	0.560952	0.704822	1.57498	0.730462	0.645298	0.667064	0.729388	0.600576	0.680741	0.94523	0.830254	0.719683	0.655139	0.702006	0.523847	0.527947	0.654624	1.63074	1.16202	0.446223	0.717051	0.63449	0.658868
117	B Cell (Plasmablast)	CD16	-0.446864	0.118084	0.80249	-0.446864	1.38448	0.800532	0.644428	0.753358	1.00773	0.777212	0.941601	0.545286	0.799235	4.84333	0.830767	2.73317	0.742697	1.12538	0.725972	0.889933	0.579619	0.780987	0.932931	0.89496	0.834899	0.790163	0.549978	0.443045	0.331843	0.847763	0.381406	1.56181	0.544257	1.4814	0.742867	0.69737
154	CD4- CD8- T Cell	CD16	0.299071	0.107251	0.779103	0.299071	0.672308	0.632857	0.660896	0.701975	0.614236	0.868764	0.673887	0.85767	0.740865	0.568969	1.63804	0.637394	0.782241	0.659721	0.702516	0.84472	0.71893	0.707988	1.73998	0.810081	0.738474	1.1614	0.687828	0.565266	0.590304	0.703521	2.0267	0.780763	0.75442	0.68958	3.15643	1.21053
191	CD4+ CD8+ T Cell	CD16	-0.051539	0.220173	0.942762	-0.051539	0.651312	0.649416	0.647342	0.689849	0.703734	0.657587	0.657095	0.779729	0.702151	0.628516	0.870373	0.64941	0.758657	0.87474	0.853047	0.77055	0.688112	0.696953	0.691132	0.723905	0.783041	0.563077	NA	0.657086	0.555694	0.706782	0.318528	0.709739	0.740425	0.765477	0.702127	0.746877
228	CD4+ T Cell (Central Memory)	CD16	0.0203007	0.402387	0.989871	0.0203007	0.557483	0.614352	0.594996	0.659824	0.573725	0.586846	0.595166	0.635043	0.603505	0.547894	0.589905	0.631831	0.646124	0.644722	0.627771	0.66282	0.663237	0.678655	0.624069	0.69191	0.645385	0.576236	0.62926	0.566273	0.568349	0.641665	0.611963	0.617351	0.623648	0.654203	0.658274	0.64634
265	CD4+ T Cell (Effector Memory)	CD16	0.0192039	0.419898	0.989871	0.0192039	0.559517	0.616077	0.559317	0.635453	0.584841	0.57607	0.581106	0.619947	0.597005	0.536191	0.572331	0.616087	0.626976	0.622786	0.623051	0.6698	0.649341	0.660102	0.625455	0.661513	0.613202	0.620295	0.605108	0.55314	0.549938	0.634252	0.601534	0.604926	0.606233	0.642184	0.634989	0.641605
302	CD4+ T Cell (EMRA)	CD16	0.0576436	0.135983	0.840173	0.0576436	0.529097	0.643457	0.536919	0.631344	0.607083	0.593803	0.576758	0.637352	0.610472	0.557027	0.592479	0.636418	0.627362	0.610937	0.611296	0.580086	0.601889	0.793525	0.604467	1.07373	0.651462	0.594517	0.617505	0.54378	0.562334	0.631224	0.621454	0.62597	0.575454	0.636581	0.688872	0.681423
339	CD4+ T Cell (Naive)	CD16	0.0312773	0.223296	0.946408	0.0312773	0.573693	0.617793	0.556259	0.648931	0.574407	0.579286	0.608287	0.645909	0.615424	0.547436	0.58955	0.639862	0.651225	0.638681	0.625915	0.734479	0.652686	0.679659	0.623251	0.685341	0.655823	0.562845	0.660685	0.593455	0.584064	0.679751	0.648325	0.627696	0.677277	0.645241	0.687482	0.683992
376	CD41+	CD16	-0.160618	0.631733	0.989871	-0.160618	4.15158	2.43531	3.34329	3.04761	2.48292	2.69146	3.2682	2.36859	1.92381	1.61423	3.2027	4.02277	2.07384	3.90771	3.75298	1.54375	3.67477	3.85928	3.49338	2.37025	3.13286	1.1726	3.53809	0.882633	1.05117	3.76113	1.83569	3.24492	1.58313	2.94754	3.87595	2.83744
413	CD8+ T Cell (Central Memory)	CD16	0.0234924	0.375506	0.989871	0.0234924	0.605855	0.627425	0.651742	0.679414	0.581678	0.605416	0.635513	0.726242	0.619158	0.571984	0.621066	0.633564	0.673689	0.661229	0.637496	0.684344	0.674948	0.720002	0.650433	0.696983	0.635426	0.5862	0.649603	0.570692	0.570187	0.662525	0.755534	0.663146	0.735577	0.656632	0.671435	0.692366
450	CD8+ T Cell (Effector Memory)	CD16	0.0182241	0.471446	0.989871	0.0182241	0.549033	0.647218	0.586319	0.648006	0.546261	0.560498	0.585323	0.627843	0.586032	0.547512	0.577863	0.618029	0.644912	0.63827	0.633404	0.656482	0.6447	0.696286	0.583928	0.635308	0.594814	0.578119	0.639373	0.537435	0.551988	0.642707	0.61546	0.603593	0.633509	0.65676	0.661298	0.669311
487	CD8+ T Cell (EMRA)	CD16	0.0185819	0.525369	0.989871	0.0185819	0.618547	0.66004	0.671672	0.647015	0.628471	0.624457	0.726272	0.656045	0.63907	0.489692	0.663472	0.666515	0.644194	0.664079	0.655464	0.733533	0.717515	0.762842	0.695089	0.645141	0.614673	0.627666	0.722889	0.5521	0.553863	0.646346	0.79383	0.678648	0.638373	0.682305	0.661595	0.692973
524	CD8+ T Cell (Naive)	CD16	0.0101748	0.691361	0.989871	0.0101748	0.644626	0.645859	0.593481	0.671734	0.609735	0.617716	0.619167	0.7382	0.638635	0.645181	0.647786	0.676154	0.662435	0.657807	0.643001	0.7414	0.72781	0.743236	0.636157	0.695468	0.64633	0.59285	0.692582	0.60848	0.577491	0.660846	0.621433	0.656416	0.684216	0.697395	0.689026	0.685977
561	CM- HLADR+	CD16	0.210217	0.625238	0.989871	0.210217	4.43026	1.58909	2.23513	2.20358	2.07813	3.3918	4.06595	1.46507	3.61559	1.02704	1.7605	3.81417	1.3078	4.17533	4.00063	0.739059	4.21047	3.64311	3.63526	2.75587	1.69709	1.95959	3.99547	0.776093	0.955553	3.0041	1.51576	3.82749	1.73293	3.25501	4.06583	4.23301
598	CM-_unassigned	CD16	-0.0376753	0.876557	0.993431	-0.0376753	3.75862	3.20666	3.23153	3.52633	3.14317	2.64871	3.70569	2.19635	3.1746	2.90662	3.32657	3.62976	2.70824	2.66684	3.78653	2.51667	3.84711	4.15547	2.96737	2.35628	3.70438	1.8077	3.47555	1.56917	3.16738	3.83702	2.65584	3.71462	2.04433	2.30407	3.96652	3.95729
635	Dendritic Cell (Conventional)	CD16	0.019385	0.833582	0.989871	0.019385	0.761838	1.03012	0.832585	0.616744	0.658962	0.532707	0.632021	0.552848	0.315504	0.579733	1.44578	0.582369	NA	0.792733	0.729662	NA	1.14279	0.64807	1.19453	0.756663	0.944131	0.44591	0.679213	0.553991	0.668259	0.652531	0.596286	0.706795	NA	0.730338	0.61549	NA
672	Dendritic Cell (Plasmacytoid)	CD16	0.0248129	0.4667	0.989871	0.0248129	0.613825	0.636062	0.653247	0.709537	0.64163	0.623259	0.696713	0.888611	0.628417	0.531966	0.763671	0.626382	0.667263	0.630304	0.628387	0.577014	0.711233	0.698696	0.704579	0.677243	0.643391	0.64623	0.691259	0.629002	0.640775	0.656595	0.852589	0.826803	0.720346	0.552638	0.608413	0.653503
709	Granulocyte (Basophil)	CD16	-0.382518	0.284411	0.958373	-0.382518	0.5979	0.669476	3.55989	0.691294	2.15166	0.587073	0.757427	2.6821	2.68153	0.586933	3.32975	0.653781	0.798186	0.532686	1.02183	0.593318	0.640808	0.694986	3.59485	0.657591	0.72411	0.844446	0.855245	NA	NA	0.743455	2.06635	0.548232	0.396649	0.642285	0.709486	0.684227
746	Monocyte (CD14- CD16+)	CD16	0.174268	0.625972	0.989871	0.174268	4.69371	2.82604	4.11485	2.42266	3.97443	1.69195	4.17473	1.8205	NA	3.45318	3.73916	4.10285	NA	4.55419	3.99789	NA	4.79543	1.97458	4.22305	3.44602	4.35405	NA	4.29051	2.1013	3.67841	4.32002	3.05168	4.03804	NA	3.50259	4.05594	NA
783	Monocyte (CD14+ CD16-)	CD16	0.0224329	0.67119	0.989871	0.0224329	0.657116	0.924025	0.658954	0.862941	0.672637	0.77245	0.651524	0.650151	0.403473	0.583728	0.69976	0.615556	NA	0.671269	0.643223	NA	0.672611	0.705961	0.641662	0.722889	1.09274	0.69478	0.693146	0.547913	0.585905	0.610919	0.830372	0.597108	NA	0.678677	0.706191	NA
820	Monocyte (CD14+ CD16+)	CD16	-0.460179	0.162045	0.878536	-0.460179	3.24297	3.95105	2.6353	3.42568	2.15189	3.96442	1.96776	3.84411	NA	2.61612	2.32784	2.43383	NA	2.82553	1.91	NA	2.13038	4.37071	2.09193	1.70374	2.73231	NA	2.47882	NA	NA	2.20602	2.04445	1.92068	NA	NA	NA	NA
857	NK Cell (CD56+ CD16-)	CD16	-0.0827207	0.595649	0.989871	-0.0827207	1.69434	1.83504	1.49382	2.01455	1.476	2.0969	1.36411	1.58381	2.48136	1.41429	1.92594	1.10254	1.90596	1.59654	1.76895	1.54462	1.59476	1.73123	2.35477	2.04085	1.93438	1.65947	2.25597	0.642957	0.810736	1.23908	1.31171	1.11853	1.36109	1.85308	2.53057	1.53604
894	NK Cell (CD56+ CD16+)	CD16	0.0501977	0.792335	0.989871	0.0501977	4.17618	4.07845	3.30008	3.48932	3.57064	3.82835	4.0109	3.37654	3.87174	3.00814	3.52029	4.09408	3.21592	3.27574	3.99142	3.21963	4.34409	4.47377	3.91185	3.70339	3.76396	3.4717	4.15304	NA	2.00061	3.98518	3.173	3.85418	2.66531	3.28938	4.2154	4.14881
931	NKT Cell	CD16	0.358465	0.338052	0.965081	0.358465	1.24817	0.94159	NA	1.39648	0.739702	1.27543	3.53324	0.724299	2.38782	0.656025	3.09126	3.6061	1.92973	1.92309	0.706451	1.26017	2.14079	3.23792	3.04689	1.11297	0.703212	1.03662	3.58214	NA	0.611214	2.78219	2.82153	3.45547	2.07405	1.55641	0.767061	1.86806
968	Root_unassigned	CD16	0.0961339	0.626873	0.989871	0.0961339	2.06802	1.18898	1.87493	1.18063	1.1389	1.0076	2.02911	2.02162	1.1823	0.856659	2.52779	1.99774	1.26812	1.65862	2.07976	2.47272	1.79169	1.52386	2.11892	1.19461	1.55082	0.914195	2.23599	0.772968	1.85846	1.67441	1.88222	1.78951	1.43373	1.57884	2.61465	3.15681
1005	T Cell_unassigned	CD16	NA	NA	NA	NA	NA	NA	NA	NA	NA	NA	NA	NA	NA	NA	NA	NA	NA	NA	0.695013	NA	NA	NA	NA	NA	NA	NA	NA	NA	NA	NA	NA	NA	NA	NA	NA	NA
7	B Cell (CD27-)	CD19	-0.128825	0.272523	0.958373	-0.128825	4.94603	4.92006	5.03129	5.07223	5.11544	4.9616	5.03101	4.941	4.92194	4.56723	4.7781	4.72765	4.77032	4.77678	4.65672	4.76429	5.2115	4.89161	4.80199	5.57849	4.94589	4.85905	4.8619	3.77085	4.10939	4.89418	4.35213	5.27046	4.58229	4.59416	4.51362	4.68298
44	B Cell (CD27+)_unassigned	CD19	-0.142545	0.193773	0.917438	-0.142545	5.13257	4.3345	4.96329	4.51574	NA	4.75515	5.19503	4.88835	4.7668	4.85717	4.97151	5.14301	5.10018	4.27397	4.71798	4.83542	4.43875	4.85456	4.69288	5.00702	4.84339	4.66389	5.10427	4.02689	4.14209	5.07989	4.49434	4.74199	NA	4.80614	4.59916	4.81723
81	B Cell (Memory)	CD19	0.137323	0.334443	0.965081	0.137323	5.00571	5.00202	5.25269	5.34592	5.31409	5.05261	5.26202	5.1545	5.16032	4.64495	5.16552	4.98054	5.07882	4.99304	4.93067	4.96314	6.1355	4.84476	5.08218	5.63841	5.70685	4.86608	5.15941	4.31114	4.51099	5.11347	5.02888	6.34999	5.08047	5.00378	5.05855	5.61326
118	B Cell (Plasmablast)	CD19	-0.156364	0.297009	0.961466	-0.156364	4.92093	4.41854	4.78985	4.62988	4.8408	4.63187	5.45621	4.34583	4.42111	4.92831	4.66783	4.30318	4.60934	4.51594	4.43028	4.99686	4.7389	4.6264	4.42078	4.61225	4.78639	4.41788	4.69341	3.72527	3.30404	4.95123	3.96867	5.16197	5.41555	4.39512	4.77296	4.41412
155	CD4- CD8- T Cell	CD19	-0.00110614	0.976087	0.99521	-0.00110614	0.394542	0.514514	0.388278	0.565359	0.462803	0.462478	0.42428	0.460317	0.442737	0.365292	0.396744	0.429861	0.530218	0.529312	0.492482	0.583728	0.507273	0.64592	0.529437	0.555678	0.521221	0.326719	0.48453	0.403289	0.374278	0.519262	0.288676	0.340419	0.313248	0.526325	0.547519	0.541452
192	CD4+ CD8+ T Cell	CD19	0.0150938	0.78329	0.989871	0.0150938	0.414868	0.545279	0.426603	0.604455	0.46585	0.469611	0.353261	0.434776	0.469937	0.433923	0.353677	0.470139	0.571541	0.653127	0.511931	0.547113	0.531503	0.610126	0.519605	0.527107	0.598445	0.529063	NA	0.867619	0.211024	0.578422	0.112473	0.357169	0.273368	0.607421	0.578787	0.567485
229	CD4+ T Cell (Central Memory)	CD19	0.00599392	0.86643	0.993431	0.00599392	0.385931	0.480693	0.387887	0.542275	0.432657	0.433627	0.41233	0.45017	0.415859	0.358375	0.375506	0.412325	0.500348	0.499855	0.491706	0.617918	0.528135	0.631202	0.481506	0.572495	0.545642	0.365393	0.455392	0.34595	0.343376	0.498508	0.340789	0.343	0.332189	0.510607	0.49639	0.502788
266	CD4+ T Cell (Effector Memory)	CD19	0.0104658	0.762582	0.989871	0.0104658	0.380097	0.474259	0.374345	0.538103	0.405492	0.380389	0.386876	0.429045	0.394712	0.333459	0.350366	0.40115	0.465586	0.462177	0.473397	0.554983	0.514407	0.605534	0.469454	0.559686	0.491438	0.335212	0.438488	0.360749	0.339717	0.477005	0.299358	0.322817	0.317583	0.47606	0.495312	0.469072
303	CD4+ T Cell (EMRA)	CD19	-0.0897247	0.545733	0.989871	-0.0897247	0.401601	2.77999	0.375157	0.563602	0.435677	0.411339	0.422367	0.45561	0.435187	0.388639	0.402737	0.448664	0.527796	0.510802	0.512129	0.608142	0.514848	0.778612	0.498348	0.867295	0.506031	0.379295	0.478965	0.411034	0.421698	0.519668	0.410415	0.376528	0.392403	0.530702	0.598913	0.559085
340	CD4+ T Cell (Naive)	CD19	0.0111005	0.768962	0.989871	0.0111005	0.420302	0.591918	0.398187	0.597488	0.467097	0.471084	0.456797	0.500196	0.458201	0.355227	0.418025	0.457836	0.553242	0.537601	0.520707	0.681068	0.558985	0.700561	0.511895	0.617539	0.547579	0.383875	0.525331	0.412178	0.407297	0.533225	0.396004	0.384908	0.38106	0.540342	0.603007	0.558797
377	CD41+	CD19	-0.0521408	0.52051	0.989871	-0.0521408	0.461024	0.920554	0.681872	0.916298	0.643045	0.697538	1.15867	0.888941	1.13511	0.878752	0.444152	0.532956	0.821413	0.995642	0.969442	0.537745	0.925094	0.739967	0.680745	0.713804	0.778343	0.484513	1.08056	0.768823	0.733899	0.949553	0.446333	0.42446	0.376101	0.954858	1.0918	0.70005
414	CD8+ T Cell (Central Memory)	CD19	0.0106916	0.752328	0.989871	0.0106916	0.383683	0.4843	0.392389	0.564876	0.42971	0.438074	0.430534	0.487576	0.424707	0.371859	0.354597	0.42144	0.515035	0.517855	0.485423	0.576898	0.526486	0.640777	0.442223	0.557754	0.489636	0.341341	0.475567	0.395145	0.38438	0.525446	0.387085	0.350184	0.366102	0.50882	0.52563	0.533445
451	CD8+ T Cell (Effector Memory)	CD19	0.0116899	0.733867	0.989871	0.0116899	0.357	0.449182	0.374957	0.539382	0.401962	0.403165	0.409423	0.431622	0.384569	0.324307	0.336686	0.408697	0.510002	0.488863	0.465944	0.532415	0.524535	0.591689	0.44572	0.546378	0.427901	0.325644	0.473438	0.362345	0.365171	0.460862	0.320921	0.340822	0.305618	0.483312	0.516417	0.514444
488	CD8+ T Cell (EMRA)	CD19	0.0214119	0.513845	0.989871	0.0214119	0.386358	0.546781	0.383373	0.49829	0.404757	0.413097	0.431307	0.46271	0.444262	0.356865	0.382333	0.47311	0.523723	0.525304	0.482848	0.577656	0.474046	0.645978	0.444315	0.51006	0.461115	0.382734	0.512181	0.414783	0.400119	0.556883	0.467507	0.395572	0.343193	0.524063	0.567226	0.535587
525	CD8+ T Cell (Naive)	CD19	-0.000529301	0.987443	0.99521	-0.000529301	0.410552	0.557792	0.402492	0.57487	0.45877	0.456313	0.451612	0.511348	0.476341	0.409615	0.392934	0.460816	0.549915	0.547938	0.520803	0.594443	0.521401	0.633003	0.480038	0.527833	0.502332	0.386193	0.546283	0.419482	0.405822	0.578779	0.357557	0.395769	0.36008	0.529631	0.569383	0.554502
562	CM- HLADR+	CD19	0.221556	0.211855	0.940289	0.221556	0.461754	0.872777	1.56063	0.727718	0.336089	0.531505	0.560174	0.453259	1.11348	0.898014	1.06956	0.401117	0.455478	0.673098	0.613043	0.484058	2.94239	0.667532	0.662768	1.07855	0.638716	0.711782	0.471481	1.15596	0.849218	1.10156	0.638218	1.70627	0.412577	0.645331	0.570591	0.503704
599	CM-_unassigned	CD19	0.0233776	0.458981	0.989871	0.0233776	0.333745	0.479188	0.364816	0.579681	0.363407	0.438493	0.365747	0.411754	0.357495	0.476056	0.364027	0.492196	0.481237	0.422271	0.442513	0.465689	0.512454	0.560006	0.430393	0.503648	0.555372	0.393792	0.449114	0.49477	0.467597	0.438155	0.319541	0.345236	0.353563	0.482982	0.458357	0.447376
636	Dendritic Cell (Conventional)	CD19	0.00889039	0.822013	0.989871	0.00889039	0.422944	0.515511	0.338904	0.545967	0.40945	0.523439	0.39889	0.535223	0.319227	0.303295	0.365771	0.436306	NA	0.496883	0.45914	NA	0.388652	0.605563	0.461696	0.515543	0.478328	0.369542	0.432651	0.365752	0.267271	0.493264	0.418392	0.347552	NA	0.520856	0.530351	NA
673	Dendritic Cell (Plasmacytoid)	CD19	0.0146875	0.605226	0.989871	0.0146875	0.308816	0.425405	0.410082	0.413718	0.370963	0.350223	0.359546	0.369955	0.365862	0.342839	0.30791	0.369754	0.406493	0.366379	0.445232	0.468089	0.471721	0.465976	0.394811	0.421582	0.433176	0.310008	0.372311	0.493528	0.388961	0.413202	0.239826	0.327499	0.355365	0.368305	0.415414	0.444582
710	Granulocyte (Basophil)	CD19	0.0289129	0.538395	0.989871	0.0289129	0.358601	0.528406	0.29841	0.60431	0.375795	0.453835	0.239305	0.311862	0.491982	0.439136	0.33112	0.432727	0.366327	0.496322	0.41112	0.478069	0.650562	0.458366	0.353428	0.610975	0.698406	0.418027	0.418682	NA	NA	0.396395	0.282222	0.325137	0.237227	0.400582	0.518337	0.426597
747	Monocyte (CD14- CD16+)	CD19	-0.00129901	0.985602	0.99521	-0.00129901	0.726467	0.530212	0.44766	0.514337	0.57637	0.313452	0.468065	0.695968	NA	0.717477	0.452256	0.384994	NA	0.525475	0.39874	NA	0.491819	0.954982	0.510553	0.454374	0.639655	NA	0.514301	0.0830289	0.673459	0.556332	0.337343	0.295671	NA	0.512893	0.710176	NA
784	Monocyte (CD14+ CD16-)	CD19	0.00619822	0.862441	0.993431	0.00619822	0.340055	0.405292	0.332449	0.432929	0.356461	0.384735	0.326733	0.419392	0.238736	0.364743	0.379412	0.392778	NA	0.430321	0.48237	NA	0.371758	0.501169	0.343238	0.359119	0.397237	0.192435	0.397743	0.389109	0.39705	0.440447	0.364235	0.255514	NA	0.47214	0.491986	NA
821	Monocyte (CD14+ CD16+)	CD19	0.0146821	0.898182	0.993431	0.0146821	0.302362	0.604852	0.345993	0.631608	0.348043	0.735995	0.591621	1.08294	NA	0.479506	0.326324	0.862107	NA	0.521837	0.512531	NA	0.394795	0.850426	0.642301	0.385625	0.593345	NA	0.397086	NA	NA	0.493692	0.215381	1.24498	NA	NA	NA	NA
858	NK Cell (CD56+ CD16-)	CD19	0.0422555	0.353983	0.989871	0.0422555	0.379653	0.49621	0.439229	0.521997	0.410539	0.408723	0.431672	0.48352	0.422184	0.419149	0.376071	0.438617	0.501733	0.477059	0.527246	0.590552	0.568561	0.564984	0.474252	0.54867	0.502691	0.393596	0.506807	0.999091	0.366564	0.505062	0.356033	0.347192	0.358465	0.493074	0.529763	0.485436
895	NK Cell (CD56+ CD16+)	CD19	0.0188362	0.617948	0.989871	0.0188362	0.397979	0.541659	0.498277	0.652799	0.51417	0.509758	0.445069	0.549814	0.442514	0.420109	0.372907	0.400412	0.59798	0.484166	0.519155	0.593615	0.522796	0.584527	0.59658	0.698737	0.652234	0.492127	0.532966	NA	0.441365	0.52348	0.344529	0.364596	0.419071	0.525976	0.523184	0.504485
932	NKT Cell	CD19	0.0177827	0.609254	0.989871	0.0177827	0.40387	0.543031	NA	0.557514	0.45238	0.443524	0.519682	0.486177	0.485833	0.391343	0.407101	0.464187	0.628817	0.536809	0.541316	0.648449	0.528234	0.678491	0.535528	0.564933	0.493635	0.427874	0.574867	NA	0.380244	0.539303	0.465301	0.431311	0.493744	0.560365	0.560555	0.542388
969	Root_unassigned	CD19	-0.339301	0.282842	0.958373	-0.339301	0.748023	0.767092	0.592209	0.655313	0.569698	0.775041	0.62188	1.11206	0.587034	0.583814	3.98073	0.472523	0.57276	0.620772	0.570482	4.31384	0.631915	0.700319	0.599453	0.624803	0.647415	0.711649	0.542277	0.591549	2.32727	0.623556	0.828137	0.593752	0.470283	0.610339	0.59522	1.01652
1006	T Cell_unassigned	CD19	NA	NA	NA	NA	NA	NA	NA	NA	NA	NA	NA	NA	NA	NA	NA	NA	NA	NA	0.784799	NA	NA	NA	NA	NA	NA	NA	NA	NA	NA	NA	NA	NA	NA	NA	NA	NA
8	B Cell (CD27-)	CD25	-0.0716873	0.290237	0.961466	-0.0716873	0.613417	0.680919	0.904248	1.08557	0.827682	0.749375	0.861594	1.11594	0.962924	0.533189	0.641485	1.03248	0.994982	0.97057	0.988234	0.906409	0.933898	0.878738	0.716678	0.976496	0.754242	0.722331	0.838234	0.554359	0.553868	0.79191	0.452736	0.70546	0.675368	1.11485	0.926641	1.12621
45	B Cell (CD27+)_unassigned	CD25	-0.160822	0.305722	0.963457	-0.160822	0.934775	0.683014	0.761433	0.795238	NA	0.896362	1.08111	1.12186	1.30905	0.828784	0.860071	2.48859	1.634	1.79999	1.67266	1.29491	0.565723	0.989577	1.14058	1.13266	1.3007	0.583822	1.14719	0.664734	0.610192	1.15721	0.821755	1.0976	NA	1.76894	1.26143	1.50739
82	B Cell (Memory)	CD25	-0.0412017	0.725264	0.989871	-0.0412017	0.800368	0.836661	1.31374	1.83385	1.01546	0.895345	1.11381	1.38483	1.30354	0.664078	0.879007	1.52656	1.25349	1.483	1.49135	1.2009	1.96256	0.907674	1.31346	1.1008	0.959306	0.932643	1.14499	0.635808	0.798737	1.0546	1.21892	1.16922	0.735736	1.67799	1.45417	1.27014
119	B Cell (Plasmablast)	CD25	-0.0793421	0.59138	0.989871	-0.0793421	1.10196	0.821444	0.86664	0.650926	1.20247	0.764157	1.61644	1.32715	1.36606	2.08939	1.20018	0.554143	1.44648	1.65637	1.42356	1.39977	0.722	0.965521	0.828203	1.07669	0.957794	0.867395	1.74942	0.431389	0.936824	1.41833	0.811907	1.48722	0.777786	1.82199	1.67323	1.69195
156	CD4- CD8- T Cell	CD25	-0.0184473	0.855694	0.993431	-0.0184473	0.972229	0.858397	0.805974	1.28267	0.994976	0.810638	1.25313	1.15387	1.19221	0.928329	1.04349	1.5314	1.55588	1.52419	1.27047	1.29823	1.4404	1.18647	0.940339	1.27276	0.931992	0.576909	1.40639	0.801176	0.739605	1.4506	0.766077	1.29957	0.924187	1.4308	1.44781	1.56585
193	CD4+ CD8+ T Cell	CD25	0.099515	0.38837	0.989871	0.099515	1.63703	1.8464	1.25447	1.87208	1.5166	1.56351	1.77408	2.18545	1.96306	1.70592	1.68053	2.08904	2.19307	2.23386	2.24274	1.83185	2.18768	2.27255	1.65075	1.77653	1.80267	1.38616	NA	1.72747	1.48171	2.36878	1.65502	2.01012	1.80162	2.2416	2.47753	2.3929
230	CD4+ T Cell (Central Memory)	CD25	0.175018	0.186826	0.904294	0.175018	1.89926	2.6568	1.77912	2.1041	1.91743	2.43336	1.68698	2.18005	1.91525	1.35989	1.4993	1.85942	2.13782	1.80332	1.99711	2.13785	2.0943	2.95819	2.21309	2.05948	2.51625	2.10164	2.1149	1.51626	1.61293	2.3199	1.52169	1.99444	1.82125	1.98222	2.71206	2.62876
267	CD4+ T Cell (Effector Memory)	CD25	0.098195	0.444287	0.989871	0.098195	1.57043	1.90249	1.35232	2.21172	1.31769	1.29343	1.50134	1.83624	1.66184	1.21008	1.24878	1.76029	1.72768	1.68152	1.75645	1.48882	1.91668	2.48689	2.00959	1.72606	1.29247	1.21818	1.81465	1.06307	1.28623	2.14594	1.09067	1.69806	1.29945	1.78906	2.18795	2.06731
304	CD4+ T Cell (EMRA)	CD25	0.308054	0.0387936	0.531733	0.308054	1.18595	1.54321	0.886165	1.62628	0.863041	0.72005	1.47678	1.11604	1.5056	1.17595	1.3138	1.95638	1.68752	1.56102	1.58912	1.4615	1.62072	2.02833	1.55594	2.00284	0.89619	0.757722	1.88948	1.06224	1.26292	2.02785	1.6267	1.96554	1.6658	1.56765	2.42477	2.24259
341	CD4+ T Cell (Naive)	CD25	0.365195	0.0018323	0.133317	0.365195	1.39235	1.60768	1.03967	1.70298	1.27987	1.21823	1.62658	1.72895	1.58798	1.32884	1.50546	1.96803	1.81994	1.75253	1.77631	1.50796	1.90996	2.03815	1.63504	1.96564	1.73142	1.31256	1.97922	1.43359	1.85245	2.06456	1.80247	2.0313	1.80681	1.8063	2.63444	2.68258
[truncated: 830 more rows]
