# Supplementary material for: Radiation therapy induces immunosenescence mediated by p90RSK
Source: Front Cardiovasc Med. 2022 Nov 7;9:988713. doi: 10.3389/fcvm.2022.988713 (PMC9680092; doi:10.3389/fcvm.2022.988713)
Supplement: Supplementary File 3 — Expression level of each protein in each profiling subset at Pre-RT and Post-RT in samples obtained from 16 patients. [file Table_3.xlsx]

## Sheet: Based on Adj. P. Val
	CellSubset	ChannelName	MaxFc	P.Value	adj.P.Val	X3.months.after.IR_vs_Baseline	BL 2021-0730_norm_01_BL	BL 2021-0730_norm_02_BL	BL 2021-0730_norm_03_BL	BL 2021-0730_norm_04_BL	BL 2021-0730_norm_05_BL	BL 2021-0730_norm_06_BL	BL 2021-0910_norm_07_BL	BL 2021-0910_norm_08_BL	BL 2021-0910_norm_09_BL	BL 2021-0910_norm_10_BL	BL 2021-0910_norm_11_BL	BL 2021-0910_norm_12_BL	BL 2021-0910_norm_13_BL	BL 2021-0910_norm_14_BL	BL 2021-0910_norm_15_BL	BL 2021-0910_norm_16_BL	IR 2021-0730_norm_01_IR	IR 2021-0730_norm_02_IR	IR 2021-0730_norm_03_IR	IR 2021-0730_norm_04_IR	IR 2021-0730_norm_05_IR	IR 2021-0730_norm_06_IR	IR 2021-0910_norm_07_IR	IR 2021-0910_norm_08_IR	IR 2021-0910_norm_09_IR	IR 2021-0910_norm_10_IR	IR 2021-0910_norm_11_IR	IR 2021-0910_norm_12_IR	IR 2021-0910_norm_13_IR	IR 2021-0910_norm_14_IR	IR 2021-0910_norm_15_IR	IR 2021-0910_norm_16_IR
852	CD4- CD8- T Cell CD57lo Ki67lo CD38lo	c_Casp3	0.442926	1.82102e-06	0.00916336	0.442926	0.792549	0.823924	0.992458	0.789073	0.811141	0.843899	0.834347	1.14611	0.881362	0.75705	1.04945	0.816708	0.962986	0.982836	0.97319	0.827726	1.55991	1.18434	1.41418	1.27354	0.873563	1.85905	1.20475	1.32808	1.33265	1.38518	1.36354	1.41887	0.735109	1.58676	1.64501	1.2071
147	B Cell (CD27-) Ki67lo CD38lo DNMT3Ahi	Trx	0.78574	1.22589e-05	0.015582	0.78574	2.47507	3.10802	3.53688	3.74956	3.38765	3.5835	3.16165	4.0378	3.76634	2.88403	3.35116	2.87589	4.05147	3.3782	3.94697	3.65516	3.86304	4.1971	5.01982	4.19952	4.1264	4.48798	NA	3.98859	4.06512	3.17974	4.01121	4.37141	4.51923	4.44555	4.47074	4.35565
1243	CD4+ T Cell (Effector Memory) Ki67lo PD_1hi	HLA_DR	1.23917	6.47355e-06	0.015582	1.23917	2.81932	1.42605	1.17336	2.23677	2.34398	1.86223	1.45551	2.99904	1.7065	1.30729	2.44363	2.57151	1.66734	2.72081	1.60928	2.83869	4.49983	2.91799	3.04765	3.98114	4.23362	2.7828	2.61003	3.1194	3.2177	2.46432	3.23339	3.82081	2.71982	4.6283	2.36279	3.36839
2047	CD8+ T Cell (Central Memory) Ki67lo CD57lo PD_1hi	CD38	1.29166	1.23863e-05	0.015582	1.29166	2.80899	1.00908	4.4501	1.4043	1.19386	1.05309	2.67805	1.7996	1.68398	1.26986	2.42186	2.41568	1.79975	1.69964	1.93052	1.30965	3.64703	2.74964	2.87587	3.73262	2.98865	3.67056	3.90189	2.81519	3.1897	3.03181	3.86514	4.09701	3.00439	2.84262	2.13381	3.0487
1233	CD4+ T Cell (Effector Memory) Ki67lo PD_1hi	CD38	0.816107	2.06951e-05	0.0208275	0.816107	2.909	1.26573	1.39196	1.37329	1.06968	1.08899	1.79922	2.00729	1.73253	1.15527	2.58217	1.91443	1.65084	1.88773	1.52581	1.62271	3.16971	1.97535	2.83954	2.07954	2.58188	2.3907	2.56073	1.62663	2.75557	2.60164	2.69566	3.11068	1.89392	2.7553	2.33721	2.66034
2158	CD8+ T Cell (Effector Memory) Ki67lo CD57hi	CD38	0.906839	2.87058e-05	0.0240746	0.906839	1.18507	1.3321	2.99585	2.27422	0.84711	1.01524	1.64912	1.84235	1.36032	1.0479	0.846511	1.62385	NA	1.70433	1.44524	1.13049	2.2985	2.70188	2.41459	2.75803	2.86412	2.54256	3.01191	1.46165	2.15424	1.87889	1.87852	2.55103	3.14219	2.52647	1.67048	2.4407
1246	CD4+ T Cell (Effector Memory) Ki67lo PD_1hi	Ki67	0.473691	4.13137e-05	0.0296986	0.473691	1.06947	0.647298	0.52808	0.764341	0.468712	0.552678	0.659925	1.07673	0.694867	0.416744	1.08304	0.616448	0.900406	0.670624	0.667924	0.801545	1.53313	1.27633	1.56507	1.75159	0.982403	0.851419	1.1119	0.710597	1.61706	1.01821	1.38601	1.10831	0.571417	1.39067	1.33892	0.984832
506	B Cell (Memory) Ki67lo T_betlo DNMT3Ahi	Ki67	0.694853	5.30028e-05	0.0333388	0.694853	0.38312	0.936172	0.326518	0.717624	0.534547	0.58662	0.44891	0.715622	0.87453	0.344031	0.508473	0.74512	0.789995	0.87217	1.12468	0.563482	1.58019	1.75436	1.84777	1.91045	1.27147	2.09556	0.932675	0.498235	1.93614	0.886689	1.76513	0.891574	0.402232	1.88199	1.15281	0.781967
1317	CD4+ T Cell (Effector Memory) Ki67lo PD_1lo IL_7Ralo	HLA_DR	1.23317	8.55402e-05	0.0397739	1.23317	1.97935	2.24907	1.29029	1.71944	2.35458	2.34792	1.14179	2.10081	1.39445	1.05771	1.37183	1.62758	1.19698	2.40143	1.44664	3.48165	3.40316	2.83866	2.85394	4.30808	4.20166	3.36994	3.68452	2.98404	2.41205	1.82462	1.93467	3.97894	1.38121	4.33606	2.17952	3.20118
2057	CD8+ T Cell (Central Memory) Ki67lo CD57lo PD_1hi	HLA_DR	1.10576	9.48503e-05	0.0397739	1.10576	3.7397	1.28531	4.2243	1.94451	2.01294	1.6478	1.73955	2.72125	2.18285	1.71575	2.59701	2.37243	2.02068	3.11753	2.03165	2.43393	4.06061	2.8138	3.09627	3.99756	4.11254	3.2838	2.09744	3.81831	3.49617	2.7739	3.76714	4.59088	3.21587	3.94449	2.70346	3.70705
2306	CD8+ T Cell (EMRA) CD57hi PD_1lo T_bethi	CD38	0.843676	7.1253e-05	0.0397739	0.843676	1.14893	1.89524	2.3634	1.83969	1.25345	1.34682	2.23677	1.31652	1.89503	NA	1.34426	2.16918	NA	2.00617	1.32051	1.56308	2.0751	3.15016	2.38452	2.81477	3.24959	3.07901	3.58632	1.80712	2.4544	1.90308	2.33859	2.33959	2.37795	2.57634	1.41082	3.03606
2343	CD8+ T Cell (EMRA) CD57hi PD_1lo T_betlo	CD38	0.967393	8.81061e-05	0.0397739	0.967393	0.901308	0.764167	2.32111	1.22773	0.970491	0.914033	1.60823	1.33647	1.44075	0.367992	NA	NA	NA	1.24925	1.66131	1.14133	1.80097	NA	NA	2.56459	2.89059	2.61566	3.42501	1.33203	2.0919	1.82465	2.22947	2.26788	1.22484	NA	1.94077	2.27194
143	B Cell (CD27-) Ki67lo CD38lo DNMT3Ahi	T_bet	1.16806	0.000130415	0.0421429	1.16806	0.263988	0.393836	0.202314	0.332556	1.23023	1.37172	0.542954	1.82991	0.69192	0.337914	0.494269	0.619944	0.849826	0.54416	0.756861	0.591398	2.6849	1.36926	2.42515	3.04919	2.90951	1.86385	NA	1.18823	0.868539	0.544185	1.65474	3.31042	0.276071	0.650554	2.74337	2.34588
149	B Cell (CD27-) Ki67lo CD38lo DNMT3Alo	c_Casp3	0.231743	0.000155373	0.0421429	0.231743	0.432476	0.528796	0.394784	0.6487	0.504076	0.52154	0.566816	0.627633	0.595041	0.470562	0.536914	0.259039	0.606369	0.683317	0.678519	0.565329	NA	0.909725	0.749692	0.758529	0.926396	0.741861	0.850779	0.755862	1.14091	0.778165	0.455969	0.769213	0.562905	0.759248	0.74983	0.648239
1296	CD4+ T Cell (Effector Memory) Ki67lo PD_1lo IL_7Ralo	c_Casp3	0.367445	0.000159125	0.0421429	0.367445	0.631194	1.28732	0.708563	0.672987	0.679986	0.919676	0.645115	0.902427	0.697218	0.651056	0.79737	0.693729	0.878953	0.893772	1.02383	0.99728	1.52355	1.30064	1.18356	1.19969	1.10395	1.28193	1.2896	1.38588	1.3471	1.44181	0.589096	1.30225	0.465949	1.36124	1.14544	1.03791
1738	CD4+ T Cell (Naive) CD25lo IL_7Ralo TET2lo	Trx	0.494799	0.000148465	0.0421429	0.494799	3.42094	3.66742	3.33277	3.23005	3.44145	3.54176	3.30343	3.81378	3.39251	2.73421	3.43383	4.11559	3.40488	3.30631	3.54755	3.10481	3.60177	4.21658	3.64813	3.78972	3.51447	3.51031	3.59678	3.66664	4.20751	4.02831	3.99613	4.41347	3.62962	3.92446	4.4209	4.54326
2067	CD8+ T Cell (Central Memory) Ki67lo CD57lo PD_1hi	T_bet	0.530146	0.000155398	0.0421429	0.530146	0.860207	0.922714	1.04277	0.795055	1.15029	1.20777	1.31901	1.72515	1.88961	1.02831	2.1252	1.46966	1.77934	1.69701	1.49515	1.38078	1.90008	1.52991	2.04557	1.99393	2.07707	1.67027	2.1976	1.24422	2.00771	1.83707	2.49777	2.16035	1.62326	1.98796	1.60225	1.99537
2242	CD8+ T Cell (Effector Memory) Ki67lo CD57lo PD_1lo	HLA_DR	0.999098	0.000129056	0.0421429	0.999098	2.06601	1.70228	2.48961	1.1561	1.37302	1.8428	1.43374	3.61388	1.58206	1.20468	1.51081	1.33257	1.55145	2.09999	1.59409	2.05009	3.19655	2.8952	2.04893	3.81162	3.9737	2.99405	2.07131	2.55574	2.24041	2.02451	3.0816	3.26827	1.42744	3.66714	2.39841	2.93385
2824	CM-_unassigned CD57hi	CD38	0.845344	0.000121479	0.0421429	0.845344	2.16882	3.64585	4.48388	3.58475	3.99603	2.48223	3.92659	3.47217	3.01434	2.47795	3.18621	3.75422	4.30705	3.75881	3.47202	3.07375	4.18364	4.33862	4.60255	4.6626	4.30491	3.84836	4.80638	3.37636	3.80505	3.86028	4.28738	4.66313	4.85552	4.81004	3.91048	4.01488
863	CD4- CD8- T Cell CD57lo Ki67lo CD38lo	CD38	0.631695	0.000182556	0.0437439	0.631695	1.67909	1.17227	2.56417	1.21124	1.32889	1.25191	1.61517	2.45385	1.97111	1.4387	1.44437	1.71096	1.36963	1.35906	1.11056	1.20269	2.1831	1.88467	3.13045	2.80419	2.19564	2.26377	1.97061	2.00471	2.58802	2.3005	1.98867	2.09339	1.56195	2.52301	1.50975	1.98835
1518	CD4+ T Cell (EMRA) IL_7Ralo PD_1lo CD25lo	c_Casp3	0.362187	0.000173956	0.0437439	0.362187	0.622853	0.754488	0.533949	0.664522	0.734738	0.985588	0.660462	0.992754	0.63768	0.535559	0.660194	0.708906	0.779544	0.659133	0.889575	0.59807	0.878908	1.26703	0.888639	1.46171	1.08255	1.25978	0.912529	1.0776	1.44369	1.21629	0.455125	1.22202	0.46732	1.281	1.37493	0.923896
1320	CD4+ T Cell (Effector Memory) Ki67lo PD_1lo IL_7Ralo	Ki67	0.455518	0.000273399	0.0625339	0.455518	0.360725	0.780121	0.618393	0.457703	0.378942	0.528673	0.401497	0.552781	0.443931	0.347712	0.530538	0.420013	0.484739	0.574863	0.560058	1.19144	0.643924	0.99297	1.061	1.68898	1.16435	1.38329	1.67117	0.615062	0.571619	0.73558	0.508513	1.3677	0.423311	1.1574	1.03758	0.897964
873	CD4- CD8- T Cell CD57lo Ki67lo CD38lo	HLA_DR	0.775245	0.000329467	0.0690783	0.775245	2.15674	1.20806	2.49181	1.55644	2.1651	1.88958	1.38455	3.20275	1.85751	1.49484	2.22303	1.56259	1.72918	2.35756	1.64152	2.24705	3.26297	1.99788	2.90781	3.64616	3.30884	2.44034	1.78273	2.66501	2.22727	2.24216	2.8605	3.21926	1.8478	3.72266	2.67608	2.76474
3656	Monocyte (CD14- CD16+) CD45RAhi HLA_DRlo CD11clo	P90RSK	1.00901	0.000321498	0.0690783	1.00901	1.9474	2.04032	NA	NA	NA	NA	2.86583	2.11779	NA	NA	2.24112	NA	NA	NA	2.25565	NA	NA	NA	NA	3.32804	NA	NA	2.87422	NA	NA	3.16232	3.04091	NA	NA	4.00187	3.1148	NA
2269	CD8+ T Cell (EMRA) CD57hi PD_1hi	CD38	0.868099	0.000364824	0.0734318	0.868099	1.53463	1.13581	3.59915	1.86431	1.14586	1.92147	2.01255	2.16159	1.95652	1.13989	1.71328	NA	2.82105	1.87045	1.39643	1.49303	2.68286	2.40108	2.594	2.90329	3.34204	3.37643	3.1607	1.82562	2.60543	1.81994	3.31942	3.4469	3.033	3.05959	1.90131	2.03507
2010	CD8+ T Cell (Central Memory) Ki67lo CD57hi	CD38	0.750335	0.000398663	0.0771567	0.750335	1.84488	NA	NA	NA	1.21175	1.05713	1.95707	2.54498	1.84384	NA	1.15994	2.71697	NA	1.83303	1.81004	1.30411	2.38585	2.44985	2.21017	2.65438	2.92797	2.63449	3.07063	1.62734	2.41749	2.33727	2.44221	3.36313	1.73835	2.90676	2.3876	2.50098
1873	CD41+ TOP2blo CD123hi	IL_7Ra	-2.01575	0.000425918	0.0783543	-2.01575	NA	NA	NA	NA	NA	NA	NA	NA	NA	2.55982	NA	NA	NA	NA	NA	NA	NA	NA	NA	NA	0.372253	NA	NA	NA	0.749567	0.558764	0.495711	NA	NA	NA	NA	NA
4749	NKT Cell CD57hi CD8alo	CD4	-1.80116	0.000435994	0.0783543	-1.80116	4.85632	4.55345	NA	4.77208	4.79853	4.73232	4.43618	1.92534	4.48646	3.74955	4.30559	4.59806	4.61884	4.59801	1.78809	NA	4.93316	1.36736	1.20107	2.36587	NA	4.47993	1.85882	NA	1.16549	4.6237	1.20129	3.38182	0.5159	1.98609	1.94062	1.98153
1562	CD4+ T Cell (Naive) CD25hi IL_7Rahi	CD25	0.319344	0.000553835	0.0961	0.319344	NA	NA	NA	NA	NA	NA	1.86956	1.85143	NA	1.50062	1.74343	NA	1.90978	1.90348	1.86413	1.74098	2.1925	1.99877	1.98105	1.97977	2.03466	NA	NA	NA	2.04845	2.22307	2.34796	2.36895	2.17129	1.94352	NA	NA
205	B Cell (CD27+)_unassigned Ki67hi p16hi	CD8a	-0.411835	0.00078125	0.1248	-0.411835	NA	0.845291	1.28383	0.970567	NA	1.09067	NA	1.12496	1.38035	1.23793	NA	1.09028	1.18434	1.30448	1.4106	NA	NA	0.705968	1.03654	1.13236	0.746659	0.45978	NA	0.620073	0.639698	NA	NA	NA	NA	NA	NA	NA
1567	CD4+ T Cell (Naive) CD25hi IL_7Rahi	CD4	0.251273	0.000793638	0.1248	0.251273	NA	NA	NA	NA	NA	NA	4.81445	4.76296	NA	4.83016	4.71255	NA	4.85762	4.83974	4.703	4.71477	5.20504	5.09308	4.98796	5.10616	4.95736	NA	NA	NA	4.90954	5.01923	5.10362	4.84431	5.22244	4.88874	NA	NA
2232	CD8+ T Cell (Effector Memory) Ki67lo CD57lo PD_1lo	CD38	0.648056	0.000759696	0.1248	0.648056	0.807694	0.988207	2.70813	1.17274	0.861269	0.840207	1.21418	1.96362	1.10015	0.811232	0.889705	1.47543	1.20828	1.06519	1.08599	1.03527	1.77489	1.86728	1.37443	2.40478	2.50691	2.44188	2.59157	1.30465	1.51136	1.45119	2.19246	2.18468	1.02555	2.02079	1.12916	1.81461
114	B Cell (CD27-) Ki67lo CD38lo DNMT3Ahi	CD11c	1.00436	0.000968274	0.147647	1.00436	1.28319	1.38511	1.09874	1.75115	1.91432	1.87551	1.73049	1.94739	1.80418	1.28519	1.66647	2.36843	1.56354	2.00999	1.98887	1.97379	4.43386	2.63489	3.01778	4.08009	4.08794	3.19976	NA	1.58703	1.61075	1.67355	1.91321	3.86695	0.775421	2.54106	2.79321	2.76834
2426	CD8+ T Cell (EMRA) CD57lo PD_1lo T_bethi	DNMT3A	-0.323201	0.00108838	0.16108	-0.323201	2.92735	2.79061	NA	3.29816	2.75638	2.85538	2.95257	NA	NA	2.90786	3.09822	2.89437	NA	NA	3.02201	3.0403	2.99266	2.57396	2.67821	2.67223	2.65856	2.72061	2.83219	2.25593	2.14589	2.75007	3.059	2.36716	2.45295	2.6026	NA	2.76705
2315	CD8+ T Cell (EMRA) CD57hi PD_1lo T_bethi	DNMT3A	-0.350914	0.00116659	0.167722	-0.350914	2.9625	2.93914	2.68812	3.04023	2.67687	2.78267	2.92456	2.51432	2.6793	NA	2.92338	2.70187	NA	2.89651	3.01868	3.0946	2.76297	2.74292	2.60919	2.68817	2.58521	2.67863	2.6781	2.09206	2.08545	2.80889	2.468	2.45372	1.5676	2.54462	2.45471	2.69969
1222	CD4+ T Cell (Effector Memory) Ki67lo PD_1hi	c_Casp3	0.260351	0.00124299	0.173742	0.260351	0.648295	0.74566	0.64001	0.67983	0.655543	0.83098	0.753847	0.981151	0.842853	0.671601	0.875555	0.746095	1.00559	0.827287	0.949729	0.724628	1.08959	1.08431	1.10465	0.850742	1.03814	0.939039	1.10834	0.95573	1.79538	1.14892	0.647907	1.03254	0.633863	1.21256	1.10329	0.999269
1331	CD4+ T Cell (Effector Memory) Ki67lo PD_1lo IL_7Ralo	Trx	0.289261	0.00132812	0.180625	0.289261	4.54502	4.50338	4.35888	4.19477	4.43349	4.66927	4.25771	4.58945	4.62624	3.66342	4.5879	4.48798	4.37448	4.69357	4.4939	4.17852	4.4734	4.58638	4.85346	4.90893	4.62666	4.7501	4.76049	4.47061	4.35973	4.55569	4.74753	5.08081	4.61949	5.00898	4.7217	4.76217
4304	NK Cell (CD56+ CD16-) CD57hi Ki67lo CD38hi	CD38	0.398047	0.00136649	0.180952	0.398047	3.88041	4.48165	4.7664	4.43073	4.43415	4.12464	4.71425	4.24996	4.18187	3.8562	4.24594	4.72058	5.06524	4.49846	4.61419	4.25745	4.71301	4.98497	4.86574	5.01701	4.67234	4.1178	5.20601	4.55563	4.22254	4.63502	4.95212	4.84087	5.20814	5.11489	5.07841	4.70636
1283	CD4+ T Cell (Effector Memory) Ki67lo PD_1lo IL_7Rahi	Ki67	0.164475	0.00170601	0.220119	0.164475	0.430256	0.36081	0.327351	0.343065	0.332693	0.387218	0.430972	0.500337	0.447284	0.361385	0.417304	0.445275	0.527608	0.498048	0.513655	0.462651	0.619616	0.702515	0.664432	0.386648	0.751427	0.980635	0.653566	0.434829	0.53133	0.589955	0.381641	0.463364	0.418989	0.593631	0.632928	0.612007
2147	CD8+ T Cell (Effector Memory) Ki67lo CD57hi	c_Casp3	0.228515	0.00177792	0.223662	0.228515	1.12075	1.08828	1.30157	1.16778	0.982927	1.06983	1.08309	1.28361	1.04766	0.941803	1.25076	1.07253	NA	1.11527	1.24037	0.853087	1.64127	1.64761	1.4912	1.47835	1.28158	1.29416	1.33463	1.01547	1.32605	1.31934	1.22222	1.45592	0.782608	1.42188	1.34128	1.32995
1856	CD41+ TOP2blo CD123hi	CD16	-1.93697	0.00189921	0.233094	-1.93697	NA	NA	NA	NA	NA	NA	NA	NA	NA	2.69115	NA	NA	NA	NA	NA	NA	NA	NA	NA	NA	0.787869	NA	NA	NA	1.14457	0.624047	0.460222	NA	NA	NA	NA	NA
1516	CD4+ T Cell (EMRA) IL_7Ralo PD_1lo CD25hi	Trx	0.80289	0.0019626	0.235138	0.80289	3.5036	3.80698	3.21633	3.55509	4.38705	NA	3.20584	NA	3.23717	2.68011	3.42828	4.89455	3.3754	3.56699	3.32394	3.03547	3.42085	4.59453	3.55193	5.05006	NA	NA	3.42782	4.21455	4.16968	3.45332	4.61574	5.04413	3.57172	5.10243	5.07515	5.16535
173	B Cell (CD27-) Ki67lo CD38lo DNMT3Alo	Ki67	0.38596	0.00212317	0.24846	0.38596	0.226776	0.285018	0.0345656	0.483157	0.346663	0.221677	0.468546	0.382613	0.433006	0.335512	0.310678	0.477834	0.378104	0.432885	0.500897	0.455944	NA	0.812475	0.704975	0.452534	0.938378	2.03614	0.630601	0.332918	0.628737	0.571416	0.722962	0.373834	1.37262	0.666428	0.681782	0.276607
1857	CD41+ TOP2blo CD123hi	CD19	-1.56659	0.00233452	0.256176	-1.56659	NA	NA	NA	NA	NA	NA	NA	NA	NA	2.15453	NA	NA	NA	NA	NA	NA	NA	NA	NA	NA	0.627633	NA	NA	NA	0.856997	0.52575	0.341387	NA	NA	NA	NA	NA
2060	CD8+ T Cell (Central Memory) Ki67lo CD57lo PD_1hi	Ki67	0.701718	0.00234146	0.256176	0.701718	0.872974	0.369241	2.71351	0.594116	0.350395	0.400918	0.693997	0.88393	0.540959	0.36839	0.854467	0.601525	0.746788	0.573637	0.629577	0.495696	1.16819	1.70143	0.750202	2.06773	0.728785	1.57405	3.22537	1.36329	1.13808	0.855812	2.28069	1.72357	1.47093	0.79838	1.09938	0.971704
2316	CD8+ T Cell (EMRA) CD57hi PD_1lo T_bethi	HLA_DR	0.797409	0.00234183	0.256176	0.797409	1.36906	1.32605	1.22354	1.35536	1.94282	1.55691	1.73904	2.14907	1.83203	NA	1.38279	2.43106	NA	2.55228	1.84065	2.68838	2.59842	2.73588	1.79722	3.27643	3.86385	2.53919	1.96742	3.12442	2.30919	1.93804	2.09687	3.29502	1.08829	3.46134	1.88136	3.80166
2195	CD8+ T Cell (Effector Memory) Ki67lo CD57lo PD_1hi	CD38	0.929922	0.0024004	0.256996	0.929922	2.00113	0.992728	4.3186	1.40313	1.17312	1.28804	NA	3.61149	1.48455	1.03583	1.81304	1.99495	1.35254	1.45228	1.35928	1.24455	3.29197	2.92211	2.15148	3.05045	2.81586	3.77179	2.47956	1.5055	2.53857	2.20156	2.23669	3.79663	3.05662	2.83978	1.77361	2.74017
2252	CD8+ T Cell (Effector Memory) Ki67lo CD57lo PD_1lo	T_bet	0.507064	0.00257919	0.270385	0.507064	1.18252	0.659389	0.875117	0.495315	0.922244	0.864483	0.886575	1.38933	1.16841	0.732606	1.35578	0.671231	0.838642	1.34254	1.41583	1.33656	1.0649	0.979292	0.802726	0.947003	2.30696	1.69545	2.50395	1.95086	1.83785	1.51216	1.50221	1.6955	0.432998	1.7452	1.43232	1.84022
62	B Cell (CD27-) Ki67lo CD38hi DNMT3Ahi	Ki67	0.567038	0.00329858	0.293606	0.567038	1.3118	1.38085	0.35143	1.54194	0.656315	0.514406	2.04458	0.893179	1.64403	1.48702	1.81451	0.700577	1.75266	1.67277	1.9925	1.40142	1.68484	1.59024	1.85601	2.04973	1.65488	2.99977	NA	1.1036	1.49107	2.14662	1.42782	1.86846	2.46258	2.13636	1.59625	2.27481
184	B Cell (CD27-) Ki67lo CD38lo DNMT3Alo	Trx	0.61435	0.00326747	0.293606	0.61435	2.37335	3.10895	5.28225	4.23414	3.32071	3.36988	3.11589	3.84394	3.64515	2.53408	3.30423	3.29474	3.57215	3.18012	3.66906	3.45547	NA	3.69161	3.93151	4.13481	4.44733	4.58493	4.10384	3.50053	4.05352	3.17112	4.09659	4.34631	4.51566	4.37952	4.24318	3.86238
761	CD4- CD8- T Cell CD57hi	DNMT3A	-0.236105	0.00326355	0.293606	-0.236105	2.92573	2.88142	2.73903	2.76728	2.71041	2.76046	2.92721	2.9652	2.9656	2.5924	3.05287	2.81864	2.87808	2.81232	2.83127	2.99172	2.55942	2.87181	2.78357	2.70931	2.8297	2.49053	2.62837	2.25425	2.00447	2.78693	2.40902	2.59966	2.368	2.64514	2.93727	2.96453
1257	CD4+ T Cell (Effector Memory) Ki67lo PD_1hi	Trx	0.263324	0.00314604	0.293606	0.263324	4.48812	4.42087	4.36934	4.25356	4.28225	4.46635	4.29102	4.65476	4.47622	3.71949	4.65096	4.5458	4.53285	4.53887	4.36847	4.13311	4.66875	4.56876	4.74137	4.77166	4.42533	4.5688	4.606	4.20122	4.28984	4.62299	5.06389	4.95775	4.78131	4.93591	4.58006	4.6216
1280	CD4+ T Cell (Effector Memory) Ki67lo PD_1lo IL_7Rahi	HLA_DR	0.643927	0.00309127	0.293606	0.643927	1.04188	1.09238	0.836826	1.05334	1.06025	1.07777	1.15799	1.37787	1.15981	0.980504	1.15882	1.18868	1.28683	1.47448	1.23844	1.25167	1.72183	1.70293	1.0709	2.38082	3.73992	3.05125	1.45974	1.26158	1.03338	1.49788	1.6244	1.25164	1.13096	3.00102	1.45271	1.35942
1356	CD4+ T Cell (EMRA) IL_7Rahi PD_1hi	JAK2	0.445989	0.00301499	0.293606	0.445989	NA	NA	NA	NA	1.36718	NA	NA	1.43743	1.35191	0.998302	NA	NA	NA	NA	NA	0.945753	NA	1.79884	NA	1.48291	1.35132	NA	1.63062	1.50451	NA	NA	2.00002	NA	NA	1.67743	1.85052	1.69877
1590	CD4+ T Cell (Naive) CD25hi IL_7Rahi	Trx	0.486088	0.00324505	0.293606	0.486088	NA	NA	NA	NA	NA	NA	3.63155	4.1279	NA	3.64397	3.62473	NA	3.7139	3.64357	3.71982	3.39958	4.04251	4.18074	3.9524	3.92745	3.74517	NA	NA	NA	4.61224	3.84941	4.55575	4.63713	4.66001	3.75354	NA	NA
1881	CD41+ TOP2blo CD123hi	PD_1	-1.89695	0.00302308	0.293606	-1.89695	NA	NA	NA	NA	NA	NA	NA	NA	NA	2.71762	NA	NA	NA	NA	NA	NA	NA	NA	NA	NA	0.628824	NA	NA	NA	1.26228	0.884352	0.507218	NA	NA	NA	NA	NA
4314	NK Cell (CD56+ CD16-) CD57hi Ki67lo CD38hi	HLA_DR	0.557037	0.00332583	0.293606	0.557037	1.09461	0.802114	0.752866	0.836697	0.923265	0.956743	0.939372	1.7573	1.17704	0.9783	0.796109	1.0292	1.01495	1.07243	0.991007	1.18911	2.06886	1.14641	1.23195	0.975158	3.08361	2.00566	1.22267	1.13958	2.42016	1.06276	1.37918	0.826	1.04564	2.07688	1.05168	2.48751
1866	CD41+ TOP2blo CD123hi	CD45RA	-1.77781	0.00346083	0.295168	-1.77781	NA	NA	NA	NA	NA	NA	NA	NA	NA	3.53906	NA	NA	NA	NA	NA	NA	NA	NA	NA	NA	1.76263	NA	NA	NA	2.16364	1.73016	1.38855	NA	NA	NA	NA	NA
2036	CD8+ T Cell (Central Memory) Ki67lo CD57lo PD_1hi	c_Casp3	0.202098	0.00340748	0.295168	0.202098	0.94314	0.935363	1.33511	0.865627	0.870481	0.866615	0.951616	1.14622	1.02055	0.739611	1.07934	0.92528	1.15286	1.10087	1.13774	0.779247	1.29618	1.34887	1.28362	1.23495	0.987667	0.96304	1.1308	1.09721	1.5271	1.32248	1.11812	1.26867	0.744226	1.25665	1.23027	1.27339
517	B Cell (Memory) Ki67lo T_betlo DNMT3Ahi	Trx	0.441005	0.00370239	0.310507	0.441005	3.11931	4.4528	4.36789	4.53399	4.24906	4.33453	4.14676	4.61498	4.51564	3.36957	4.43393	3.19566	4.4603	4.41868	4.85537	4.06323	4.76401	4.50107	4.62317	4.76413	4.44113	4.87916	4.75836	4.22879	4.46618	4.23207	4.82433	4.81939	4.25063	4.97499	4.83603	4.82434
2030	CD8+ T Cell (Central Memory) Ki67lo CD57hi	T_bet	0.38763	0.00414043	0.341551	0.38763	1.52292	NA	NA	NA	1.96515	2.09649	2.78253	2.89316	2.66374	NA	2.33541	2.19942	NA	2.08349	2.39126	1.82248	2.45641	2.88276	2.82679	2.43357	2.72599	2.48269	3.1041	2.42504	2.37073	2.49636	2.79447	2.93973	2.8156	2.57246	2.48865	2.39551
1664	CD4+ T Cell (Naive) CD25lo IL_7Rahi	Trx	0.374144	0.00444092	0.346357	0.374144	3.68533	4.01142	3.45965	3.20835	3.56484	3.6332	3.35151	3.68371	3.56042	3.05674	3.43657	4.18277	3.55601	3.54329	3.46366	3.15855	3.64032	3.68652	3.72174	3.50842	3.6095	3.69326	3.70686	4.183	4.36272	3.56991	4.20571	4.4986	3.53759	3.52643	4.59232	4.49945
2014	CD8+ T Cell (Central Memory) Ki67lo CD57hi	CD45RA	0.430157	0.00439682	0.346357	0.430157	2.05553	NA	NA	NA	2.24649	2.16022	2.16508	2.40605	2.18233	NA	1.55756	1.54801	NA	2.49117	2.2607	2.71543	2.75401	2.81738	2.43835	2.37634	3.50551	2.54034	2.68395	2.01962	2.15481	3.13228	2.52845	2.35924	2.40837	2.56526	2.42039	2.77979
4149	Monocyte (CD14+ CD16+) CD45RAlo CD11bhi DNMT3Alo	CD14	-0.454871	0.00447401	0.346357	-0.454871	NA	5.17958	5.30492	5.48919	5.56238	5.49127	5.49489	NA	NA	4.99052	5.4738	5.16	NA	5.60222	NA	NA	4.4814	NA	5.14327	5.31813	5.1312	NA	4.91739	NA	NA	NA	NA	4.52865	NA	NA	NA	NA
4465	NK Cell (CD56+ CD16-) CD57lo Ki67lo CD38lo	Ki67	0.474395	0.00446607	0.346357	0.474395	0.458617	0.572398	1.33497	0.919365	0.443654	0.397666	0.865147	0.627757	0.552719	0.45054	0.628172	1.51049	1.4185	0.765444	0.694067	0.582986	0.990968	1.0164	1.46971	2.17757	0.72752	0.975127	1.98494	0.637606	0.630042	0.750471	1.46222	1.97501	1.55164	1.4381	1.41646	0.609038
1444	CD4+ T Cell (EMRA) IL_7Ralo PD_1hi	c_Casp3	0.345495	0.00471886	0.347689	0.345495	0.641613	0.862864	NA	0.711124	0.666215	0.903684	0.847616	1.24621	0.867341	NA	NA	1.18839	NA	0.778717	0.962502	1.02821	0.856393	1.29083	NA	0.897906	1.09881	1.11342	0.863088	1.13833	1.23686	0.893457	1.77322	0.934862	1.73388	1.2805	1.85163	1.59986
2168	CD8+ T Cell (Effector Memory) Ki67lo CD57hi	HLA_DR	0.736033	0.00465719	0.347689	0.736033	3.18151	2.2248	1.93913	1.27649	1.84048	1.74773	1.48533	2.69139	1.70429	2.27152	1.48966	2.96613	NA	3.45322	1.79438	2.43359	3.42782	3.11461	2.47387	3.91804	3.72735	2.21509	1.93452	2.76602	2.39299	2.25316	2.59518	3.94976	2.27534	3.65927	2.08386	3.65597
2184	CD8+ T Cell (Effector Memory) Ki67lo CD57lo PD_1hi	c_Casp3	0.269363	0.0047676	0.347689	0.269363	0.876954	1.06331	1.38893	0.856335	0.883578	0.880058	NA	1.54703	0.921368	0.777075	1.41196	0.884138	1.05085	1.09436	0.921926	0.912434	1.60727	1.54488	1.20139	1.15974	1.09902	1.3786	1.27853	0.944801	1.6964	1.36821	1.60044	1.25915	0.743478	1.19768	1.4454	1.28648
2279	CD8+ T Cell (EMRA) CD57hi PD_1hi	HLA_DR	0.665721	0.0046239	0.347689	0.665721	1.76502	1.28715	2.88589	1.00713	1.60051	1.49086	1.68831	2.83697	2.07032	1.89221	1.61726	NA	1.83422	2.84442	1.86307	2.94223	2.91834	1.47111	2.15929	2.83511	3.74269	2.69778	1.82649	2.66692	2.47168	2.28803	2.4515	3.49631	2.18928	3.58742	2.36287	3.08733
561	B Cell (Plasmablast) p16hi	CD16	-1.34462	0.00487986	0.350792	-1.34462	5.03655	3.61947	0.382421	1.08754	0.885377	0.825824	1.32212	0.527357	1.97966	5.28495	1.6306	3.03765	0.434523	0.709322	1.66194	4.72681	0.380149	0.981198	1.16055	1.65938	0.759537	0.527192	0.53391	0	0.427149	1.47624	NA	0.335004	0.412121	1.0459	0.534184	0.678346
1884	CD41+ TOP2blo CD123hi	TIM_3	-2.23263	0.00518577	0.367533	-2.23263	NA	NA	NA	NA	NA	NA	NA	NA	NA	4.18758	NA	NA	NA	NA	NA	NA	NA	NA	NA	NA	1.89053	NA	NA	NA	2.41626	2.21845	1.29456	NA	NA	NA	NA	NA
2846	CM-_unassigned CD57hi	TIM_3	0.335722	0.00532939	0.372465	0.335722	0.866625	1.49499	1.60705	1.51128	1.81675	1.04348	1.80251	1.64625	1.24405	1.29274	1.18805	1.57217	1.89637	1.91146	1.60648	1.4446	1.9356	2.17168	2.10268	2.28578	1.99878	1.34681	2.1499	1.46532	1.36256	1.91241	1.24275	1.78974	1.80856	2.25356	1.6988	1.79148
1867	CD41+ TOP2blo CD123hi	CD56	-1.63762	0.00560838	0.386594	-1.63762	NA	NA	NA	NA	NA	NA	NA	NA	NA	2.45368	NA	NA	NA	NA	NA	NA	NA	NA	NA	NA	0.715926	NA	NA	NA	1.30076	0.704286	0.54328	NA	NA	NA	NA	NA
4757	NKT Cell CD57hi CD8alo	DNMT3A	-0.344593	0.00579729	0.394216	-0.344593	3.01904	3.20807	NA	3.43197	2.78804	2.84104	3.39414	3.08716	3.33926	2.7143	3.40023	3.68737	3.36409	3.4241	3.18182	NA	2.9037	2.97448	2.79116	2.90516	NA	2.7184	3.04664	NA	2.25846	3.3293	2.45277	2.64154	2.48117	2.97783	3.24993	3.32581
1259	CD4+ T Cell (Effector Memory) Ki67lo PD_1lo IL_7Rahi	c_Casp3	0.160058	0.00588226	0.394661	0.160058	0.647283	0.732913	0.674944	0.647698	0.617055	0.839577	0.715738	0.834601	0.700838	0.630304	0.655481	0.713066	0.87156	0.837696	0.894379	0.653051	1.01441	1.04432	0.954886	0.835764	0.90722	0.994812	0.977415	0.831935	0.955287	1.0817	0.469117	0.99464	0.497688	0.935375	0.837453	0.895093
193	B Cell (CD27+)_unassigned Ki67hi p16hi	CD25	-0.488117	0.00709877	0.398631	-0.488117	NA	0.546961	1.7767	0.801476	NA	0.657562	NA	1.10627	1.30854	0.928948	NA	1.51521	0.739392	1.15756	1.06889	NA	NA	0.797404	0.407163	0.864517	0.652021	0.618162	NA	0.074764	0.555741	NA	NA	NA	NA	NA	NA	NA
1382	CD4+ T Cell (EMRA) IL_7Rahi PD_1lo CD25hi	CD4	0.252811	0.00608587	0.398631	0.252811	NA	NA	NA	4.77605	NA	NA	4.56913	NA	4.78424	NA	4.47592	4.67287	4.62457	4.65418	4.47748	4.58157	4.81983	5.20377	NA	5.15345	NA	NA	NA	NA	NA	4.88662	NA	4.69834	4.69467	4.74476	4.81427	4.87562
1641	CD4+ T Cell (Naive) CD25lo IL_7Rahi	CD4	0.128482	0.00678738	0.398631	0.128482	4.71909	4.81246	4.68149	4.87205	4.82532	4.81565	4.65419	4.64345	4.75052	4.54943	4.56706	4.73204	4.71516	4.76682	4.56963	4.62884	4.89141	4.96477	4.85752	4.98367	4.91246	4.8815	4.7529	4.64998	4.58865	4.95314	4.88056	4.71555	4.75333	4.82927	4.83823	4.90596
1730	CD4+ T Cell (Naive) CD25lo IL_7Ralo TET2lo	p16	0.148827	0.00690645	0.398631	0.148827	0.515069	0.599089	0.480054	0.710245	0.569122	0.5378	0.663501	0.748948	0.695943	0.643146	0.724405	0.680052	0.724674	0.657189	0.788526	0.739802	0.695741	0.730134	0.860792	0.746123	0.668641	0.476898	0.763306	0.666721	0.828823	0.785911	0.976299	0.913642	0.647964	1.02635	1.05147	1.01999
1737	CD4+ T Cell (Naive) CD25lo IL_7Ralo TET2lo	TOP2b	0.189543	0.00712972	0.398631	0.189543	3.34546	3.46323	3.28191	3.5017	3.30575	3.40888	3.45775	3.61611	3.45473	2.63713	3.44221	3.5032	3.53254	3.36473	3.40017	3.37539	3.44597	3.81757	3.58716	3.53561	3.59656	3.5538	3.58527	3.25749	3.53171	3.77099	3.59551	3.50929	3.51802	3.50485	3.69929	3.61449
1853	CD41+ TOP2blo CD123hi	CD11c	-1.86929	0.00642299	0.398631	-1.86929	NA	NA	NA	NA	NA	NA	NA	NA	NA	4.37869	NA	NA	NA	NA	NA	NA	NA	NA	NA	NA	2.28588	NA	NA	NA	3.03016	2.64329	2.07826	NA	NA	NA	NA	NA
1859	CD41+ TOP2blo CD123hi	CD27	-2.02183	0.00632804	0.398631	-2.02183	NA	NA	NA	NA	NA	NA	NA	NA	NA	3.65321	NA	NA	NA	NA	NA	NA	NA	NA	NA	NA	1.38017	NA	NA	NA	2.04918	1.98649	1.10968	NA	NA	NA	NA	NA
1860	CD41+ TOP2blo CD123hi	CD3	-1.5311	0.00631905	0.398631	-1.5311	NA	NA	NA	NA	NA	NA	NA	NA	NA	2.5277	NA	NA	NA	NA	NA	NA	NA	NA	NA	NA	0.794022	NA	NA	NA	1.464	0.846942	0.881457	NA	NA	NA	NA	NA
2071	CD8+ T Cell (Central Memory) Ki67lo CD57lo PD_1hi	Trx	0.228058	0.00700452	0.398631	0.228058	4.05373	4.10628	4.39656	4.05462	3.78502	4.11306	3.86686	4.4313	4.13466	3.48761	4.30337	4.07964	4.19716	4.21582	4.11799	3.74755	4.33924	4.35041	4.32401	4.17977	4.0949	4.31178	4.23088	4.15794	3.83474	4.20494	4.4819	4.52323	4.45663	4.33468	4.63817	4.27694
2221	CD8+ T Cell (Effector Memory) Ki67lo CD57lo PD_1lo	c_Casp3	0.224375	0.00708295	0.398631	0.224375	0.849605	0.822685	1.59723	0.769937	0.771299	0.948487	0.854555	1.15281	0.867797	0.631415	0.763755	0.736832	1.02526	0.943858	0.981736	0.713795	1.16879	1.1462	1.22178	1.44587	1.20968	1.29835	1.26739	1.23192	1.0081	1.17063	0.847237	1.00431	0.5729	1.26028	1.05084	1.11679
2390	CD8+ T Cell (EMRA) CD57lo PD_1hi	HLA_DR	0.865373	0.00706053	0.398631	0.865373	2.99797	1.44255	4.48239	1.59852	2.0106	NA	NA	2.7344	2.44009	1.49652	1.7592	2.32095	2.3923	3.4176	1.72579	2.89458	3.87784	3.90752	2.74135	3.26948	3.83298	NA	NA	2.38238	2.61175	2.81667	2.39584	3.77703	2.58564	5.11259	3.37578	3.14183
2417	CD8+ T Cell (EMRA) CD57lo PD_1lo T_bethi	CD38	1.20691	0.00629979	0.398631	1.20691	0.891976	0.806027	NA	1.1625	1.51829	1.10991	4.20054	NA	NA	1.35415	2.21246	4.56368	NA	NA	2.40129	1.4709	2.1852	2.2729	4.3857	3.08545	3.27029	3.41999	3.8221	2.0083	2.5904	1.64861	3.7102	3.89524	4.36863	3.73555	NA	3.28478
3663	Monocyte (CD14- CD16+) CD45RAhi HLA_DRlo CD11clo	Tyro3	0.697863	0.00694469	0.398631	0.697863	2.57368	2.73852	NA	NA	NA	NA	3.40639	2.24206	NA	NA	2.9995	NA	NA	NA	3.1333	NA	NA	NA	NA	3.68518	NA	NA	3.34395	NA	NA	3.00496	3.47875	NA	NA	4.02103	3.74677	NA
4113	Monocyte (CD14+ CD16+) CD45RAlo CD11bhi DNMT3Ahi	CD16	-0.673023	0.00708845	0.398631	-0.673023	3.11237	3.03145	2.6981	3.41675	3.03847	3.4941	NA	2.32623	NA	2.01078	NA	1.92614	NA	2.58633	2.02535	NA	2.26282	NA	1.94144	1.6272	NA	NA	2.3434	NA	NA	2.21239	1.89539	1.88461	NA	NA	NA	NA
4674	NK Cell (CD56+ CD16+) CD57lo Ki67lo c_Casp3lo	CD38	0.305357	0.00660077	0.398631	0.305357	4.03825	4.64204	5.03013	4.77259	4.9381	4.76226	4.84268	4.51655	4.75025	4.60197	4.55601	4.84174	5.50465	4.99131	4.82639	4.54111	4.84289	5.0928	5.17425	5.1647	5.20322	5.15643	5.47582	NA	4.30084	4.77953	5.10504	4.95744	5.31096	5.22767	5.10832	5.07672
1494	CD4+ T Cell (EMRA) IL_7Ralo PD_1lo CD25hi	CD41	0.26136	0.00732207	0.404886	0.26136	1.16941	1.1799	1.07101	1.45358	1.49267	NA	1.2952	NA	1.03369	1.12384	1.12905	1.66894	1.26084	1.47111	1.10995	1.34067	1.33785	1.82365	1.52304	1.06947	NA	NA	1.36844	1.41658	1.51342	1.49361	1.4784	1.34537	1.32697	1.74539	1.9358	2.08093
1703	CD4+ T Cell (Naive) CD25lo IL_7Ralo TET2lo	c_Casp3	0.257672	0.0076347	0.417585	0.257672	0.659922	0.779722	0.619005	0.728166	0.673488	0.761948	0.761022	0.825487	0.845571	0.596807	0.663163	0.768787	0.81247	0.743027	0.800748	0.853694	0.915178	1.88368	0.997475	0.812323	0.893784	0.623415	0.987564	1.052	1.27139	1.489	0.579418	0.800161	0.488055	0.904885	1.09945	1.218
1542	CD4+ T Cell (EMRA) IL_7Ralo PD_1lo CD25lo	Ki67	1.05293	0.00788544	0.417758	1.05293	0.352934	0.510249	0.395343	0.484695	0.380686	0.449621	0.470715	0.598752	0.569317	0.4025	0.467281	0.949261	0.529577	0.51816	0.552286	0.66324	0.495771	2.69621	0.539734	5.22103	0.577547	3.10213	0.672426	0.554858	0.668482	0.944617	0.349134	3.34057	0.366663	0.739998	3.73854	1.13375
1999	CD8+ T Cell (Central Memory) Ki67lo CD57hi	c_Casp3	0.229255	0.00788693	0.417758	0.229255	1.02712	NA	NA	NA	1.17157	1.16187	1.22661	1.37035	1.15534	NA	0.984235	1.09681	NA	1.185	1.38056	0.941851	1.52425	1.83122	1.57946	1.52455	1.33982	1.39447	1.50014	1.14472	1.25249	1.44493	1.18395	1.49523	0.804448	1.34134	1.37275	1.40896
2713	CM- HLADR+ CD16lo CD45RAhi Ki67lo	CD38	1.1338	0.00778251	0.417758	1.1338	2.72847	1.5872	3.9588	1.14087	4.52981	1.10456	1.03249	3.91624	2.09343	1.90229	4.65452	NA	3.0715	3.754	1.22485	1.69665	4.28895	3.84384	3.81862	3.12865	4.28132	4.07802	2.51045	3.3261	3.56188	4.1107	4.55622	4.57885	4.30642	4.78447	2.83003	1.09161
112	B Cell (CD27-) Ki67lo CD38lo DNMT3Ahi	c_Casp3	0.19747	0.00804761	0.421829	0.19747	0.495813	0.534399	0.474638	0.616969	0.561106	0.580231	0.600794	0.692916	0.657867	0.58055	0.583411	0.573845	0.731168	0.67147	0.755196	0.583736	0.85433	0.851078	1.05008	0.808534	1.00573	0.637874	NA	0.785008	1.28867	0.793883	0.453112	0.743939	0.174754	0.801876	0.920255	0.881158
136	B Cell (CD27-) Ki67lo CD38lo DNMT3Ahi	Ki67	0.284454	0.00882333	0.443457	0.284454	0.392199	0.435821	0.398239	0.500327	0.388746	0.371215	0.594072	0.447423	0.603241	0.452371	0.487294	0.461815	0.690263	0.615127	0.665729	0.621696	0.724872	1.06348	2.02428	0.640567	0.87221	0.519157	NA	0.39633	0.788501	0.710768	0.655819	0.875017	0.343546	0.790662	0.904486	0.574839
1508	CD4+ T Cell (EMRA) IL_7Ralo PD_1lo CD25hi	p16	0.235539	0.00863814	0.443457	0.235539	0.47396	0.54233	0.495085	0.641169	0.766718	NA	0.64195	NA	0.470141	0.703603	0.566491	0.868327	0.697547	0.645035	0.658923	0.842236	0.69044	0.819564	0.722574	1.19397	NA	NA	0.663502	0.729387	0.75238	0.647192	0.773922	0.909213	0.528354	1.17212	1.44768	1.26077
1723	CD4+ T Cell (Naive) CD25lo IL_7Ralo TET2lo	DNMT3A	0.126385	0.00873288	0.443457	0.126385	2.98559	3.03262	2.98528	2.85677	2.78671	2.88045	2.99714	3.13414	3.06124	2.80694	3.08775	2.98018	2.85464	2.89531	2.92841	2.85911	2.98667	3.04246	3.21775	2.93188	2.97307	2.83043	3.04059	3.03715	3.00064	3.17891	3.22248	3.12158	3.1029	3.06959	3.26329	3.13507
1858	CD41+ TOP2blo CD123hi	CD25	-1.40979	0.0087081	0.443457	-1.40979	NA	NA	NA	NA	NA	NA	NA	NA	NA	2.69848	NA	NA	NA	NA	NA	NA	NA	NA	NA	NA	1.54689	NA	NA	NA	1.24474	1.49771	0.865435	NA	NA	NA	NA	NA
2199	CD8+ T Cell (Effector Memory) Ki67lo CD57lo PD_1hi	CD45RA	0.33782	0.00896458	0.443457	0.33782	1.99489	2.43196	2.11631	2.40277	2.19654	2.081	NA	2.28516	2.14719	1.9473	1.58012	1.49507	2.15986	2.54572	2.36118	2.4447	2.6623	2.6183	2.39585	2.3629	3.4481	2.42441	2.37922	1.9433	2.09879	3.06534	2.09305	2.17582	2.49152	2.49108	2.42108	2.66982
2215	CD8+ T Cell (Effector Memory) Ki67lo CD57lo PD_1hi	T_bet	0.347458	0.008989	0.443457	0.347458	1.72002	1.30163	1.23808	0.629311	1.23335	1.2662	NA	2.00913	1.75242	1.04578	1.70866	1.5163	1.66085	1.60125	1.55759	1.33876	1.8168	1.53104	2.00486	2.00723	2.57842	1.58559	1.52267	1.64098	1.84859	1.81814	1.82898	2.13409	0.931309	2.00366	1.45663	1.8683
2353	CD8+ T Cell (EMRA) CD57hi PD_1lo T_betlo	HLA_DR	0.8212	0.00909843	0.444498	0.8212	1.04451	1.18722	1.26452	1.31198	1.85868	1.3896	1.86299	2.15287	1.65741	1.36623	NA	NA	NA	2.8514	2.22026	2.32367	2.08214	NA	NA	2.73939	3.71336	2.19255	1.87912	2.92221	2.43667	2.51157	2.18742	4.13103	0.355021	NA	2.51149	3.50498
65	B Cell (CD27-) Ki67lo CD38hi DNMT3Ahi	p16	0.164868	0.0100436	0.46634	0.164868	0.671968	0.74068	0.841814	0.657737	0.617284	0.584431	0.808841	1.06873	0.722776	0.893869	0.890407	0.450596	0.863299	0.826303	1.0101	0.766621	0.920594	0.988708	1.06339	0.939905	0.767754	0.789885	NA	0.68795	0.766619	0.801646	1.02936	0.95063	0.988309	1.14638	1.05683	1.21455
73	B Cell (CD27-) Ki67lo CD38hi DNMT3Ahi	Trx	0.394991	0.0103919	0.46634	0.394991	3.13209	3.37108	3.16006	3.52575	2.97136	2.81255	3.40258	3.73748	3.44395	3.45032	3.58584	3.20538	3.8134	3.27523	3.35993	3.44565	3.35369	3.58071	3.64399	3.96083	3.37758	5.163	NA	3.12721	3.93218	3.68144	3.45579	3.5017	4.6199	3.62867	3.41263	3.82239
180	B Cell (CD27-) Ki67lo CD38lo DNMT3Alo	T_bet	0.302328	0.0105063	0.46634	0.302328	0.230355	0.310757	0.131618	0.610897	0.424154	0.342796	0.494308	0.482362	0.474668	0.316071	0.401046	0.835655	0.463627	0.466949	0.482242	0.500581	NA	0.482674	0.438411	0.422525	0.421517	0.652502	0.792203	1.01897	0.51291	0.483332	0.213051	1.74433	1.38721	0.668496	1.10991	0.71946
439	B Cell (Memory) Ki67hi	T_bet	-0.565119	0.0102276	0.46634	-0.565119	NA	2.29794	2.24828	2.87304	0.821328	0.716201	0.812821	1.78848	1.77062	1.89431	1.46045	1.2927	1.33656	1.75987	1.66616	2.36133	1.23841	0.705688	0.757247	0.607032	0.537882	0.314799	1.76811	0.877899	1.18213	1.30295	1.09462	1.72387	0.27738	1.45285	1.78396	2.10669
591	B Cell (Plasmablast) p16hi	Trx	-0.401382	0.0109762	0.46634	-0.401382	6.24316	5.56345	5.89928	5.10921	5.61298	5.5361	5.13572	5.7136	5.82994	6.49243	5.58	5.17872	6.00358	6.30074	5.97675	6.42996	5.76586	5.02182	5.90837	5.57651	5.2605	4.91614	5.45955	5.63145	5.53213	5.77257	NA	5.47802	4.33064	5.37375	5.3158	5.45392
874	CD4- CD8- T Cell CD57lo Ki67lo CD38lo	IL_7Ra	-0.445575	0.0105014	0.46634	-0.445575	0.99002	1.64188	1.3375	1.77663	1.7874	1.79053	2.07511	2.16621	2.29036	1.96156	1.64405	2.05659	2.72485	2.36345	2.1322	2.66897	1.10768	1.81346	1.53772	1.46607	1.43507	0.734721	1.70803	1.20934	0.862095	2.13197	0.889772	1.55784	1.38683	1.86617	2.05659	2.51475
887	CD4- CD8- T Cell CD57lo Ki67lo CD38lo	Trx	0.274208	0.0109669	0.46634	0.274208	3.92792	3.98729	4.12237	3.95881	3.77337	4.12248	3.83118	4.31545	3.92286	3.24364	4.14898	4.08239	4.23698	4.09733	4.10692	3.67572	4.07668	4.17787	4.23454	4.65195	4.08391	4.17149	4.06472	3.83454	3.61015	4.02845	4.50584	4.87448	4.50413	4.41415	4.44775	4.26034
941	CD4+ CD8+ T Cell CD57lo Ki67hi	CD45RA	-0.921502	0.011121	0.46634	-0.921502	4.54797	4.89232	3.50092	4.07334	4.14704	5.23356	4.51129	4.37979	4.37818	NA	4.17729	3.8167	4.15405	5.00499	NA	NA	2.36504	3.11115	3.78625	4.45815	4.30551	1.82957	NA	NA	NA	5.11397	NA	1.75025	3.84497	3.7766	2.30324	4.74416
1148	CD4+ T Cell (Central Memory) Ki67lo CD25lo PD_1lo	c_Casp3	0.146247	0.0106642	0.46634	0.146247	0.654033	0.670871	0.711271	0.653183	0.69833	0.761217	0.706187	0.826037	0.730192	0.567949	0.689509	0.670613	0.929403	0.841614	0.887799	0.754876	0.941989	0.966114	0.971987	0.82861	0.845147	0.76328	0.948096	0.987514	1.06177	0.99544	0.496328	0.755853	0.51992	1.05885	1.0152	0.936932
1578	CD4+ T Cell (Naive) CD25hi IL_7Rahi	JAK2	0.198612	0.010171	0.46634	0.198612	NA	NA	NA	NA	NA	NA	1.42903	1.64071	NA	1.68106	1.38637	NA	1.66895	1.60873	1.57034	1.51719	1.85175	1.94454	1.83006	1.80374	1.81232	NA	NA	NA	1.49032	1.71241	1.67841	1.78492	1.8809	1.58612	NA	NA
1861	CD41+ TOP2blo CD123hi	CD33	-1.0619	0.0108109	0.46634	-1.0619	NA	NA	NA	NA	NA	NA	NA	NA	NA	2.38505	NA	NA	NA	NA	NA	NA	NA	NA	NA	NA	1.39656	NA	NA	NA	1.36875	1.49823	1.02904	NA	NA	NA	NA	NA
1871	CD41+ TOP2blo CD123hi	DNMT3A	-1.65652	0.0100443	0.46634	-1.65652	NA	NA	NA	NA	NA	NA	NA	NA	NA	3.1961	NA	NA	NA	NA	NA	NA	NA	NA	NA	NA	2.06535	NA	NA	NA	1.53547	1.50009	1.05743	NA	NA	NA	NA	NA
1992	CD8+ T Cell (Central Memory) Ki67hi	PD_1	-0.476597	0.0106502	0.46634	-0.476597	3.86519	3.67475	3.93942	3.91154	3.89283	3.74759	4.07052	3.5207	3.57402	3.96645	4.11795	3.97828	4.62948	4.17636	3.91249	3.46107	4.20534	2.86927	3.84222	3.66369	3.36384	3.23164	2.81851	3.15187	2.90219	4.36301	2.07043	3.55391	4.39132	3.73605	2.6797	3.97009
4165	Monocyte (CD14+ CD16+) CD45RAlo CD11bhi DNMT3Alo	DNMT3A	-0.629419	0.0110976	0.46634	-0.629419	NA	2.42982	1.64007	1.8864	2.66432	2.79456	2.04706	NA	NA	2.51604	1.61567	2.74857	NA	2.03354	NA	NA	1.35971	NA	1.01164	1.93086	2.18304	NA	1.41978	NA	NA	NA	NA	1.7441	NA	NA	NA	NA
4341	NK Cell (CD56+ CD16-) CD57hi Ki67lo CD38lo	CD38	0.850678	0.0107562	0.46634	0.850678	2.87784	2.94283	2.87707	3.73364	2.86088	2.1096	3.87063	NA	2.63211	1.9355	3.12521	NA	4.22541	3.39401	NA	2.39222	NA	NA	4.17232	4.59035	NA	2.54856	4.19802	NA	2.59501	3.41101	NA	NA	4.64931	4.46823	4.00734	NA
4462	NK Cell (CD56+ CD16-) CD57lo Ki67lo CD38lo	HLA_DR	0.7784	0.00983197	0.46634	0.7784	1.75035	0.875232	0.952758	0.967173	1.8202	1.04631	1.36328	4.71355	1.56051	0.824885	0.914501	1.04728	0.945019	1.68629	0.835584	1.47479	2.19871	2.40912	2.91538	3.37947	3.15774	2.03639	2.00872	2.0772	2.354	1.35871	1.45768	2.46903	1.29854	2.31399	0.972994	2.82445
4868	NKT Cell CD57lo CD8alo CD38hi	DNMT3A	-0.282599	0.0109599	0.46634	-0.282599	3.31744	NA	NA	3.16449	3.22296	NA	3.45937	3.78505	3.62512	NA	3.3965	3.16582	3.47218	3.37978	3.6327	3.12384	3.33379	3.18321	3.04008	3.34344	2.87488	2.77032	3.30349	NA	2.45766	3.31371	2.98666	3.23633	2.65951	3.34436	3.39566	3.44947
146	B Cell (CD27-) Ki67lo CD38lo DNMT3Ahi	TOP2b	0.219999	0.0118978	0.475157	0.219999	3.46634	3.82651	3.52317	3.78606	3.53872	3.56033	3.75202	3.82191	3.71834	3.2224	3.7556	3.62976	3.65459	3.63822	3.86547	3.6511	3.87434	4.12823	4.05956	4.24055	4.0074	3.90533	NA	3.22097	3.38893	3.9006	3.97471	3.95474	3.69488	3.83047	4.14462	3.73456
1886	CD41+ TOP2blo CD123hi	Trx	-0.885961	0.0118518	0.475157	-0.885961	NA	NA	NA	NA	NA	NA	NA	NA	NA	4.87635	NA	NA	NA	NA	NA	NA	NA	NA	NA	NA	3.93959	NA	NA	NA	4.10676	4.07742	3.83777	NA	NA	NA	NA	NA
2813	CM-_unassigned CD57hi	c_Casp3	0.290412	0.0115208	0.475157	0.290412	1.03485	1.53855	1.67581	1.46294	1.26679	1.13065	1.1704	1.24654	0.969042	0.937204	0.932331	1.74199	1.45465	1.24289	1.55938	0.938709	2.14181	1.9162	1.80276	1.89492	1.1475	1.40193	1.67368	1.13708	1.39131	1.56812	0.805247	1.62745	1.44009	1.82219	1.63703	1.54196
3602	Monocyte (CD14- CD16+) CD45RAhi HLA_DRlo CD11chi	CD4	0.693109	0.0117131	0.475157	0.693109	NA	NA	2.17775	1.10155	NA	1.71587	NA	2.70286	NA	NA	1.623	0.676411	NA	NA	1.79424	NA	NA	NA	2.19947	2.89489	NA	NA	2.22013	NA	2.26982	2.29193	2.41436	NA	NA	2.59411	2.13639	NA
4210	Monocyte (CD14+ CD16+) CD45RAlo CD11blo DNMT3Ahi	p53	-0.290098	0.0118671	0.475157	-0.290098	0.556671	NA	0.586269	NA	0.248354	NA	NA	0.310641	NA	NA	NA	0.38085	NA	0.7347	0.254119	NA	0.0347729	0.240357	0.0600972	0.194095	NA	NA	0.225856	NA	NA	0.137036	NA	NA	NA	NA	NA	NA
4772	NKT Cell CD57hi CD8alo	Trx	-0.422864	0.011802	0.475157	-0.422864	4.07284	4.39456	NA	3.99913	4.06554	4.03332	4.00304	4.25608	4.37351	3.0384	4.36842	4.61826	4.55727	4.36802	4.17968	NA	4.17794	3.8372	3.47143	3.18158	NA	3.93863	3.84513	NA	3.52869	4.17898	3.35534	3.493	2.75557	4.09521	4.20121	4.34805
2219	CD8+ T Cell (Effector Memory) Ki67lo CD57lo PD_1hi	Trx	0.269254	0.0124571	0.493574	0.269254	4.16009	4.1397	4.26814	4.16325	3.89509	4.3844	NA	4.352	4.15615	3.30593	4.32027	4.01185	4.18732	4.15985	4.03673	3.70407	4.29436	4.5486	4.37048	4.3052	4.21582	4.36027	4.05197	3.80209	3.9057	4.23663	4.57877	4.62216	4.49854	4.65266	4.91469	4.27791
1563	CD4+ T Cell (Naive) CD25hi IL_7Rahi	CD27	0.255951	0.0128527	0.501357	0.255951	NA	NA	NA	NA	NA	NA	3.66967	3.622	NA	3.44282	3.58891	NA	3.64289	3.67887	3.65027	3.4485	4.05269	4.04882	4.08847	3.92057	3.9707	NA	NA	NA	3.33479	3.81932	4.03581	3.68549	3.65396	3.72773	NA	NA
4146	Monocyte (CD14+ CD16+) CD45RAlo CD11bhi DNMT3Alo	CD11b	-0.932702	0.0128107	0.501357	-0.932702	NA	3.31155	3.19144	4.09283	4.34143	3.96869	3.40696	NA	NA	3.18073	3.19466	2.72319	NA	3.03775	NA	NA	2.64434	NA	3.20691	3.20473	3.25182	NA	1.42842	NA	NA	NA	NA	1.33711	NA	NA	NA	NA
1777	CD41+ TOP2bhi CD123lo CD45hi	c_Casp3	0.256016	0.0133479	0.508838	0.256016	0.737362	1.02566	0.864497	1.08552	1.24591	0.938569	0.953597	1.25446	1.3256	1.36824	1.19666	1.04626	1.2288	1.4482	1.35997	1.00915	1.11587	1.31303	1.69437	1.50699	NA	1.19074	1.76604	1.69599	2.09437	1.35877	1.35912	1.23296	0.748135	1.31637	1.32271	1.08272
2491	CD8+ T Cell (Naive) CD57hi	CD38	0.84211	0.0132815	0.508838	0.84211	1.51058	1.39907	4.63059	1.64213	1.19711	1.13224	2.74432	3.7051	2.02572	3.86627	1.7235	2.16834	NA	1.82816	1.49514	1.54076	2.37215	3.28476	2.78935	2.71999	3.31052	2.6596	3.44986	2.08413	2.71772	5.33146	2.70112	3.16417	3.43035	3.00835	2.17035	3.06284
4098	Monocyte (CD14+ CD16+) CD45RAhi CD11blo DNMT3Alo	p16	0.441144	0.013169	0.508838	0.441144	0.318779	0.678354	NA	0.382621	NA	NA	0.401198	NA	NA	0	NA	0.203949	NA	0.758572	NA	NA	NA	0.651957	0.840828	NA	0.879783	NA	NA	NA	NA	0.959706	NA	NA	NA	NA	NA	NA
2051	CD8+ T Cell (Central Memory) Ki67lo CD57lo PD_1hi	CD45RA	0.323417	0.0135505	0.512677	0.323417	2.01758	2.50862	1.94785	2.66479	2.16252	2.05229	2.01764	2.35151	2.13557	2.05048	1.55636	1.56966	2.17853	2.63573	2.38978	2.47903	2.65065	2.64711	2.4081	2.36952	3.43495	2.22642	2.42326	1.88997	2.09165	3.106	2.38546	2.10996	2.43839	2.51799	2.48894	2.70424
3291	Dendritic Cell (Plasmacytoid) Ki67lo Tyro3lo DNMT3Ahi	TOP2b	-0.625009	0.013975	0.524792	-0.625009	NA	4.21526	NA	4.455	4.03162	NA	NA	NA	4.17695	3.90178	NA	NA	5.09308	4.10869	4.25429	4.31547	NA	NA	4.14691	NA	4.04445	NA	3.94821	NA	3.63301	NA	2.94559	NA	4.1719	2.71986	NA	NA
1880	CD41+ TOP2blo CD123hi	P90RSK	-1.53966	0.0141843	0.528706	-1.53966	NA	NA	NA	NA	NA	NA	NA	NA	NA	3.17793	NA	NA	NA	NA	NA	NA	NA	NA	NA	NA	1.91305	NA	NA	NA	2.02293	1.52117	1.09592	NA	NA	NA	NA	NA
1870	CD41+ TOP2blo CD123hi	CD8a	-1.933	0.0143672	0.531588	-1.933	NA	NA	NA	NA	NA	NA	NA	NA	NA	3.24931	NA	NA	NA	NA	NA	NA	NA	NA	NA	NA	1.14351	NA	NA	NA	1.87956	1.62855	0.613647	NA	NA	NA	NA	NA
1887	CD41+ TOP2blo CD123hi	Tyro3	-1.58578	0.0145453	0.534247	-1.58578	NA	NA	NA	NA	NA	NA	NA	NA	NA	3.43902	NA	NA	NA	NA	NA	NA	NA	NA	NA	NA	2.25269	NA	NA	NA	1.99382	1.94248	1.224	NA	NA	NA	NA	NA
573	B Cell (Plasmablast) p16hi	CD57	-0.253504	0.0151054	0.54606	-0.253504	0.319579	0.718407	0.372632	0.241235	0.229694	0.364741	1.1069	0.617333	0.0401947	1.39224	0.024571	0.204606	0.365247	0.328594	0.458736	0.422093	0.175362	0.186592	0.0811357	0.13882	0.255104	0.236794	0.0867228	0.122883	0.0997966	0.100287	NA	0.275858	0.18814	0.16281	0.535738	0.307775
1501	CD4+ T Cell (EMRA) IL_7Ralo PD_1lo CD25hi	DNMT3A	0.211315	0.015079	0.54606	0.211315	2.97358	3.08481	2.79888	2.86174	3.34463	NA	2.91547	NA	2.8188	2.6489	3.11534	3.27192	2.85766	2.97945	2.72522	2.88671	2.90775	3.36968	3.10651	3.28199	NA	NA	2.79959	3.04356	3.1813	3.0975	3.11328	3.30672	2.9412	3.45391	3.59426	3.04427
1707	CD4+ T Cell (Naive) CD25lo IL_7Ralo TET2lo	CD14	0.22418	0.0152239	0.54606	0.22418	1.62092	1.81136	1.58142	1.89107	1.70025	1.65754	1.94544	2.04433	1.97006	1.62395	1.81016	2.08159	1.90089	2.0175	1.97491	2.0782	2.01574	2.33838	1.86088	2.34949	1.92518	1.60562	2.2138	1.73941	1.93289	2.33012	1.92559	1.95569	1.72426	2.24782	2.65451	2.47711
1724	CD4+ T Cell (Naive) CD25lo IL_7Ralo TET2lo	HLA_DR	0.662416	0.0156265	0.54606	0.662416	0.974736	1.20298	0.91116	1.14841	1.0147	0.977544	1.31645	1.43187	1.3069	1.12716	1.22164	2.15662	1.24684	1.40157	1.32622	1.26244	1.08249	3.65412	1.00447	1.39979	1.1269	0.963107	1.58151	2.12313	2.85485	1.84227	1.15851	1.53562	1.06328	2.41464	2.34572	4.47545
2330	CD8+ T Cell (EMRA) CD57hi PD_1lo T_bethi	Trx	0.147203	0.0153428	0.54606	0.147203	3.72617	3.65254	3.76049	3.59718	3.74479	3.95726	3.66926	4.16134	3.80572	NA	3.85627	3.81892	NA	3.95305	3.90132	3.61364	3.87928	4.02976	3.89858	3.94108	3.77465	4.0167	3.81122	3.87973	3.8115	3.71663	3.94777	4.09937	4.07581	4.1443	4.06366	4.08571
3365	Granulocyte (Basophil) c_Casp3hi	TOP2b	0.379613	0.0154412	0.54606	0.379613	3.49431	3.86917	3.49263	3.77654	3.87855	4.13659	3.90602	3.71112	3.70504	3.58969	3.50456	3.85772	3.79061	3.96474	2.53132	3.32172	3.7892	3.81205	4.11713	3.77558	4.71378	5.18499	3.8717	NA	NA	4.06696	3.37284	3.69666	3.87662	3.9297	3.94398	4.37744
3451	Granulocyte (Basophil) c_Casp3lo CD38lo TOP2bhi	CD3	-0.21068	0.0155827	0.54606	-0.21068	0.464083	0.368018	0.386178	0.330728	NA	0.359659	0.44477	0.598446	NA	0.815104	0.654411	0.370022	0.747277	0.678112	0.59378	0.810625	0.369563	0.381675	0.56177	0.374617	0.0302237	0	0.684929	NA	NA	0.64165	0.500575	0.14825	0	0.563388	0.270973	0.144075
1183	CD4+ T Cell (Central Memory) Ki67lo CD25lo PD_1lo	Trx	0.19923	0.0161973	0.558251	0.19923	4.15791	4.2803	4.21239	3.78813	4.09213	4.37588	3.8548	4.38701	4.4688	3.4712	4.34481	4.21015	4.20697	4.29383	4.32543	3.9604	4.21358	4.40543	4.34843	4.33274	4.16549	4.30292	4.11556	4.1401	4.20103	4.32361	4.5074	4.60191	4.36873	4.52541	4.57371	4.49178
2500	CD8+ T Cell (Naive) CD57hi	DNMT3A	-0.195041	0.016141	0.558251	-0.195041	2.88393	2.72142	2.99512	2.87738	2.68749	2.78853	3.18609	2.86141	2.9069	2.75476	3.06741	2.82621	NA	2.86961	3.0231	3.09609	2.9931	2.84684	2.60632	2.76527	2.60273	2.52067	2.82337	2.28191	2.14564	2.99806	2.86104	2.60433	2.58953	2.72667	3.01315	2.94918
1875	CD41+ TOP2blo CD123hi	Ki67	-1.67796	0.0173201	0.592889	-1.67796	NA	NA	NA	NA	NA	NA	NA	NA	NA	3.21327	NA	NA	NA	NA	NA	NA	NA	NA	NA	NA	2.07853	NA	NA	NA	1.50285	1.68407	0.87578	NA	NA	NA	NA	NA
2019	CD8+ T Cell (Central Memory) Ki67lo CD57hi	DNMT3A	-0.273629	0.0178756	0.60747	-0.273629	3.06005	NA	NA	NA	2.67291	2.87665	2.86617	2.7323	2.91347	NA	2.92983	2.87262	NA	2.8986	2.97969	2.99613	2.92185	2.70754	2.73185	2.67569	2.67773	2.67205	2.70596	2.15837	2.06788	2.85802	2.60869	2.48473	1.76226	2.87789	2.98931	2.97438
4293	NK Cell (CD56+ CD16-) CD57hi Ki67lo CD38hi	c_Casp3	0.275584	0.0179875	0.60747	0.275584	1.00522	1.56372	1.6704	1.38762	1.34801	1.18534	1.39031	1.42567	1.02849	1.28318	1.2403	2.1831	1.56804	1.37296	1.66653	1.02826	2.10235	2.06477	1.77318	1.73912	1.24632	1.35205	1.87179	1.07944	1.38933	1.89759	1.41387	2.02255	1.24791	1.84454	1.82799	1.88371
2178	CD8+ T Cell (Effector Memory) Ki67lo CD57hi	T_bet	0.267706	0.0185734	0.614876	0.267706	2.04828	2.11896	2.55938	2.41798	2.29389	2.31464	2.5406	2.49609	2.48283	1.33448	2.49358	2.04829	NA	1.96726	2.2928	1.72724	2.18169	2.61689	2.7733	2.23722	2.69899	2.36876	2.94613	2.33709	2.20717	2.39404	2.29088	2.79149	2.11785	2.72568	2.54225	2.39923
3268	Dendritic Cell (Plasmacytoid) Ki67lo Tyro3lo DNMT3Ahi	CD38	-0.961794	0.0184671	0.614876	-0.961794	NA	3.39333	NA	3.76462	3.12573	NA	NA	NA	3.51576	3.50112	NA	NA	4.63063	3.46902	3.67225	3.5648	NA	NA	3.40131	NA	2.20159	NA	3.74365	NA	2.77843	NA	0.563212	NA	3.40501	2.55878	NA	NA
3355	Granulocyte (Basophil) c_Casp3hi	Ki67	0.422267	0.0183367	0.614876	0.422267	0.832011	1.15801	0.320765	1.42304	1.70341	1.48838	1.35057	1.33941	0.819089	0.311883	0.76939	2.01722	1.57339	1.53631	1.22126	1.12836	1.27963	1.25208	1.50115	1.48123	1.35103	2.63577	1.68584	NA	NA	1.77865	0.654133	1.43689	1.58987	1.87292	1.75508	2.25588
808	CD4- CD8- T Cell CD57lo Ki67hi	PD_1	-0.588185	0.019136	0.618353	-0.588185	3.38869	2.7112	3.36484	1.72033	2.1577	3.55916	2.36458	3.34408	2.4096	NA	3.90632	3.90597	3.6445	2.96816	3.29421	2.68745	3.42266	1.44909	2.20966	2.84546	2.97035	2.43067	2.00295	2.24792	2.17035	3.13598	NA	3.29745	1.08698	3.05926	2.01074	2.26448
1169	CD4+ T Cell (Central Memory) Ki67lo CD25lo PD_1lo	HLA_DR	0.396965	0.020014	0.618353	0.396965	0.992524	1.13251	1.6926	1.04819	1.20114	1.13579	1.20143	1.42394	1.2363	0.980718	1.18617	1.18769	1.39432	1.50056	1.33165	2.05285	1.2976	1.81276	1.13785	2.73909	1.80039	1.41749	1.4486	1.73584	1.28476	1.4534	1.31879	1.74674	1.11125	3.40589	1.83037	1.509
1360	CD4+ T Cell (EMRA) IL_7Rahi PD_1hi	p16	0.308455	0.0195909	0.618353	0.308455	NA	NA	NA	NA	0.720262	NA	NA	0.777377	0.742761	0.65243	NA	NA	NA	NA	NA	0.866682	NA	0.8432	NA	0.949914	1.0221	NA	1.03844	0.815377	NA	NA	1.61257	NA	NA	1.08286	1.07772	1.10104
1419	CD4+ T Cell (EMRA) IL_7Rahi PD_1lo CD25lo	CD4	0.131089	0.019272	0.618353	0.131089	4.56223	4.88092	4.50339	4.71131	4.81098	4.7342	4.45077	4.72359	4.54965	4.3659	4.4436	4.60816	4.52614	4.58524	4.37954	4.51256	4.73807	4.88276	4.71387	4.81548	NA	4.68028	4.51068	4.64517	4.60478	4.81313	4.67307	4.71631	NA	4.65486	4.75502	4.81142
1493	CD4+ T Cell (EMRA) IL_7Ralo PD_1lo CD25hi	CD4	0.17233	0.0203005	0.618353	0.17233	4.61307	4.56691	4.49259	4.77699	4.80839	NA	4.47224	NA	4.37466	4.26875	4.4428	4.75394	4.44975	4.62318	4.35356	4.42527	4.79644	4.89905	4.67438	4.9032	NA	NA	4.44104	4.32632	4.44627	4.80936	4.82644	4.62811	4.67592	4.87292	4.81798	4.71728
1545	CD4+ T Cell (EMRA) IL_7Ralo PD_1lo CD25lo	p16	0.141849	0.0198793	0.618353	0.141849	0.480924	0.653497	0.486951	0.739485	0.652343	0.700126	0.601371	0.960673	0.646147	0.650774	0.67074	0.734786	0.937325	0.669132	0.808871	0.969525	0.65919	0.798202	0.783241	0.963995	0.856503	0.710697	0.709352	0.780666	0.777996	0.766949	0.878146	0.969509	0.676835	1.01048	1.06713	1.22336
1591	CD4+ T Cell (Naive) CD25hi IL_7Rahi	Tyro3	0.30935	0.0193642	0.618353	0.30935	NA	NA	NA	NA	NA	NA	2.88369	2.92318	NA	3.47404	2.85826	NA	3.01156	2.93047	3.11392	3.27699	3.44224	4.01443	3.31658	3.56427	3.43018	NA	NA	NA	3.08262	3.09713	3.45574	3.06988	3.46793	3.111	NA	NA
1701	CD4+ T Cell (Naive) CD25lo IL_7Ralo TET2hi	Trx	0.377691	0.0202491	0.618353	0.377691	3.71048	3.62207	3.36542	3.19833	NA	3.63608	NA	3.65877	3.34963	NA	3.51915	NA	3.46935	3.37129	NA	NA	3.68985	3.66632	3.67938	NA	3.57358	3.56547	3.58129	NA	NA	3.58775	NA	4.42483	NA	3.53041	4.79571	4.45063
1863	CD41+ TOP2blo CD123hi	CD4	-1.04788	0.0199533	0.618353	-1.04788	NA	NA	NA	NA	NA	NA	NA	NA	NA	3.07692	NA	NA	NA	NA	NA	NA	NA	NA	NA	NA	2.12011	NA	NA	NA	1.86433	2.36998	1.76173	NA	NA	NA	NA	NA
2427	CD8+ T Cell (EMRA) CD57lo PD_1lo T_bethi	HLA_DR	0.953859	0.0201179	0.618353	0.953859	1.20429	1.12041	NA	1.77026	2.63556	2.10808	2.43834	NA	NA	1.88463	2.16218	5.32957	NA	NA	1.95404	2.83276	2.76912	2.24952	2.23398	3.87629	4.00027	3.47457	2.30626	2.67926	2.70506	2.39234	3.07592	4.9089	3.36756	4.7636	NA	4.1963
2454	CD8+ T Cell (EMRA) CD57lo PD_1lo T_betlo	CD38	0.636339	0.0198078	0.618353	0.636339	2.11055	2.36865	3.29063	1.90011	0.938582	1.07846	1.85508	4.1129	1.40286	1.18769	0.831887	2.1132	1.50101	1.48458	1.55292	1.22664	2.99439	3.70241	1.91696	2.87531	2.98097	2.77168	2.16397	1.66228	2.19431	2.58065	3.32506	2.27127	1.70139	1.79482	2.34181	1.85988
2941	CM-_unassigned CD57lo CD45RAlo T_bethi	CD57	-0.946408	0.0194778	0.618353	-0.946408	NA	NA	NA	NA	NA	NA	NA	NA	NA	NA	1.65375	NA	NA	NA	NA	1.39622	NA	NA	0.870607	0.890124	NA	NA	NA	NA	NA	NA	NA	NA	0	NA	NA	0.553564
4441	NK Cell (CD56+ CD16-) CD57lo Ki67lo CD38lo	c_Casp3	0.259725	0.0203988	0.618353	0.259725	0.841658	0.924181	0.947836	0.990552	0.821682	0.916	1.12425	1.71283	0.935962	0.960775	0.945423	1.22674	1.35649	1.03567	1.0541	0.900578	2.07442	1.0207	1.25327	1.50803	0.849238	1.00539	1.65878	1.45243	0.882336	1.04211	0.857527	1.6004	1.41368	1.75944	1.38677	1.08581
4928	Root_unassigned CD3hi	CD19	-1.17566	0.020076	0.618353	-1.17566	1.60012	NA	0.625916	0.71694	0.73137	4.43734	4.40853	0.621905	3.69964	0.767233	4.29457	0.742651	0.66634	4.44994	3.55765	0.761227	0.626094	0.846752	0.752028	0.87346	0.784751	0.57627	0.772975	0.651274	0.576756	4.45798	1.1555	0.625222	0.527074	0.685017	0.763726	0.73475
4867	NKT Cell CD57lo CD8alo CD38hi	CD8a	-0.696813	0.0206871	0.623338	-0.696813	2.98724	NA	NA	3.54014	4.7918	NA	3.30376	4.61992	3.51627	NA	2.99976	3.54757	3.54929	4.21141	3.87699	2.76926	2.30539	4.24	2.82158	2.83338	2.40094	2.03631	3.67173	NA	2.54413	3.28805	2.41397	3.10447	1.2385	3.15192	3.91908	4.22011
1368	CD4+ T Cell (EMRA) IL_7Rahi PD_1hi	Trx	0.518809	0.0212177	0.633134	0.518809	NA	NA	NA	NA	4.24346	NA	NA	4.52091	4.24267	3.56483	NA	NA	NA	NA	NA	3.75963	NA	4.49711	NA	5.1836	4.05242	NA	4.14536	4.47	NA	NA	4.95489	NA	NA	4.7478	4.61464	4.60016
2094	CD8+ T Cell (Central Memory) Ki67lo CD57lo PD_1lo	HLA_DR	0.600115	0.0212638	0.633134	0.600115	1.64799	1.08017	3.00519	1.14023	1.26668	1.74798	1.59008	3.88096	1.74443	1.2306	1.86983	1.5494	1.69108	2.34365	1.68084	2.23824	2.28744	1.49279	1.57232	2.87554	3.88594	2.18545	2.12131	2.47191	2.61959	2.10006	3.07434	3.15475	1.40184	3.52943	2.05142	2.48506
63	B Cell (CD27-) Ki67lo CD38hi DNMT3Ahi	p_JAK2	0.132922	0.0224167	0.655221	0.132922	0.51061	0.529025	0.0976503	0.608664	0.423179	0.424613	0.582874	0.725222	0.461609	0.35706	0.570302	0.426981	0.602266	0.605908	0.62585	0.563618	0.568429	0.654916	0.660193	0.885445	0.466928	0.803621	NA	0.495904	0.489422	0.663464	0.449352	0.62012	0.561418	0.739839	0.755097	0.787892
1553	CD4+ T Cell (EMRA) IL_7Ralo PD_1lo CD25lo	Trx	0.515348	0.0224282	0.655221	0.515348	3.35785	4.39197	3.18924	3.06817	4.08171	4.04049	3.14649	4.38767	3.812	2.49603	3.43577	4.37134	3.42057	3.17802	3.41907	5.17075	3.35515	4.44436	3.53243	4.90788	4.32536	4.09844	3.47315	4.26346	4.282	3.57665	4.00749	5.00457	3.62165	4.54854	4.7854	4.98618
1656	CD4+ T Cell (Naive) CD25lo IL_7Rahi	p16	0.143173	0.0225265	0.655221	0.143173	0.536344	0.704292	0.56297	0.69683	0.582267	0.571922	0.68775	0.773383	0.721605	0.649041	0.56102	0.954988	0.938732	0.975476	0.708643	0.729684	0.749765	0.921388	0.71462	0.789916	0.69747	0.531172	0.852803	0.781715	0.925494	0.980727	1.11657	0.853196	0.738048	0.726905	1.15546	1.11047
4248	Monocyte (CD14+ CD16+) CD45RAlo CD11blo DNMT3Alo	P90RSK	0.66069	0.0224969	0.655221	0.66069	1.88206	NA	2.49393	2.69351	2.38761	1.9887	1.71405	1.95786	NA	2.61096	NA	2.69958	NA	2.96666	2.27337	NA	2.26393	NA	2.51096	3.04029	NA	NA	NA	NA	NA	4.0911	3.06456	NA	NA	NA	NA	NA
1530	CD4+ T Cell (EMRA) IL_7Ralo PD_1lo CD25lo	CD4	0.149392	0.0229332	0.659426	0.149392	4.53815	4.68016	4.48391	4.69296	4.77235	4.7225	4.43694	4.36568	4.48945	4.28048	4.3877	4.53478	4.47366	4.536	4.37174	4.40761	4.72879	4.74453	4.68348	5.06479	4.84885	4.69684	4.45364	4.2504	4.42189	4.7679	4.53472	4.58042	4.5977	4.71856	4.71768	4.75416
2562	CD8+ T Cell (Naive) CD57lo PD_1lo IL_7Rahi	CD27	0.173659	0.0228164	0.659426	0.173659	3.88825	3.63099	3.71358	3.70985	3.82589	3.83786	3.76591	3.83416	3.81587	3.43687	3.59441	3.56156	3.89904	3.89588	3.75903	3.26014	4.05804	3.90247	4.08498	3.94875	NA	3.82925	3.87048	3.34867	NA	4.04753	NA	3.9088	3.727	3.99057	3.84284	3.98448
430	B Cell (Memory) Ki67hi	IL_7Ra	-0.621881	0.0234547	0.664647	-0.621881	NA	0.981888	3.40848	2.81023	1.27133	0.898612	0.466554	1.48132	1.22644	1.49997	1.31471	1.78877	0.905095	2.04164	0.789827	2.10051	1.78247	0.475539	0.739688	0.46671	1.35247	0.21227	1.39305	0.717404	0.389465	0.759296	0.362753	0.71216	0.148273	1.60718	0.672354	2.77656
581	B Cell (Plasmablast) p16hi	p_JAK2	-1.40319	0.0237398	0.664647	-1.40319	6.45494	3.59354	1.91067	1.28722	3.02719	5.13324	4.59375	1.01789	4.76518	6.70293	0.886687	3.42992	4.92042	4.71786	4.50143	6.0214	0.831328	2.98224	4.91955	3.12715	2.76407	2.93488	1.08589	0.643198	1.26858	4.72033	NA	2.43001	0.110961	3.8477	3.71008	2.60521
1377	CD4+ T Cell (EMRA) IL_7Rahi PD_1lo CD25hi	CD25	0.272316	0.0237603	0.664647	0.272316	NA	NA	NA	1.66766	NA	NA	1.68083	NA	2.17496	NA	1.65337	2.25537	1.85232	1.77073	1.85746	1.73699	1.88674	1.87964	NA	2.34655	NA	NA	NA	NA	NA	2.174	NA	2.35619	2.21069	1.7201	2.28195	2.24467
2073	CD8+ T Cell (Central Memory) Ki67lo CD57lo PD_1lo	c_Casp3	0.144239	0.0237751	0.664647	0.144239	0.816853	0.836888	1.26101	0.816294	0.890126	0.972177	0.846073	1.08066	0.922333	0.613479	0.945367	0.819388	1.10467	1.08402	1.02118	0.929837	1.01297	1.13966	1.21549	1.06321	1.11918	0.951072	1.33421	1.13089	0.897804	1.23016	0.982763	0.969494	0.651391	1.30335	1.10373	1.1628
2205	CD8+ T Cell (Effector Memory) Ki67lo CD57lo PD_1hi	HLA_DR	0.700071	0.023528	0.664647	0.700071	3.40264	1.85433	4.15064	2.13636	2.14634	2.63919	NA	5.06901	1.94765	1.73732	2.6409	2.78568	1.70463	2.95155	1.87222	2.4825	4.4951	3.44006	2.73523	3.73784	4.02863	3.15063	1.90953	3.12491	3.16237	2.55677	3.51579	4.40457	2.54589	4.0663	2.84312	3.64011
38	B Cell (CD27-) Ki67lo CD38hi DNMT3Ahi	c_Casp3	0.199448	0.0239477	0.665255	0.199448	0.648721	0.664608	0.427886	0.630087	0.600693	0.591736	0.756945	0.636284	0.741429	1.23731	1.35322	0.711587	0.908848	0.842294	0.817822	1.00371	0.84762	0.948023	1.00092	1.31296	0.876497	1.31597	NA	1.03995	1.39495	0.968166	0.70897	0.790628	0.73211	1.11686	0.823063	0.902391
876	CD4- CD8- T Cell CD57lo Ki67lo CD38lo	Ki67	0.275927	0.0241344	0.665255	0.275927	0.371532	0.520512	1.77757	0.394207	0.377563	0.400972	0.446376	0.900229	0.517871	0.377704	0.489613	0.502234	0.56458	0.553961	0.527192	0.475941	0.651169	0.814915	0.852682	1.60455	0.614648	1.51332	0.746511	0.56633	0.594357	0.707044	1.01514	0.809991	0.447941	0.92052	1.03881	0.714964
1901	CD41+ TOP2blo CD123lo CD45hi	CD41	-1.049	0.0244579	0.665255	-1.049	NA	8.09624	8.1057	8.16461	7.87622	8.17361	8.48649	NA	8.46873	7.9122	NA	7.67924	8.13003	NA	8.32002	7.64039	8.23505	NA	NA	NA	NA	4.44351	7.97355	7.56286	7.12168	8.18146	4.65311	4.97294	7.80475	8.2178	NA	8.26004
2406	CD8+ T Cell (EMRA) CD57lo PD_1lo T_bethi	c_Casp3	0.263804	0.0244177	0.665255	0.263804	1.03156	1.13429	NA	0.804369	0.982398	0.860079	1.14194	NA	NA	1.177	1.02922	2.08586	NA	NA	1.11709	0.92034	1.24567	1.2568	1.51147	1.39883	1.38483	1.04252	1.53715	1.64092	1.02515	1.48447	1.11985	1.53584	1.22541	1.7312	NA	1.56806
4563	NK Cell (CD56+ CD16+) CD57hi Ki67lo c_Casp3lo	CD38	0.367712	0.024239	0.665255	0.367712	3.96696	4.53349	5.03463	4.59148	4.67981	4.3057	4.69879	4.43268	4.46886	3.8827	4.26515	4.69532	5.28632	4.58087	4.65558	4.28949	4.76848	5.03412	5.04979	5.0743	4.78902	4.45715	5.34063	NA	3.23762	4.70833	5.17339	4.98805	5.36442	5.24349	5.09448	5.03724
1294	CD4+ T Cell (Effector Memory) Ki67lo PD_1lo IL_7Rahi	Trx	0.19902	0.0248184	0.668142	0.19902	4.79536	4.62327	4.40828	4.1213	4.40044	4.7833	4.15543	4.67759	4.72606	3.84009	4.58723	4.37431	4.41985	4.59998	4.5393	4.01083	4.48335	4.77255	4.75383	4.64784	4.75938	5.03416	4.32383	4.38586	4.58083	4.69695	4.71581	4.76231	4.45131	4.64319	4.6665	4.56926
2834	CM-_unassigned CD57hi	HLA_DR	0.243261	0.0248296	0.668142	0.243261	0.455453	0.597215	0.539087	0.68205	0.61085	0.756463	0.633277	1.29689	0.862482	0.756424	0.510868	0.705333	0.680915	0.767251	0.662818	0.693118	0.859061	0.798635	0.79813	0.858135	1.3827	1.90962	0.756287	1.23227	1.24817	0.711899	0.544842	0.597581	0.58823	1.09955	0.597129	1.12044
2356	CD8+ T Cell (EMRA) CD57hi PD_1lo T_betlo	Ki67	0.321112	0.0251246	0.668925	0.321112	0.294347	0.337428	0.350226	0.358964	0.358779	0.297835	0.446758	0.468793	0.403878	0.187669	NA	NA	NA	0.532815	0.506881	0.435349	0.49627	NA	NA	0.53887	0.529151	0.486904	0.561455	0.427687	0.457794	0.659121	1.87741	1.6296	0.209593	NA	0.546404	0.733908
4421	NK Cell (CD56+ CD16-) CD57lo Ki67lo CD38hi	CD57	-0.363267	0.0250005	0.668925	-0.363267	1.2673	1.76358	2.08857	1.8449	1.86255	2.16747	1.9332	1.89844	1.77444	1.7672	1.70719	1.44051	1.89944	1.91432	1.8171	1.67631	1.63431	1.21785	1.40998	1.59797	1.65532	2.28082	1.91634	0	2.03272	1.83696	1.14773	0.574127	1.66647	1.79769	1.52968	0.712289
2311	CD8+ T Cell (EMRA) CD57hi PD_1lo T_bethi	CD56	-0.360713	0.0254323	0.673556	-0.360713	2.35476	2.50303	2.42366	2.04276	2.95256	2.13232	2.18467	1.08948	1.91644	NA	1.97308	2.18559	NA	2.40111	2.28452	2.16761	2.26843	2.32091	1.90951	2.09633	1.73031	1.75741	1.98166	1.06707	1.17581	2.17554	1.26663	1.81239	1.14456	2.05934	1.99717	2.45021
1	B Cell (CD27-) Ki67hi	c_Casp3	-0.521805	0.0259926	0.674405	-0.521805	NA	2.96185	2.98106	2.53698	3.05043	3.34283	1.96935	3.18537	2.67516	1.19136	NA	1.97421	3.31347	2.56644	2.75019	2.34438	2.20705	2.59807	2.40718	2.32388	1.49373	2.09219	1.85261	1.18273	2.38035	3.30836	1.07005	1.62696	1.30286	2.97584	2.60709	2.32854
428	B Cell (Memory) Ki67hi	DNMT3A	-0.409901	0.0258232	0.674405	-0.409901	NA	2.96916	4.33504	4.69235	3.30771	3.08242	2.74056	2.88594	2.86289	2.95221	2.68393	3.00806	2.7106	2.99545	2.9234	3.50051	3.09302	2.99527	2.60838	2.52617	2.82718	2.52447	3.2884	2.20299	2.72161	2.99634	2.65168	2.38827	2.16927	2.73834	2.82042	3.71672
1160	CD4+ T Cell (Central Memory) Ki67lo CD25lo PD_1lo	CD4	0.121003	0.0262659	0.674405	0.121003	4.73761	4.76622	4.78328	4.83413	4.78227	4.78473	4.59355	4.70445	4.65699	4.47076	4.55467	4.6456	4.75243	4.73749	4.52754	4.71649	5.01347	4.97369	4.92691	5.02479	4.95861	4.79758	4.64096	4.54341	4.56112	4.8758	4.68869	4.67598	4.79261	4.88839	4.75998	4.86227
1878	CD41+ TOP2blo CD123hi	p16	-0.659245	0.025763	0.674405	-0.659245	NA	NA	NA	NA	NA	NA	NA	NA	NA	1.61225	NA	NA	NA	NA	NA	NA	NA	NA	NA	NA	0.885689	NA	NA	NA	0.99217	1.02643	0.907731	NA	NA	NA	NA	NA
4376	NK Cell (CD56+ CD16-) CD57lo Ki67hi	CD3	-0.174148	0.0262685	0.674405	-0.174148	1.08186	0.739969	0.729758	0.70693	0.993652	0.822427	0.99146	0.956231	0.821062	1.27114	0.694606	0.901669	0.765942	1.42481	1.30505	0.817042	0.801007	0.838835	0.818088	0.705747	0.701143	0.594071	0.845385	0.306726	0.941076	0.803703	0.664749	0.558078	0.726284	0.968923	0.935286	1.02814
5040	Root_unassigned CD3lo CD33lo	CD25	-0.418779	0.0260508	0.674405	-0.418779	1.43339	1.99961	NA	NA	NA	NA	NA	2.47838	1.12608	0.9688	0.877304	NA	1.22729	NA	1.00371	1.91575	NA	0.873368	0.639687	0.752698	NA	NA	1.3257	1.46114	0.809968	1.05453	1.32167	1.02689	0.583868	1.08413	1.14586	1.29793
2907	CM-_unassigned CD57lo CD45RAhi T_betlo	DNMT3A	-0.492616	0.0265412	0.677945	-0.492616	2.68754	3.5511	3.65685	3.53276	3.45511	3.25661	2.77254	3.65272	3.27346	2.28444	3.70584	4.05219	3.70721	3.04019	3.46408	3.2459	2.89595	3.4514	3.57453	3.37049	3.64833	2.13326	2.28434	2.29214	2.43203	3.50874	3.4464	1.37196	1.55637	2.84472	3.16026	3.48575
123	B Cell (CD27-) Ki67lo CD38lo DNMT3Ahi	CD38	-0.55146	0.0270697	0.681098	-0.55146	2.50841	2.53217	2.21115	1.89557	1.8175	1.4013	3.68811	1.76188	3.12152	2.56564	3.03429	2.95363	2.65654	3.03694	3.01212	3.1089	2.81511	1.72527	1.6237	2.2272	2.18603	1.67456	NA	1.10986	1.56512	3.59283	1.12877	2.73331	1.28748	3.07669	1.86504	1.8412
861	CD4- CD8- T Cell CD57lo Ki67lo CD38lo	CD3	-0.227807	0.0271719	0.681098	-0.227807	5.95907	5.86446	6.08125	5.68906	6.26363	6.16532	5.88037	5.98116	5.78248	5.67112	5.9734	5.60265	5.60024	6.13382	5.63659	6.0322	5.72513	5.93448	6.04551	5.75877	6.04811	5.43897	5.67691	5.29414	5.1398	5.98409	5.50087	5.27689	5.20139	5.94702	5.57688	6.12294
4224	Monocyte (CD14+ CD16+) CD45RAlo CD11blo DNMT3Alo	CD16	-0.842416	0.027206	0.681098	-0.842416	2.20772	NA	2.43669	4.1442	1.9522	3.26738	1.79569	3.03134	NA	2.01736	NA	1.93215	NA	2.99803	1.70626	NA	1.76109	NA	1.07304	1.70752	NA	NA	NA	NA	NA	1.64919	2.09209	NA	NA	NA	NA	NA
4240	Monocyte (CD14+ CD16+) CD45RAlo CD11blo DNMT3Alo	HLA_DR	-1.16665	0.0270858	0.681098	-1.16665	6.15148	NA	3.50389	3.87201	4.49337	5.55021	4.25383	5.07099	NA	3.84206	NA	5.82144	NA	5.67123	4.38731	NA	4.43949	NA	2.39225	3.45712	NA	NA	NA	NA	NA	2.94119	4.85389	NA	NA	NA	NA	NA
2236	CD8+ T Cell (Effector Memory) Ki67lo CD57lo PD_1lo	CD45RA	0.286461	0.0278767	0.694434	0.286461	2.08845	2.27439	2.42904	2.40821	2.11598	2.03461	1.87165	2.25708	2.01479	1.85128	1.51976	1.50101	2.09295	2.44891	2.31045	2.62714	2.48765	2.56145	2.24914	2.23685	3.47468	2.34532	2.40038	1.94214	2.03274	2.93426	2.3957	1.96954	2.0467	2.37427	2.294	2.68427
376	B Cell (CD27+)_unassigned Ki67lo p16lo c_Casp3lo	CD16	-0.395604	0.0283904	0.695938	-0.395604	0.651022	0.813123	1.13907	1.30667	NA	2.71688	0.667609	0.672721	1.31445	0.457108	0.722626	NA	1.489	0.0666606	0.96775	0.776897	NA	0.983272	0.197573	0.665653	0.377648	0.532298	0.684774	0.470412	0.323352	0.676642	0.543858	0.698526	NA	0.737116	0.637111	0.694892
413	B Cell (Memory) Ki67hi	CD16	-1.086	0.0282181	0.695938	-1.086	NA	0.850588	5.09066	5.33043	0.962469	0.964533	1.04509	0.624065	1.36536	2.0631	1.43198	1.78382	0.700923	0.90965	0.684394	5.09803	1.50688	0.641994	0.89515	0.538189	0.592091	0.601771	0.997014	0.222928	0.45767	0.674188	0.178937	0.617846	0.241252	0.832496	0.58112	3.87653
543	B Cell (Memory) Ki67lo T_betlo DNMT3Alo	Ki67	0.456239	0.0284903	0.695938	0.456239	0.32425	1.4963	1.74066	1.64951	0.487204	0.467194	0.395251	1.04626	1.29322	0.16741	0.3726	1.23857	0.609295	0.580188	0.746769	0.370064	1.12983	1.92093	1.95451	1.15631	0.914757	1.73299	0.672981	0.622355	0.937875	0.631903	2.80137	1.60114	0.847011	1.52338	1.37377	0.463463
1876	CD41+ TOP2blo CD123hi	p_JAK2	-1.12711	0.0281927	0.695938	-1.12711	NA	NA	NA	NA	NA	NA	NA	NA	NA	1.8552	NA	NA	NA	NA	NA	NA	NA	NA	NA	NA	0.614294	NA	NA	NA	1.18958	0.76914	0.339349	NA	NA	NA	NA	NA
305	B Cell (CD27+)_unassigned Ki67lo p16hi	CD27	0.749038	0.0292654	0.697188	0.749038	1.86399	NA	NA	NA	NA	NA	1.93234	NA	NA	2.00931	1.93188	NA	NA	NA	2.20088	1.78719	3.1187	3.34515	NA	3.58104	2.73253	NA	2.29796	1.92524	NA	1.97213	1.96959	1.86465	NA	4.18222	2.0762	3.3742
332	B Cell (CD27+)_unassigned Ki67lo p16hi	Trx	0.740581	0.0295572	0.697188	0.740581	2.75792	NA	NA	NA	NA	NA	3.47661	NA	NA	4.21559	3.53302	NA	NA	NA	5.10184	4.40276	4.92448	4.5888	NA	5.1765	4.02819	NA	3.78894	4.30911	NA	4.59772	4.22484	4.36916	NA	5.76439	4.85798	5.23232
402	B Cell (CD27+)_unassigned Ki67lo p16lo c_Casp3lo	T_bet	-0.596709	0.0292053	0.697188	-0.596709	0.313929	0.816337	0.536207	0.335685	NA	2.50185	0.630432	1.15544	1.28419	0.292602	0.528288	NA	2.73787	2.94887	2.20921	0.580638	NA	0.908433	0.654557	0.602277	0.354609	0.30505	0.779729	0.991687	0.194707	0.62351	0.283173	0.531666	NA	0.847965	0.743128	0.697126
1504	CD4+ T Cell (EMRA) IL_7Ralo PD_1lo CD25hi	JAK2	0.246118	0.0292238	0.697188	0.246118	1.19091	1.25482	1.00842	1.49882	1.49618	NA	1.24057	NA	1.17297	0.73594	1.0628	1.70324	1.20315	1.52454	1.01933	1.16237	1.54264	1.73566	1.46412	1.71169	NA	NA	1.15411	1.31956	0.799135	1.51194	1.7525	1.38617	1.06827	1.69282	1.93837	1.64272
1739	CD4+ T Cell (Naive) CD25lo IL_7Ralo TET2lo	Tyro3	0.217157	0.0294724	0.697188	0.217157	2.70448	3.21247	2.69572	3.20012	2.80854	2.74673	2.48398	2.52158	2.52552	2.63678	2.48924	2.88761	2.47384	2.54225	2.77691	3.03624	2.96376	3.39693	2.98482	3.22135	3.16701	2.87617	2.769	2.53443	2.73635	2.86894	3.114	2.64442	2.57628	2.80048	3.57957	2.98299
2238	CD8+ T Cell (Effector Memory) Ki67lo CD57lo PD_1lo	CD57	0.452005	0.029385	0.697188	0.452005	1.11989	0.153944	0.243302	0.202299	0.377851	1.2007	0.30427	1.19538	0.947099	0.487744	0.714014	0.172407	0.211591	0.89565	0.925495	1.2214	0.969127	0.19131	0.301985	0.546503	2.20333	2.07032	1.61272	1.82906	2.14366	1.14995	1.25628	0.496753	0.148946	0.983827	0.846592	0.854768
2480	CD8+ T Cell (Naive) CD57hi	c_Casp3	0.2156	0.0297188	0.697188	0.2156	1.17755	1.01699	1.84617	1.14922	1.15419	1.22519	1.31288	1.67556	1.2166	1.4359	1.13177	1.12661	NA	1.28766	1.39454	1.05212	1.56149	1.61212	1.69523	1.35877	1.32186	1.57141	1.55937	1.21606	1.32191	2.35533	1.20637	1.50759	1.05672	1.51253	1.4747	1.60128
3354	Granulocyte (Basophil) c_Casp3hi	JAK2	0.182612	0.0297884	0.697188	0.182612	0.685735	1.40006	1.44538	1.35318	1.15395	1.17197	0.996301	1.23883	0.906159	1.06551	1.21741	1.39942	1.15191	1.16823	1.37456	0.876269	1.2175	1.61664	1.57191	1.31803	1.7242	1.18382	1.24454	NA	NA	1.20715	1.3368	1.26796	0.962808	1.2995	1.61964	1.26535
4476	NK Cell (CD56+ CD16-) CD57lo Ki67lo CD38lo	Trx	0.249401	0.029781	0.697188	0.249401	3.74409	3.79562	3.60453	3.53064	3.73446	3.81443	3.84411	4.08428	3.49355	2.95805	3.52869	3.77924	3.74935	3.96239	3.64995	3.32168	3.77294	4.26718	4.09307	4.15762	3.74221	4.33616	4.02195	2.8973	3.44849	3.76549	4.06564	4.22994	3.92069	3.97636	3.90403	3.98641
554	B Cell (Memory) Ki67lo T_betlo DNMT3Alo	Trx	0.289629	0.0306348	0.710388	0.289629	3.05033	4.26934	4.47209	4.21532	4.34935	4.16392	3.87933	4.6594	4.59435	3.45525	4.40067	4.7184	4.09147	4.16752	4.72222	3.85016	4.73226	4.46181	4.65247	4.25325	4.58819	4.81301	4.54728	4.06558	4.27313	4.21105	4.50764	4.60885	4.12442	4.74269	4.76271	4.34883
2104	CD8+ T Cell (Central Memory) Ki67lo CD57lo PD_1lo	T_bet	0.383041	0.0305354	0.710388	0.383041	0.733134	0.769977	1.92759	0.489849	0.918927	0.9545	1.04268	0.986098	1.1327	0.670612	1.57875	0.782013	0.88274	1.4768	1.16927	1.49884	0.655011	0.893275	0.866163	1.22127	2.00093	1.32234	2.73472	1.80042	1.37897	1.64918	1.7783	1.58529	0.481398	1.74257	1.1187	1.91464
297	B Cell (CD27+)_unassigned Ki67lo p16hi	c_Casp3	1.12893	0.0317885	0.71539	1.12893	0.538043	NA	NA	NA	NA	NA	0.836055	NA	NA	0.833923	0.861843	NA	NA	NA	1.91301	0.278969	1.26585	3.53144	NA	1.69802	1.60271	NA	1.29768	2.06759	NA	1.27867	0.531155	0.618456	NA	3.55958	2.55912	4.06063
443	B Cell (Memory) Ki67hi	Trx	-0.318403	0.0325565	0.71539	-0.318403	NA	5.00642	5.50491	6.37205	4.81912	5.17851	4.93934	5.21882	5.26058	4.19781	5.18832	5.11565	5.05779	5.27834	5.12725	6.09424	4.91847	4.68847	5.20408	4.72284	4.71319	4.99068	5.15075	4.3385	4.61769	5.24832	4.97817	5.04655	4.50784	5.12794	5.01988	5.21531
461	B Cell (Memory) Ki67lo T_bethi	CD56	-0.650252	0.0312186	0.71539	-0.650252	1.42524	NA	NA	NA	2.52806	1.80285	0.885748	1.42461	3.89348	NA	1.12829	1.14146	2.61204	3.40945	2.78046	1.35563	1.36956	NA	1.67001	1.75375	1.85022	NA	0.922561	1.0516	NA	1.82381	1.88626	1.0245	0.798439	1.07779	1.22593	1.51189
602	B Cell (Plasmablast) p16lo Ki67hi c_Casp3hi	CD3	-0.485916	0.0311868	0.71539	-0.485916	2.2965	1.42588	1.16053	1.03377	2.23666	1.50015	1.90163	1.82622	1.25435	NA	1.18663	2.28328	1.7903	2.47252	1.56928	1.42721	NA	1.33247	1.09871	1.07516	1.32212	1.33562	1.4761	0	0	1.36153	NA	1.61729	0.35705	2.33093	2.3079	1.25621
1271	CD4+ T Cell (Effector Memory) Ki67lo PD_1lo IL_7Rahi	CD4	0.122534	0.0322605	0.71539	0.122534	4.87098	4.79392	4.74386	4.81377	4.7665	4.8485	4.53409	4.76061	4.63366	4.43403	4.56826	4.58771	4.73226	4.68742	4.52763	4.67424	5.02048	4.97451	4.97996	4.97417	4.99519	4.77322	4.59551	4.56661	4.56083	4.85747	4.71457	4.68219	4.78535	4.83457	4.78892	4.83445
1344	CD4+ T Cell (EMRA) IL_7Rahi PD_1hi	CD38	0.860135	0.0319044	0.71539	0.860135	NA	NA	NA	NA	0.893242	NA	NA	1.44888	0.990722	1.01653	NA	NA	NA	NA	NA	2.11002	NA	1.70857	NA	1.55894	3.04576	NA	3.07353	1.17958	NA	NA	2.97087	NA	NA	2.63665	1.6739	1.52032
1465	CD4+ T Cell (EMRA) IL_7Ralo PD_1hi	HLA_DR	1.03913	0.0316784	0.71539	1.03913	1.71062	4.21136	NA	1.50094	2.05365	1.47327	1.6248	3.39961	2.11932	NA	NA	5.07589	NA	2.72491	1.68902	1.24023	2.94832	1.79241	NA	5.02205	3.94759	2.46135	1.49876	3.47938	3.41341	1.60236	4.22597	4.46794	2.76141	4.16559	4.4177	5.4123
1633	CD4+ T Cell (Naive) CD25lo IL_7Rahi	CD14	0.210693	0.0313071	0.71539	0.210693	1.73199	2.06402	1.62157	1.86839	1.72964	1.65956	2.05929	2.04448	2.14998	1.86255	1.9315	2.31391	2.1502	2.23288	2.06318	2.18811	2.01224	2.28739	1.90239	2.11216	2.0105	1.66796	2.39593	2.06734	2.07786	2.29229	2.49489	2.0632	1.95255	2.17328	2.92017	2.61217
2437	CD8+ T Cell (EMRA) CD57lo PD_1lo T_bethi	T_bet	0.27516	0.0322094	0.71539	0.27516	2.30699	2.10027	NA	2.29401	2.36878	2.17853	2.69314	NA	NA	1.90927	2.56014	2.58885	NA	NA	2.34546	1.98403	2.09496	2.2889	3.06726	2.75418	2.6983	2.24872	3.15115	2.41113	2.30602	2.28238	2.82051	2.71662	3.06261	2.24373	NA	2.52116
2772	CM- HLADR+ CD16lo CD45RAlo Ki67hi	TIM_3	-0.395946	0.0325248	0.71539	-0.395946	3.37157	2.38813	2.23251	2.80429	3.23505	3.08352	2.32076	2.85377	2.82607	1.93472	2.31206	2.99287	2.55716	3.23109	2.74765	2.9227	2.87057	2.43487	1.53387	1.4459	1.29483	2.2941	2.48011	2.11851	1.64628	2.90689	2.26289	2.47729	2.63668	3.02702	2.8078	3.24117
4350	NK Cell (CD56+ CD16-) CD57hi Ki67lo CD38lo	DNMT3A	-0.325184	0.0318905	0.71539	-0.325184	2.81252	2.19398	2.79503	2.87335	2.49199	2.79733	2.04027	NA	2.9869	2.55657	2.2032	NA	2.33113	2.55386	NA	3.02692	NA	NA	2.26363	2.93853	NA	2.07656	1.83014	NA	2.03731	2.52017	NA	NA	2.00878	2.53302	2.17039	NA
4787	NKT Cell CD57lo CD8ahi CD38hi	CD41	-0.528253	0.0323121	0.71539	-0.528253	NA	NA	NA	2.07647	NA	NA	2.69659	3.1825	NA	2.12185	1.50301	2.18519	3.10504	2.06465	NA	2.8461	2.17304	NA	2.13052	NA	1.43768	1.65798	NA	NA	1.27343	NA	2.2183	1.93972	1.58684	2.60961	NA	NA
2726	CM- HLADR+ CD16lo CD45RAhi Ki67lo	Ki67	0.448264	0.0327494	0.716499	0.448264	1.37357	0.521939	1.1983	0.482784	1.27259	0.48837	0.533668	1.77678	0.651278	0.648546	1.81848	NA	0.847546	1.14293	0.770315	0.660995	3.05386	2.18076	0.986624	0.658658	1.5113	2.28577	0.797778	0.908527	1.22402	1.46139	1.13398	1.19712	1.40603	1.85869	1.01799	0.623706
490	B Cell (Memory) Ki67lo T_betlo DNMT3Ahi	CD27	0.40694	0.0336746	0.719601	0.40694	1.99818	3.72118	2.15383	2.27112	3.62959	3.47305	2.79247	2.99755	3.14319	2.05424	2.71754	2.7416	2.98003	3.02959	3.21403	2.36447	3.65063	4.14872	3.57891	3.51775	3.80832	3.87336	3.00248	2.38706	2.69628	2.69475	2.96398	2.93183	2.60475	3.52545	3.27381	3.13459
556	B Cell (Plasmablast) p16hi	c_Casp3	-0.61206	0.0335653	0.719601	-0.61206	2.597	2.13032	2.36413	2.04133	2.09595	2.26839	3.46373	2.9335	1.80973	4.46547	3.68771	2.10932	3.25164	2.52667	2.06268	1.26264	2.35673	2.58309	2.07816	1.43322	2.54372	1.30876	2.1429	0.776239	1.55022	2.93618	NA	1.88397	0.237689	2.15396	2.61296	2.72461
1234	CD4+ T Cell (Effector Memory) Ki67lo PD_1hi	CD4	0.131721	0.034495	0.719601	0.131721	4.76187	4.73288	4.7336	4.86524	4.79808	4.83472	4.523	4.69085	4.6059	4.42858	4.57061	4.63186	4.79694	4.68085	4.46958	4.69709	5.09306	4.94392	5.03401	4.99863	4.94406	4.84108	4.62679	4.42292	4.5793	4.82519	4.72765	4.6821	4.7673	4.93256	4.67761	4.83301
1485	CD4+ T Cell (EMRA) IL_7Ralo PD_1lo CD25hi	CD14	0.3792	0.0337364	0.719601	0.3792	1.66278	2.14289	1.59267	2.26523	2.75475	NA	1.86266	NA	1.68792	1.36314	1.85572	2.54782	1.98606	2.17885	1.83864	2.53542	1.99098	3.00905	2.0216	3.22717	NA	NA	2.19833	1.68154	2.08604	2.14801	2.2607	2.22932	1.89513	2.94248	3.15368	2.73933
1507	CD4+ T Cell (EMRA) IL_7Ralo PD_1lo CD25hi	p_P90RSK	0.185514	0.0332454	0.719601	0.185514	0.831774	0.821095	0.750088	0.926342	0.886145	NA	0.948345	NA	0.927817	0.758455	1.16588	1.03255	1.30776	0.92728	0.968764	0.613149	1.20029	1.10396	1.12346	1.40682	NA	NA	0.998853	0.782518	0.843823	1.33368	0.766336	0.946382	0.822703	1.30842	1.3943	1.43109
1642	CD4+ T Cell (Naive) CD25lo IL_7Rahi	CD41	0.129914	0.0343799	0.719601	0.129914	1.23897	1.41393	1.17039	1.35137	1.20214	1.21097	1.36319	1.42791	1.44431	1.0712	1.12845	1.39089	1.39887	1.45378	1.36468	1.38229	1.34705	1.57768	1.42554	1.48446	1.32931	1.32387	1.59759	1.53866	1.35015	1.57261	1.43291	1.24025	0.99406	1.48599	1.6326	1.75924
1727	CD4+ T Cell (Naive) CD25lo IL_7Ralo TET2lo	Ki67	0.766576	0.0338904	0.719601	0.766576	0.412561	0.559576	0.519617	0.589036	0.406212	0.408665	0.554954	0.582039	0.886987	0.490832	0.523076	1.82391	0.442775	0.503225	0.519267	0.634539	0.583191	4.58008	0.738986	0.843332	0.500859	0.33664	0.786196	0.624918	1.6692	3.58736	0.397843	0.712859	0.310114	0.700316	1.90405	3.84654
2088	CD8+ T Cell (Central Memory) Ki67lo CD57lo PD_1lo	CD45RA	0.286348	0.0335093	0.719601	0.286348	2.12626	2.45605	2.48232	2.83363	2.20914	2.16865	2.07342	2.34921	2.14489	2.07015	1.54364	1.54233	2.18559	2.62155	2.41081	2.73603	2.60463	2.60165	2.45354	2.36059	3.42593	2.46744	2.58226	1.93296	1.99317	3.19255	2.4541	2.20256	2.47626	2.50811	2.46452	2.81494
2171	CD8+ T Cell (Effector Memory) Ki67lo CD57hi	Ki67	0.409678	0.0346072	0.719601	0.409678	0.521816	0.57319	1.95463	1.29826	0.355834	0.426463	0.472377	0.75576	0.451866	0.458063	0.539497	0.640831	NA	0.593333	0.64372	0.587233	0.856959	2.50655	0.865958	1.39521	0.620072	0.516478	0.913795	0.49026	0.56915	0.56745	1.40089	1.83815	2.19757	0.961638	0.799778	1.01268
2565	CD8+ T Cell (Naive) CD57lo PD_1lo IL_7Rahi	CD38	0.369289	0.0342349	0.719601	0.369289	1.0896	1.0224	1.97702	1.74675	1.19722	1.00968	2.15941	1.80454	1.77317	1.69113	1.46787	1.74943	2.00391	1.76192	1.75726	1.6655	1.36947	1.14982	2.03941	1.88324	NA	1.80274	2.74218	1.29501	NA	3.11847	NA	2.00032	2.04868	2.11686	1.86177	2.3977
4216	Monocyte (CD14+ CD16+) CD45RAlo CD11blo DNMT3Ahi	TOP2b	-0.483308	0.0343546	0.719601	-0.483308	4.15772	NA	4.03509	NA	3.52384	NA	NA	3.95926	NA	NA	NA	4.62296	NA	4.1317	4.02219	NA	3.55627	4.28333	3.08043	3.21942	NA	NA	3.49005	NA	NA	3.85873	NA	NA	NA	NA	NA	NA
4242	Monocyte (CD14+ CD16+) CD45RAlo CD11blo DNMT3Alo	JAK2	0.592154	0.0342458	0.719601	0.592154	1.68381	NA	1.45458	1.21474	1.52505	0.0379844	0.444691	0.707639	NA	0.776995	NA	1.84992	NA	1.38925	1.12121	NA	1.65582	NA	1.28798	1.73404	NA	NA	NA	NA	NA	1.76306	2.06799	NA	NA	NA	NA	NA
4687	NK Cell (CD56+ CD16+) CD57lo Ki67lo c_Casp3lo	Ki67	0.343414	0.0354717	0.734541	0.343414	0.761654	1.35446	2.3708	1.64795	1.79045	1.49151	1.46308	1.41191	1.43978	1.19382	1.2746	2.27359	2.4754	1.87829	1.77223	1.41764	1.47841	1.75367	2.05689	1.81651	1.99971	2.65787	2.74199	NA	1.09791	1.58892	2.40318	1.73277	2.08953	1.9635	2.11643	2.04502
44	B Cell (CD27-) Ki67lo CD38hi DNMT3Ahi	CD19	-0.236783	0.036135	0.74521	-0.236783	5.02777	4.98151	4.51635	4.99696	5.14595	4.86719	5.12585	4.95552	4.995	4.82327	4.74341	4.41733	4.70686	4.88059	4.47479	4.64064	4.82556	4.92267	4.82907	4.91215	4.80811	4.92854	NA	3.63294	4.05528	4.88813	4.38809	4.56272	4.4828	4.52344	4.46513	4.69144
589	B Cell (Plasmablast) p16hi	TIM_3	-0.644228	0.0366343	0.74633	-0.644228	3.718	1.55708	1.32891	1.85079	1.64627	0.967588	2.03594	2.61638	1.95547	4.06008	1.67989	1.96729	1.91927	2.67996	1.7391	3.70772	1.65022	2.08602	1.20958	0.977814	1.7215	0.548177	1.72659	0.59585	1.74927	2.60322	NA	1.35932	0.20632	2.52914	1.7119	2.87704
2518	CD8+ T Cell (Naive) CD57lo PD_1hi	CD11b	0.207365	0.0365705	0.74633	0.207365	1.79922	1.25746	1.34443	1.43586	1.20468	1.28421	NA	1.69276	1.58352	1.27877	1.45268	1.57777	1.88411	1.82873	1.60362	1.84497	1.81256	1.548	1.55096	1.89003	1.57017	NA	NA	2.34664	1.41117	1.87639	1.82681	1.36739	1.54988	1.98339	1.69308	2.01123
3651	Monocyte (CD14- CD16+) CD45RAhi HLA_DRlo CD11clo	Ki67	1.01563	0.0363448	0.74633	1.01563	0.0950721	0.930335	NA	NA	NA	NA	0.548021	0	NA	NA	1.16075	NA	NA	NA	0	NA	NA	NA	NA	0.0642113	NA	NA	0.512926	NA	NA	1.44904	1.94261	NA	NA	2.80816	2.05102	NA
5053	Root_unassigned CD3lo CD33lo	DNMT3A	-0.273727	0.0369173	0.749063	-0.273727	3.35825	3.17994	NA	NA	NA	NA	NA	3.11849	3.27115	2.99022	3.34251	NA	3.1095	NA	3.18875	4.30964	NA	3.09745	2.9014	3.18103	NA	NA	3.01997	3.09625	2.56032	3.18972	2.89647	3.14713	3.04764	3.01332	3.16826	3.26592
1307	CD4+ T Cell (Effector Memory) Ki67lo PD_1lo IL_7Ralo	CD38	0.35283	0.0373467	0.751715	0.35283	1.10113	0.892403	2.17382	1.21874	0.714494	0.74415	1.25318	1.26362	1.03951	1.55387	1.40619	1.27963	1.15297	1.49042	1.11458	1.36324	1.83345	1.28516	1.51615	2.2934	1.69871	2.15633	2.49645	0.865794	0.95971	2.45627	1.03106	1.48615	0.790029	1.97256	1.34176	1.22424
2555	CD8+ T Cell (Naive) CD57lo PD_1lo IL_7Rahi	CD11b	0.237166	0.0373009	0.751715	0.237166	1.28883	1.16228	0.864301	1.06526	1.08498	1.09071	1.3912	1.56369	1.5631	1.27037	1.32075	1.52798	1.63039	1.76769	1.44217	1.77781	1.2772	1.29884	0.997278	1.2558	NA	1.76191	1.69519	1.50564	NA	1.91926	NA	1.70551	2.028	1.81214	1.5477	2.00053
569	B Cell (Plasmablast) p16hi	CD41	-0.512478	0.038056	0.75188	-0.512478	1.83901	2.46917	2.38587	2.03896	2.73885	1.66277	3.34409	2.62355	2.19208	3.43127	2.29705	1.55655	2.60174	2.41723	2.3766	1.83753	2.94098	2.38631	1.97643	2.15606	0.493885	1.42913	2.20638	1.24198	1.32058	2.58148	NA	1.62611	0.143491	2.2942	2.19362	2.77124
1405	CD4+ T Cell (EMRA) IL_7Rahi PD_1lo CD25hi	Trx	0.553878	0.0377495	0.75188	0.553878	NA	NA	NA	3.28214	NA	NA	3.70294	NA	4.7004	NA	3.42097	4.39216	3.60132	3.64581	3.66008	2.93976	3.57104	4.69103	NA	4.53049	NA	NA	NA	NA	NA	3.72661	NA	4.88606	4.10393	3.45527	4.75294	4.61311
1695	CD4+ T Cell (Naive) CD25lo IL_7Ralo TET2hi	P90RSK	0.272393	0.038102	0.75188	0.272393	2.331	2.27829	2.06934	2.67389	NA	2.09434	NA	2.09972	1.95298	NA	1.87151	NA	1.84199	1.9686	NA	NA	2.46625	2.3914	2.44181	NA	2.4749	1.90689	2.20442	NA	NA	2.28965	NA	2.23863	NA	2.23165	3.15128	2.49927
1874	CD41+ TOP2blo CD123hi	JAK2	-0.981481	0.0378893	0.75188	-0.981481	NA	NA	NA	NA	NA	NA	NA	NA	NA	2.20352	NA	NA	NA	NA	NA	NA	NA	NA	NA	NA	1.5473	NA	NA	NA	1.19006	1.37223	0.778547	NA	NA	NA	NA	NA
5041	Root_unassigned CD3lo CD33lo	CD27	-0.53263	0.0375881	0.75188	-0.53263	3.60778	3.42563	NA	NA	NA	NA	NA	3.31444	2.08974	1.99834	2.27195	NA	2.32056	NA	2.10166	3.48634	NA	1.72416	1.31915	1.60649	NA	NA	2.4413	2.31496	2.11853	2.13934	2.31651	3.07307	2.0319	2.17912	2.77445	2.5939
1575	CD4+ T Cell (Naive) CD25hi IL_7Rahi	DNMT3A	0.18229	0.0386286	0.759294	0.18229	NA	NA	NA	NA	NA	NA	3.28506	3.44784	NA	3.22439	3.27978	NA	3.28442	3.1887	3.23215	3.06042	3.33564	3.51959	3.50919	3.20055	3.21382	NA	NA	NA	3.51463	3.34569	3.85834	3.55082	3.34185	3.36885	NA	NA
1864	CD41+ TOP2blo CD123hi	CD41	-2.55548	0.0389387	0.762411	-2.55548	NA	NA	NA	NA	NA	NA	NA	NA	NA	8.37661	NA	NA	NA	NA	NA	NA	NA	NA	NA	NA	5.79492	NA	NA	NA	7.28712	5.19503	5.00745	NA	NA	NA	NA	NA
321	B Cell (CD27+)_unassigned Ki67lo p16hi	Ki67	1.2839	0.0391184	0.76296	1.2839	1.4905	NA	NA	NA	NA	NA	0.927002	NA	NA	0.903006	1.16891	NA	NA	NA	1.76893	0.902201	2.99319	4.19949	NA	0.729091	2.43448	NA	2.00957	0.916643	NA	3.76676	0.782477	1.00943	NA	3.9692	4.75225	2.1653
1557	CD4+ T Cell (Naive) CD25hi IL_7Rahi	CD11c	-0.258515	0.0394364	0.766192	-0.258515	NA	NA	NA	NA	NA	NA	3.15555	3.06485	NA	3.02955	3.06383	NA	3.18543	3.194	3.13206	3.15995	2.60026	2.52836	2.56753	2.5874	2.5009	NA	NA	NA	2.90186	3.30218	3.28148	3.0106	3.02045	3.20999	NA	NA
70	B Cell (CD27-) Ki67lo CD38hi DNMT3Ahi	TET2	0.147395	0.0398388	0.768079	0.147395	0.843196	0.94198	0.751862	0.806431	1.01914	0.995617	0.985364	1.17986	0.978769	0.605112	0.822572	1.11848	0.904259	0.953466	1.00253	0.86314	1.13921	1.3187	1.1688	1.21415	1.06309	1.48634	NA	0.754609	0.737491	0.868314	0.819184	0.923774	0.969149	1.13676	1.21214	1.24775
4457	NK Cell (CD56+ CD16-) CD57lo Ki67lo CD38lo	CD56	0.572996	0.0397273	0.768079	0.572996	5.71529	5.24235	4.54581	4.24276	5.17262	4.8083	5.08315	1.48275	4.18954	3.83048	4.10495	4.94811	4.53254	5.30777	4.16711	3.40561	5.14958	5.45643	4.96786	5.50704	4.66394	4.79486	4.9351	3.75723	4.61469	5.76629	5.25016	5.46031	4.84051	4.87311	4.89546	5.01452
188	B Cell (CD27+)_unassigned Ki67hi p16hi	CD11c	-0.594206	0.0407497	0.770746	-0.594206	NA	2.05272	2.14613	2.03082	NA	1.40998	NA	2.15778	2.66325	1.04167	NA	3.00791	1.95531	1.89538	2.92893	NA	NA	1.79931	1.29254	1.64931	2.28785	1.3877	NA	1.77838	0.466278	NA	NA	NA	NA	NA	NA	NA
387	B Cell (CD27+)_unassigned Ki67lo p16lo c_Casp3lo	CD56	-0.615098	0.0410019	0.770746	-0.615098	1.29439	1.15894	0.919202	1.15123	NA	3.4621	1.16231	1.25026	2.1217	0.875161	0.946121	NA	3.37901	3.17755	3.40744	1.57492	NA	1.60707	1.87715	1.46599	1.6248	1.44214	1.23046	0.602195	0.64414	1.22766	0.665799	1.00205	NA	1.43892	1.25094	1.18963
553	B Cell (Memory) Ki67lo T_betlo DNMT3Alo	TOP2b	0.201695	0.041409	0.770746	0.201695	3.62801	3.85352	4.1194	4.07539	3.61527	3.65148	3.74691	4.27961	3.74991	3.27036	3.81639	4.0976	3.64317	3.79678	3.98483	3.42001	4.00328	3.95995	4.36479	3.98184	3.89747	4.03165	3.84919	4.03237	3.58286	3.99751	4.49859	4.41305	3.60642	3.90298	4.18214	3.67167
869	CD4- CD8- T Cell CD57lo Ki67lo CD38lo	CD57	0.514729	0.0403763	0.770746	0.514729	1.06764	0.249564	0.996644	0.942022	1.094	1.60583	0.725454	1.94167	1.021	0.662617	1.27994	0.302572	0.436864	0.822358	1.28419	1.56503	1.75051	0.322212	0.941357	0.996708	2.73283	2.97416	1.71396	2.12424	3.01296	1.30324	1.32644	0.476782	0.38223	1.25331	1.95755	0.964579
1442	CD4+ T Cell (EMRA) IL_7Rahi PD_1lo CD25lo	Trx	0.442813	0.0410942	0.770746	0.442813	3.47631	4.57401	3.27074	3.10293	4.13803	3.98074	3.16069	5.10795	3.74131	2.67518	3.4903	4.32643	3.54559	3.33089	3.29144	3.02588	3.28234	4.27241	3.68357	4.05563	NA	4.03854	3.4515	4.44867	4.68814	3.45068	4.23733	4.76939	NA	3.60852	4.59148	4.57982
1732	CD4+ T Cell (Naive) CD25lo IL_7Ralo TET2lo	P90RSK	0.200731	0.0412834	0.770746	0.200731	2.16384	2.55695	2.0609	2.68301	2.11359	2.02998	1.99548	2.09649	2.02424	1.97384	1.96162	2.36471	1.92355	1.96152	2.10302	3.01479	2.35138	2.68305	2.32615	2.67171	2.48866	2.12059	2.29275	2.1784	2.37551	2.31501	2.54543	2.33102	2.06662	2.25096	2.85072	2.39128
1902	CD41+ TOP2blo CD123lo CD45hi	CD45	0.3914	0.0409428	0.770746	0.3914	NA	3.43828	3.33047	3.65052	3.19367	3.5201	3.79601	NA	3.67346	3.98234	NA	4.23177	4.3726	NA	4.19578	4.21837	3.37302	NA	NA	NA	NA	4.21649	3.98295	3.98267	3.84611	3.98849	5.20044	4.84893	4.12652	4.42263	NA	4.12023
2465	CD8+ T Cell (EMRA) CD57lo PD_1lo T_betlo	IL_7Ra	-0.373921	0.0401929	0.770746	-0.373921	0.71368	1.25131	1.05426	0.99643	1.26195	0.883152	1.85608	1.80757	1.61787	1.53956	1.29988	2.17211	2.45752	1.88289	1.8764	2.42279	0.691793	1.54133	1.38565	0.84829	0.660944	0.515284	1.6797	1.24609	0.592988	1.4247	0.673997	1.21557	1.19795	1.80481	1.68368	1.94795
2581	CD8+ T Cell (Naive) CD57lo PD_1lo IL_7Rahi	p16	0.120359	0.0415088	0.770746	0.120359	0.546148	0.74521	0.514106	0.927446	0.634745	0.680513	0.703966	0.809902	0.812414	0.694979	0.789129	0.869231	1.02924	0.799254	0.910579	0.93478	0.878101	0.81991	0.755293	0.884521	NA	0.725302	1.09288	0.707193	NA	0.930818	NA	1.09197	0.845353	0.973078	0.913694	1.02288
5045	Root_unassigned CD3lo CD33lo	CD4	-0.982745	0.041032	0.770746	-0.982745	4.61852	4.60235	NA	NA	NA	NA	NA	2.75506	1.33375	3.67088	1.07023	NA	2.00292	NA	1.62665	3.16467	NA	2.33781	0.942221	3.19259	NA	NA	1.86496	3.76352	1.53409	1.32424	0.611743	1.50024	1.08041	1.64805	1.56446	1.74725
1622	CD4+ T Cell (Naive) CD25hi IL_7Ralo	PD_1	0.242023	0.0419723	0.772888	0.242023	1.56845	0.977884	1.07174	1.20826	1.3181	1.29227	1.26312	1.64165	1.38016	1.20082	1.31043	1.88087	1.6802	1.71252	1.53967	1.82773	1.1476	2.16679	1.0357	1.79349	1.33485	1.31386	1.69735	1.82048	1.8919	1.50128	2.32763	1.50454	1.61211	1.59825	1.753	2.2474
1674	CD4+ T Cell (Naive) CD25lo IL_7Ralo TET2hi	CD27	0.147385	0.0420849	0.772888	0.147385	3.80222	3.5798	3.58941	3.64554	NA	3.60761	NA	3.44529	3.51177	NA	3.43054	NA	3.54121	3.56552	NA	NA	3.81974	3.7667	4.03502	NA	3.87007	3.73903	3.58597	NA	NA	3.76168	NA	3.476	NA	3.61171	3.65866	3.58745
3594	Monocyte (CD14- CD16+) CD45RAhi HLA_DRlo CD11chi	CD14	0.768071	0.0419935	0.772888	0.768071	NA	NA	2.11506	3.08962	NA	2.54695	NA	2.82644	NA	NA	3.19665	2.24807	NA	NA	3.68126	NA	NA	NA	2.92865	4.25253	NA	NA	3.51253	NA	2.91133	5.15637	2.71079	NA	NA	3.38288	3.80839	NA
614	B Cell (Plasmablast) p16lo Ki67hi c_Casp3hi	HLA_DR	-0.669064	0.0426775	0.778091	-0.669064	6.99475	6.14336	5.60413	6.41397	6.90918	5.30366	6.4288	5.64072	5.77911	NA	5.87733	6.39587	6.40238	7.11615	6.11965	6.42245	NA	6.02988	5.23421	5.16481	6.10123	6.15081	6.19679	2.91946	4.33882	5.82116	NA	6.72605	3.89418	6.66609	6.60083	6.10353
1692	CD4+ T Cell (Naive) CD25lo IL_7Ralo TET2hi	p_P90RSK	0.2189	0.0426764	0.778091	0.2189	0.928216	0.830232	0.857826	1.0467	NA	0.885269	NA	0.808183	1.04897	NA	0.816819	NA	0.944057	0.760266	NA	NA	0.982982	0.860193	1.58429	NA	0.78436	0.904343	1.07989	NA	NA	1.55659	NA	0.889469	NA	0.882787	1.43038	1.27181
824	CD4- CD8- T Cell CD57lo Ki67lo CD38hi	CD3	0.532949	0.0437068	0.783428	0.532949	5.56336	5.4154	5.32883	NA	NA	NA	4.92006	NA	NA	5.88373	4.06362	NA	5.21594	NA	NA	3.79851	6.27105	5.55046	5.08641	5.49515	6.03469	5.73577	6.06356	NA	NA	6.04957	4.74285	5.08346	5.09914	5.17819	5.34377	6.05875
1488	CD4+ T Cell (EMRA) IL_7Ralo PD_1lo CD25hi	CD25	0.383675	0.0434458	0.783428	0.383675	1.85494	2.89445	1.67218	2.29771	1.91515	NA	2.02381	NA	2.48353	2.08035	1.683	3.12333	2.42097	1.84662	2.22542	1.62339	1.90686	2.53722	2.68822	1.87204	NA	NA	2.78341	2.1709	2.55181	2.38327	2.25519	3.07253	2.12578	2.17487	3.50543	3.48877
2162	CD8+ T Cell (Effector Memory) Ki67lo CD57hi	CD45RA	0.29216	0.0437148	0.783428	0.29216	2.2867	2.49818	2.71911	3.01358	2.28707	2.25373	2.11154	2.40674	2.19207	1.94088	1.5524	1.47288	NA	2.54538	2.33793	2.68776	2.72714	2.76057	2.52031	2.37341	3.50434	2.54973	2.64991	2.01661	2.14226	3.19998	2.32647	2.335	2.39341	2.49771	2.44009	2.83064
2348	CD8+ T Cell (EMRA) CD57hi PD_1lo T_betlo	CD56	-0.373119	0.0437487	0.783428	-0.373119	2.35739	2.40468	2.27342	2.01205	2.75548	2.10288	2.11824	1.04693	1.79362	1.04933	NA	NA	NA	1.94779	1.83009	2.05248	2.03999	NA	NA	1.8838	1.6985	1.65107	1.88341	1.04993	1.1486	1.87556	0.715031	1.50387	1.37086	NA	1.87644	2.19677
4610	NK Cell (CD56+ CD16+) CD57lo Ki67hi	HLA_DR	0.762686	0.0435356	0.783428	0.762686	3.24827	1.35858	2.45166	0.674518	2.78895	NA	1.33144	NA	1.38064	0.450234	1.66724	1.8676	2.01242	1.45667	1.24192	1.22665	4.16282	1.70892	1.28114	1.88353	4.40529	NA	1.64253	NA	4.57394	1.35945	2.26084	2.79709	2.04255	2.26287	1.05932	2.39411
1132	CD4+ T Cell (Central Memory) Ki67lo CD25lo PD_1hi	HLA_DR	0.542835	0.0441983	0.786611	0.542835	2.27405	1.22218	3.96427	1.67392	2.08329	1.84919	1.42587	2.37827	1.57675	1.21561	3.06506	2.41015	1.71736	2.73351	1.6765	3.52477	3.80262	2.21663	1.82359	3.06201	3.93701	2.39394	2.38157	3.70335	2.93416	1.78027	2.73729	2.69787	1.72529	2.98777	2.33029	2.96244
2559	CD8+ T Cell (Naive) CD57lo PD_1lo IL_7Rahi	CD16	0.12425	0.044239	0.786611	0.12425	0.704219	0.556542	0.549269	0.645825	0.53517	0.622706	0.603075	0.735628	0.629147	0.574965	0.639741	0.662299	0.672223	0.650536	0.641843	0.706941	0.657036	0.705449	0.599763	0.654336	NA	0.592466	0.6899	0.712918	NA	0.768535	NA	1.33361	1.05059	0.701183	0.68517	0.695021
3595	Monocyte (CD14- CD16+) CD45RAhi HLA_DRlo CD11chi	CD16	0.849481	0.0446528	0.791173	0.849481	NA	NA	3.57956	2.4863	NA	1.94819	NA	1.66111	NA	NA	3.31917	4.62046	NA	NA	4.00993	NA	NA	NA	4.13675	3.73355	NA	NA	4.39382	NA	3.49583	4.34546	3.32075	NA	NA	4.00745	4.07622	NA
583	B Cell (Plasmablast) p16hi	p16	-1.2493	0.0449124	0.792979	-1.2493	7.18519	5.73295	4.63408	1.84813	5.0433	6.12238	5.37355	2.48796	6.43465	7.60102	2.73763	5.53938	6.4947	6.57797	6.41106	6.78489	1.76117	5.61985	6.87662	5.41537	4.90316	5.43694	2.94821	2.81492	2.02975	6.03897	NA	4.30887	0.975649	4.86726	4.76311	4.07145
333	B Cell (CD27+)_unassigned Ki67lo p16hi	Tyro3	0.608227	0.0458111	0.79423	0.608227	3.02622	NA	NA	NA	NA	NA	2.69238	NA	NA	3.07788	2.49163	NA	NA	NA	2.76611	2.75931	3.60362	4.37831	NA	3.79544	3.70142	NA	2.86851	2.23461	NA	3.32359	2.79363	2.46825	NA	3.70624	3.59186	4.46031
690	B Cell (Plasmablast) p16lo Ki67lo c_Casp3hi	JAK2	0.240685	0.0457745	0.79423	0.240685	1.62758	1.76618	1.54598	1.74485	2.09355	NA	2.03356	1.73222	1.37799	NA	NA	1.26502	2.01204	1.9471	1.5458	2.14711	NA	2.09247	2.13618	2.21741	NA	2.25486	1.6913	NA	1.57157	NA	NA	NA	1.90941	2.04083	2.31326	1.74798
1308	CD4+ T Cell (Effector Memory) Ki67lo PD_1lo IL_7Ralo	CD4	0.134997	0.045323	0.79423	0.134997	4.72918	4.70371	4.68897	4.80348	4.76028	4.72053	4.44564	4.55398	4.52433	4.29106	4.45542	4.52509	4.59366	4.58162	4.45319	4.52674	4.99455	4.89	4.91481	4.97766	4.94979	4.75768	4.5089	4.34316	4.39042	4.71328	4.56924	4.56793	4.6979	4.82836	4.67772	4.73543
4573	NK Cell (CD56+ CD16+) CD57hi Ki67lo c_Casp3lo	HLA_DR	0.326426	0.0459303	0.79423	0.326426	0.904815	0.949737	1.03155	0.881473	1.00865	1.01732	0.976047	1.92257	0.907393	0.761507	0.769816	1.00092	1.15761	1.05693	1.04035	1.16289	1.70746	1.04681	1.1394	1.0084	3.10312	1.63316	1.17784	NA	0.649905	1.03023	1.12804	0.928012	1.60077	1.77179	1.05843	1.42826
4769	NKT Cell CD57hi CD8alo	TET2	-0.21725	0.045195	0.79423	-0.21725	1.01607	1.25642	NA	1.17402	1.01654	1.11371	1.12107	1.11029	1.12528	0.786601	0.977461	1.34007	1.46128	1.29812	1.04461	NA	0.934501	1.3005	0.944581	0.978659	NA	0.900869	1.15594	NA	0.701019	1.29172	0.682441	0.539053	0	1.16856	1.10068	1.10153
4865	NKT Cell CD57lo CD8alo CD38hi	CD57	-0.944552	0.0458348	0.79423	-0.944552	5.10127	NA	NA	3.82434	5.56227	NA	3.21234	5.12248	4.3777	NA	2.9068	2.00691	2.23076	2.7126	4.16916	3.83824	4.19598	3.19373	1.44204	2.31806	4.07471	2.70206	3.2931	NA	3.0529	3.62938	1.24678	1.95656	0	4.03179	4.27305	2.75268
148	B Cell (CD27-) Ki67lo CD38lo DNMT3Ahi	Tyro3	0.212269	0.0465927	0.79476	0.212269	2.75304	3.11598	2.98744	3.35673	3.0609	2.97124	2.59946	2.7856	2.75046	3.00751	2.57381	2.57043	2.77204	2.64797	2.88245	3.16213	3.2774	3.36544	3.61118	3.60814	3.6145	3.10837	NA	2.87432	2.73344	2.72502	2.88749	2.89695	2.66556	3.04872	3.02009	2.86976
1192	CD4+ T Cell (Effector Memory) Ki67hi	CD25	-0.410212	0.0463833	0.79476	-0.410212	2.98201	2.90919	1.67711	3.16376	2.9211	2.65474	2.50723	2.83422	2.87358	2.48868	2.20647	2.12715	2.81893	2.74361	2.78915	2.5508	2.36821	3.47007	2.87848	1.7414	2.5197	1.1791	2.17403	1.32123	1.55485	3.15178	1.47854	1.73944	1.6988	2.51923	3.00005	2.88945
1715	CD4+ T Cell (Naive) CD25lo IL_7Ralo TET2lo	CD4	0.0992128	0.0465065	0.79476	0.0992128	4.70196	4.73148	4.68927	4.8805	4.82399	4.81902	4.63344	4.62081	4.65674	4.52085	4.54507	4.68078	4.68649	4.74026	4.58609	4.64176	4.94346	4.85186	4.84925	4.98138	4.9072	4.79707	4.70265	4.45302	4.65742	4.95327	4.71631	4.66415	4.72618	4.82178	4.71646	4.80447
4377	NK Cell (CD56+ CD16-) CD57lo Ki67hi	CD33	-0.390349	0.0462163	0.79476	-0.390349	2.26403	1.65805	0.496207	0.815028	2.07909	0.514431	0.834028	0.641475	0.618111	0.456799	0.633664	1.75075	0.742201	2.10558	1.65276	0.604743	0.593513	1.78261	0.650812	0.601033	0.532511	0.279027	0.789316	0.500655	0.386013	0.892411	0.699782	0.589203	0.430986	0.716499	1.45971	0.717275
1369	CD4+ T Cell (EMRA) IL_7Rahi PD_1hi	Tyro3	0.414129	0.0471352	0.801298	0.414129	NA	NA	NA	NA	3.08554	NA	NA	2.89663	2.65866	2.71084	NA	NA	NA	NA	NA	3.34114	NA	4.10539	NA	3.12138	3.03785	NA	3.16562	3.01659	NA	NA	3.44361	NA	NA	3.09678	3.80859	3.37841
4811	NKT Cell CD57lo CD8ahi CD38lo	c_Casp3	0.14161	0.0474984	0.804753	0.14161	1.06498	1.00686	NA	0.885155	1.04061	1.02742	0.902985	1.13132	1.01711	0.71439	0.973561	1.12529	1.1886	1.18614	1.1761	0.923796	1.23975	1.3014	1.20005	1.38533	1.11553	1.12782	NA	NA	0.954336	1.31055	0.973222	1.07293	0.639448	1.39451	1.20068	1.40704
74	B Cell (CD27-) Ki67lo CD38hi DNMT3Ahi	Tyro3	0.179394	0.0481781	0.80553	0.179394	2.97743	3.28268	2.59728	3.23688	3.06113	2.79751	2.74839	2.73735	2.78227	2.72479	2.63168	2.64159	2.75845	2.67793	2.82351	3.26251	3.14877	3.34662	3.14457	3.26294	3.24987	3.53334	NA	3.01164	3.11682	2.86077	2.68466	2.70247	2.76325	2.9187	2.92237	2.90667
151	B Cell (CD27-) Ki67lo CD38lo DNMT3Alo	CD11c	0.306952	0.0495003	0.80553	0.306952	1.16492	1.29593	1.85563	2.27554	1.62955	1.26669	1.59028	1.64422	1.49099	0.960553	1.42578	2.27277	1.28791	1.80405	1.62141	1.74547	NA	1.55515	1.40823	2.32751	2.23606	2.50829	1.94576	1.1039	1.54854	1.5317	1.22948	2.67228	1.86134	2.42851	1.96229	2.03371
155	B Cell (CD27-) Ki67lo CD38lo DNMT3Alo	CD19	-0.293581	0.0528523	0.80553	-0.293581	4.43182	4.58661	5.70399	4.96841	4.45709	4.4734	4.62297	4.36508	4.51377	4.08065	4.21298	4.21963	4.24353	4.34566	4.16652	4.44748	NA	4.09643	3.82793	4.85129	4.05136	4.4825	4.63269	3.44906	3.88926	4.24982	3.7311	4.83941	4.77079	4.00344	3.80011	4.2707
320	B Cell (CD27+)_unassigned Ki67lo p16hi	JAK2	0.998268	0.0491558	0.80553	0.998268	1.13995	NA	NA	NA	NA	NA	1.36895	NA	NA	1.34451	1.03782	NA	NA	NA	1.21927	0.453198	1.82924	3.43628	NA	1.75509	2.79666	NA	1.42659	0.55338	NA	1.47437	0.545339	1.2743	NA	3.58268	2.24508	4.1876
585	B Cell (Plasmablast) p16hi	P90RSK	-0.577665	0.0492265	0.80553	-0.577665	3.50772	2.94339	2.39013	2.99023	2.68966	2.77962	3.26789	2.80838	2.30355	6.59971	2.5487	2.3982	2.35804	2.6416	2.51382	3.16027	2.62239	3.04164	1.59522	1.73499	2.59821	2.92645	3.11862	1.90307	2.50322	2.66579	NA	1.88455	1.9762	2.45453	2.57215	2.6451
779	CD4- CD8- T Cell CD57lo Ki67hi	CD11b	0.311306	0.0509939	0.80553	0.311306	0.881765	1.05027	1.08448	1.67499	1.18053	1.18954	1.36323	1.19107	1.30984	NA	0.904507	1.20862	0.995378	1.57036	1.12454	1.42965	1.47939	1.17807	2.79917	1.11149	1.57631	0.826778	1.73163	1.08822	0.912378	1.51109	NA	0.872568	2.0578	1.55494	1.86659	2.26194
889	CD4+ CD8+ T Cell CD57hi	c_Casp3	0.478714	0.0524839	0.80553	0.478714	0.933125	NA	0.945582	1.02712	1.3763	1.30049	0.696881	1.89147	1.28711	0.253204	NA	NA	NA	1.22691	1.34572	0.98478	3.25062	NA	1.47677	1.51746	1.62685	0.976653	NA	0.635233	2.01762	NA	NA	NA	NA	1.8287	1.10242	1.41206
1067	CD4+ T Cell (Central Memory) Ki67hi	PD_1	-0.346194	0.0498886	0.80553	-0.346194	4.53356	4.02612	4.30921	3.59248	3.82558	3.60652	3.57133	4.92655	3.80232	3.7396	3.17346	4.46692	4.50045	4.01394	3.86011	3.53094	4.26158	3.63211	4.12939	3.88129	3.32904	4.00355	3.18743	3.78466	3.27919	4.30959	2.96899	3.49454	3.65703	3.68194	2.35184	3.98782
1340	CD4+ T Cell (EMRA) IL_7Rahi PD_1hi	CD25	0.565128	0.0528726	0.80553	0.565128	NA	NA	NA	NA	0.976841	NA	NA	1.35487	1.24874	0.903862	NA	NA	NA	NA	NA	1.47154	NA	2.65208	NA	1.38358	0.674391	NA	1.99421	1.73192	NA	NA	2.19342	NA	NA	1.61116	1.3205	2.24542
1374	CD4+ T Cell (EMRA) IL_7Rahi PD_1lo CD25hi	CD14	0.418255	0.0531854	0.80553	0.418255	NA	NA	NA	2.04629	NA	NA	2.0836	NA	2.85999	NA	1.91996	2.60345	2.18082	2.22754	2.09498	2.23047	2.10624	3.2503	NA	3.49964	NA	NA	NA	NA	NA	2.30253	NA	2.68601	2.08843	2.09611	3.19989	2.78224
1479	CD4+ T Cell (EMRA) IL_7Ralo PD_1hi	Trx	0.294323	0.0498961	0.80553	0.294323	4.11961	4.275	NA	3.96821	4.00637	4.13071	3.9165	4.44789	4.07978	NA	NA	4.68931	NA	4.36593	3.7372	3.65405	4.28922	4.14284	NA	4.81024	4.07818	4.1019	3.54251	4.00544	4.00135	4.35565	4.96748	4.82166	4.66924	4.58737	4.89315	4.8868
1495	CD4+ T Cell (EMRA) IL_7Ralo PD_1lo CD25hi	CD45	0.173914	0.051315	0.80553	0.173914	4.46932	4.44298	4.42277	4.58038	4.85449	NA	4.94103	NA	4.78482	4.61916	4.87695	5.14966	4.76825	4.95784	4.74391	4.97119	4.53252	4.73272	4.61004	4.69567	NA	NA	4.9529	4.83497	4.88948	4.99701	5.17107	5.16181	5.05039	5.19837	5.12446	5.06612
1568	CD4+ T Cell (Naive) CD25hi IL_7Rahi	CD41	0.135957	0.0492676	0.80553	0.135957	NA	NA	NA	NA	NA	NA	1.51779	1.66765	NA	1.53846	1.31116	NA	1.59968	1.5741	1.52211	1.56632	1.60169	1.75894	1.59794	1.64994	1.53613	NA	NA	NA	1.69312	1.70774	1.61549	1.62025	1.96609	1.65695	NA	NA
1584	CD4+ T Cell (Naive) CD25hi IL_7Rahi	P90RSK	0.28579	0.050756	0.80553	0.28579	NA	NA	NA	NA	NA	NA	2.36226	2.44739	NA	2.74006	2.25717	NA	2.40968	2.32344	2.43606	3.35949	2.80855	3.24283	2.6728	2.97758	2.72829	NA	NA	NA	2.66465	2.56858	3.17302	2.78196	2.99265	2.49417	NA	NA
1659	CD4+ T Cell (Naive) CD25lo IL_7Rahi	PD_1	0.262763	0.0522136	0.80553	0.262763	1.07442	1.19109	0.780039	0.953364	0.937575	0.892389	1.29871	1.34078	1.42074	1.15981	1.11799	1.61783	1.3862	1.50463	1.31698	1.31601	1.03433	1.22968	0.917593	1.16899	1.17673	1.2053	1.50693	1.63976	1.09676	1.49769	2.28759	1.35914	1.44324	1.3935	1.83665	2.7189
1702	CD4+ T Cell (Naive) CD25lo IL_7Ralo TET2hi	Tyro3	0.290422	0.0500423	0.80553	0.290422	2.88236	3.04169	2.61402	3.24849	NA	2.78082	NA	2.52008	2.49601	NA	2.54366	NA	2.47525	2.6237	NA	NA	3.09524	3.15261	3.03152	NA	3.10072	2.79154	2.63503	NA	NA	2.83551	NA	2.61002	NA	2.79319	3.952	3.14595
2319	CD8+ T Cell (EMRA) CD57hi PD_1lo T_bethi	Ki67	0.386667	0.052311	0.80553	0.386667	0.402375	0.441445	0.60747	0.507838	0.438929	0.384209	0.50292	0.5046	0.493995	NA	0.491549	0.807322	NA	0.711511	0.495321	0.747755	0.48608	3.50838	0.438123	0.9496	1.01053	0.746413	0.916946	0.652692	0.594477	0.603606	1.04682	0.611705	1.023	0.649735	0.513372	1.04917
2389	CD8+ T Cell (EMRA) CD57lo PD_1hi	DNMT3A	-0.193883	0.0510134	0.80553	-0.193883	3.02155	2.98908	2.86511	2.9947	2.86755	NA	NA	2.85295	2.96513	2.82283	3.30262	3.09408	2.97983	3.04982	3.28752	3.06094	3.02699	3.06754	2.95837	2.7605	2.84145	NA	NA	2.34066	2.18417	2.78766	2.49461	2.83808	2.66029	2.99822	3.40079	3.08003
2577	CD8+ T Cell (Naive) CD57lo PD_1lo IL_7Rahi	JAK2	0.138872	0.0537014	0.80553	0.138872	1.47155	1.55579	1.43473	1.5417	1.38064	1.60502	1.33356	1.45862	1.53988	0.973403	1.21543	1.46707	1.7179	1.64081	1.55036	1.59224	1.69731	1.75307	1.67283	1.79209	NA	1.70856	1.44254	1.31055	NA	1.63527	NA	1.40098	1.37487	1.58872	1.81955	1.68544
2663	CM- HLADR+ CD16hi	Trx	-0.476146	0.0537874	0.80553	-0.476146	4.31186	4.29383	4.55055	6.27417	4.73582	4.05848	4.31447	4.49802	4.29676	NA	4.78561	4.71451	4.4359	4.36478	4.07374	NA	4.0789	4.41951	4.27555	4.30326	4.40897	3.84437	4.32687	NA	1.59678	4.23811	NA	4.41029	4.44079	4.21401	4.15514	4.32991
2827	CM-_unassigned CD57hi	CD45	0.157929	0.052389	0.80553	0.157929	4.38632	4.32966	4.51103	4.19922	4.36344	4.66446	4.64285	4.99386	4.61006	4.27101	4.41619	4.73864	4.68534	4.69837	4.30052	4.59009	4.57677	4.33432	4.60651	4.63673	4.71426	4.82335	4.88994	4.60597	4.7777	4.59222	4.72417	4.90729	5.05767	4.94017	4.21917	4.52167
2828	CM-_unassigned CD57hi	CD45RA	0.386394	0.0518938	0.80553	0.386394	5.05061	5.19677	5.48625	4.9888	5.50775	5.86287	4.5781	4.70534	4.73871	3.88731	4.16972	4.30683	4.66716	4.66183	4.28172	4.08361	5.60106	5.47148	5.87538	5.79326	5.91939	5.81924	4.99117	4.3651	4.79342	4.54483	4.84692	5.02628	5.20612	5.20329	4.40794	4.49081
2869	CM-_unassigned CD57lo CD45RAhi T_bethi	CD8a	-0.42992	0.0480261	0.80553	-0.42992	2.49819	2.39552	2.10637	1.73793	3.18269	3.32106	3.12926	1.5712	2.56953	0.913636	2.39248	2.65886	2.83032	2.44649	2.43625	1.62112	1.70596	2.64235	1.67507	1.71681	1.7953	2.51942	2.75803	0.731146	1.05625	1.69275	1.9453	2.1433	2.03098	1.68783	2.70883	2.12286
2984	CM-_unassigned CD57lo CD45RAlo T_betlo	JAK2	0.146815	0.0481202	0.80553	0.146815	1.2928	1.8255	1.40379	2.00641	1.44371	1.66501	1.58281	1.32718	1.44851	1.60947	1.30002	1.86661	1.78656	1.87554	1.76226	1.77046	1.73356	1.92874	1.55528	1.73784	2.03543	1.73669	1.71081	1.58452	1.70345	1.64915	1.75834	1.76774	1.72044	2.14104	1.83607	1.71658
3072	Dendritic Cell (Conventional) HLA_DRhi CD123lo Ki67lo	c_Casp3	0.214211	0.0531459	0.80553	0.214211	0.92239	1.06926	2.04877	0.91779	0.920651	0.909677	1.03785	0.686935	0.929156	1.21496	0.98283	1.0123	NA	1.28602	1.27034	NA	1.74522	1.15304	1.17814	1.24829	0.990607	1.1333	1.55027	0.902115	1.60044	1.2597	1.43234	1.29965	NA	1.43247	1.2823	NA
3181	Dendritic Cell (Plasmacytoid) Ki67hi	Trx	-0.230604	0.053011	0.80553	-0.230604	5.41225	5.07368	5.35936	5.20651	5.52797	5.25781	5.30954	5.69304	5.39051	NA	5.37231	5.19654	5.78988	NA	5.25609	5.23324	5.26009	5.2248	5.21382	5.17736	5.35088	5.24947	5.26056	4.50629	NA	5.39811	5.45908	5.18356	5.0982	4.01505	5.07284	5.51232
3261	Dendritic Cell (Plasmacytoid) Ki67lo Tyro3lo DNMT3Ahi	CD14	-0.551545	0.0522012	0.80553	-0.551545	NA	2.41977	NA	2.40266	2.31851	NA	NA	NA	1.19556	1.57548	NA	NA	1.86065	1.43569	2.05754	2.33621	NA	NA	1.74608	NA	2.43098	NA	1.75811	NA	1.09733	NA	1.15344	NA	1.24288	0.400877	NA	NA
3364	Granulocyte (Basophil) c_Casp3hi	TIM_3	0.274186	0.0505712	0.80553	0.274186	1.01076	1.39848	0.837021	1.48548	1.85582	1.63438	1.3576	1.77926	1.237	0.760644	1.38516	2.19312	1.62113	1.52455	1.70132	1.50252	1.41001	1.90044	1.47677	1.80032	2.07507	0.743885	1.79069	NA	NA	1.96632	1.43627	2.30811	1.73365	1.93146	1.80713	1.83221
3405	Granulocyte (Basophil) c_Casp3lo CD38hi TOP2blo	c_Casp3	0.316549	0.0502063	0.80553	0.316549	0.658143	0.761134	1.71853	1.16728	1.03505	1.84499	0.322767	1.64642	0.536444	0.36366	1.08364	1.19092	1.60982	0.706382	0.852615	1.16151	1.19689	2.15417	1.31077	1.60497	1.02026	0.891956	1.60892	NA	NA	1.67993	1.06688	1.22066	0.788581	1.71	1.35046	1.40413
3436	Granulocyte (Basophil) c_Casp3lo CD38hi TOP2blo	T_bet	0.130166	0.0537832	0.80553	0.130166	0.102551	0.256285	0.195109	0.240792	0.206417	0.141722	0.18009	0.374751	0.123624	0.27569	0.357607	0.277687	0.556118	0.256703	0.400658	0.348747	0.215112	0.276302	0.252336	0.284093	0.146409	0.0948274	0.645852	NA	NA	0.545015	0.325845	0.792761	0.402389	0.678099	0.494053	0.426959
3964	Monocyte (CD14+ CD16-) Ki67lo P90RSKlo c_Casp3lo	CD14	-0.220404	0.0526373	0.80553	-0.220404	5.3599	5.35277	5.05759	5.2317	5.38316	5.43355	4.75838	NA	NA	5.55625	4.93046	5.04483	NA	5.04556	4.70678	NA	4.64951	4.83102	4.55209	4.89921	4.99419	4.87151	4.5718	5.46184	4.8101	5.30928	5.28814	5.14214	NA	4.88096	4.82365	NA
4144	Monocyte (CD14+ CD16+) CD45RAlo CD11bhi DNMT3Ahi	Tyro3	0.677387	0.049736	0.80553	0.677387	3.44303	2.3352	3.664	3.33672	3.77306	3.88106	NA	1.41047	NA	2.36367	NA	3.56684	NA	3.61196	3.28317	NA	2.89972	NA	3.76708	4.07906	NA	NA	3.44159	NA	NA	4.29113	4.53543	3.78991	NA	NA	NA	NA
4195	Monocyte (CD14+ CD16+) CD45RAlo CD11blo DNMT3Ahi	CD41	-0.579852	0.0528028	0.80553	-0.579852	2.32628	NA	2.48318	NA	1.84362	NA	NA	3.68809	NA	NA	NA	2.44866	NA	2.967	2.78418	NA	1.63816	2.04702	1.68309	1.88565	NA	NA	2.44695	NA	NA	2.71232	NA	NA	NA	NA	NA	NA
4217	Monocyte (CD14+ CD16+) CD45RAlo CD11blo DNMT3Ahi	Trx	-0.645878	0.053141	0.80553	-0.645878	4.92887	NA	4.65593	NA	4.43698	NA	NA	5.05073	NA	NA	NA	5.10186	NA	4.74568	4.81355	NA	4.23761	4.3105	2.55604	4.54895	NA	NA	4.86893	NA	NA	4.51721	NA	NA	NA	NA	NA	NA
4233	Monocyte (CD14+ CD16+) CD45RAlo CD11blo DNMT3Alo	CD45	-0.566821	0.0497921	0.80553	-0.566821	4.31647	NA	3.74698	3.45427	3.56431	4.82231	4.09794	5.14847	NA	3.88349	NA	4.44315	NA	3.9998	4.39032	NA	3.85408	NA	3.18693	3.36975	NA	NA	NA	NA	NA	3.2163	4.38772	NA	NA	NA	NA	NA
4357	NK Cell (CD56+ CD16-) CD57hi Ki67lo CD38lo	p16	0.183595	0.0510267	0.80553	0.183595	0.602316	0.709546	0.560051	0.861983	0.737579	0.727853	0.924527	NA	0.843175	0.864498	0.723951	NA	1.07805	0.956051	NA	1.05471	NA	NA	0.868321	0.852824	NA	0.601258	1.2348	NA	0.884886	0.967966	NA	NA	1.02493	1.20402	1.38248	NA
4384	NK Cell (CD56+ CD16-) CD57lo Ki67hi	CD57	-1.05081	0.0535364	0.80553	-1.05081	2.46564	3.33216	0.674203	4.40217	1.8267	5.28341	3.93183	1.00261	5.30775	4.78901	3.12849	1.38785	1.629	0.755242	2.72018	2.5651	2.25719	0.641897	0.758427	2.1793	2.70953	4.85762	2.69437	0.000147843	3.51235	4.02275	0.328327	0.19218	1.3865	0.733398	1.79075	0.323695
4785	NKT Cell CD57lo CD8ahi CD38hi	CD38	-0.543609	0.0508548	0.80553	-0.543609	NA	NA	NA	4.31108	NA	NA	5.03819	4.64155	NA	4.6585	4.96682	4.31562	5.44669	4.78732	NA	4.53017	4.1864	NA	5.03001	NA	3.54189	3.49052	NA	NA	3.05591	NA	4.07682	4.69815	4.57861	5.14516	NA	NA
5034	Root_unassigned CD3lo CD33lo	CD11b	0.597886	0.0510316	0.80553	0.597886	1.2069	1.34082	NA	NA	NA	NA	NA	2.34314	1.48403	1.79528	2.09704	NA	3.13576	NA	3.39659	2.8912	NA	2.95827	3.67853	2.78686	NA	NA	2.97677	1.45057	2.21259	3.23369	1.91508	3.26787	3.04773	3.21621	2.66486	2.8057
39	B Cell (CD27-) Ki67lo CD38hi DNMT3Ahi	CD11b	0.17436	0.0542487	0.807664	0.17436	0.852361	0.82894	0.484105	1.10122	1.15214	0.851216	0.890642	0.996214	0.799733	0.520942	0.699267	0.904634	0.82905	1.01082	0.85366	0.782259	1.04949	1.07704	0.856036	1.20763	1.19035	1.62309	NA	0.690209	0.617634	0.800337	0.602248	0.871307	1.33769	1.31813	0.954512	1.12956
49	B Cell (CD27-) Ki67lo CD38hi DNMT3Ahi	CD38	0.348648	0.0549746	0.807664	0.348648	4.7346	4.75184	4.43059	4.89125	3.3197	3.03116	5.3907	4.22386	5.05712	4.6955	5.0232	4.18671	4.80175	4.96443	5.07283	4.76623	4.87606	4.89486	5.12734	4.91078	4.90097	4.51314	NA	4.45526	4.7107	5.31815	5.0218	5.2165	4.55705	5.32937	4.87295	5.28243
339	B Cell (CD27+)_unassigned Ki67lo p16lo c_Casp3hi	CD16	-0.502526	0.0563374	0.807664	-0.502526	NA	NA	NA	1.66373	NA	NA	NA	0.557984	0.127524	NA	NA	1.40944	NA	NA	0.617013	0.302514	0.372812	0.481599	NA	NA	0.00939971	0.392365	NA	0.0749406	0.0160713	NA	NA	NA	NA	0.593045	NA	NA
462	B Cell (Memory) Ki67lo T_bethi	CD57	-1.06941	0.0563293	0.807664	-1.06941	0.212898	NA	NA	NA	3.64461	0.568763	0.468615	0.278201	5.02846	NA	0.238549	1.21452	2.55432	4.22882	0.706683	0.295873	0.173358	NA	0.841394	0.167089	0.920882	NA	0.142475	0	NA	3.41797	0.731336	0.147981	0	0.159591	0.343265	0.112691
944	CD4+ CD8+ T Cell CD57lo Ki67hi	CD68	-0.228712	0.0557248	0.807664	-0.228712	0.515994	0.579565	0.493755	0.378337	0.45276	0.637833	0.839548	0.741347	0.473375	NA	1.59297	0.825689	1.04547	1.10715	NA	NA	0.5017	0.4413	0.501984	0.534289	0.685449	0.203174	NA	NA	NA	0.634662	NA	0.552612	0.111513	0.461824	0.752899	0.812932
1146	CD4+ T Cell (Central Memory) Ki67lo CD25lo PD_1hi	Trx	0.153891	0.0546934	0.807664	0.153891	4.21185	4.26415	4.55004	4.03139	4.15574	4.4374	3.99557	4.55126	4.40771	3.57656	4.63181	4.34965	4.36343	4.43588	4.24665	4.2438	4.4782	4.38634	4.50534	4.41835	4.41297	4.4651	4.43536	4.08552	4.10808	4.33899	4.61865	4.65114	4.4728	4.55334	4.46009	4.52489
1391	CD4+ T Cell (EMRA) IL_7Rahi PD_1lo CD25hi	HLA_DR	0.66458	0.0555628	0.807664	0.66458	NA	NA	NA	1.08157	NA	NA	1.42673	NA	1.25295	NA	1.39839	1.33526	1.52858	1.56471	1.49587	1.25776	1.11385	3.44106	NA	3.88653	NA	NA	NA	NA	NA	1.59655	NA	2.51028	1.23008	1.61622	1.34348	1.585
1481	CD4+ T Cell (EMRA) IL_7Ralo PD_1lo CD25hi	c_Casp3	0.303785	0.0552322	0.807664	0.303785	0.503444	0.70291	0.559175	0.725607	0.691203	NA	0.665261	NA	0.59145	0.457671	0.678463	2.00941	0.737524	0.704408	0.594716	0.616066	0.695312	0.9233	0.842171	0.520084	NA	NA	0.692761	1.18277	0.822046	0.810666	0.942443	1.57969	0.497763	1.52642	1.57888	1.876
1510	CD4+ T Cell (EMRA) IL_7Ralo PD_1lo CD25hi	P90RSK	0.309732	0.0557484	0.807664	0.309732	2.22747	2.66093	2.06517	2.94907	2.69127	NA	1.94681	NA	1.69784	1.92646	2.05229	2.7549	2.00199	2.14715	1.93135	2.89004	2.4382	3.07835	2.26034	3.43418	NA	NA	2.19978	2.12083	2.36726	2.21535	2.80007	2.72193	2.10904	2.8233	3.14684	2.56353
1539	CD4+ T Cell (EMRA) IL_7Ralo PD_1lo CD25lo	HLA_DR	0.950857	0.0561369	0.807664	0.950857	0.877342	3.97667	0.832021	0.953473	2.45087	1.48551	1.15918	2.65308	1.17948	0.969304	1.19067	2.44984	1.37205	1.31167	1.32895	5.33747	1.01621	4.46973	1.00237	5.46592	4.31516	3.29261	1.41421	2.43253	1.92829	1.50362	1.19213	4.49714	1.02191	4.00483	3.30623	3.87841
1649	CD4+ T Cell (Naive) CD25lo IL_7Rahi	DNMT3A	0.112294	0.0558379	0.807664	0.112294	3.20511	3.22365	3.11185	3.0098	2.93067	3.03937	3.09887	3.3016	3.22765	2.98798	3.15291	3.24712	3.12772	3.1325	3.10182	2.99831	3.09216	3.09973	3.38574	3.12012	3.07945	3.01503	3.1694	3.20723	3.15544	3.21651	3.4185	3.31413	3.01917	3.23516	3.61601	3.54984
1899	CD41+ TOP2blo CD123lo CD45hi	CD38	-0.566356	0.0559229	0.807664	-0.566356	NA	4.41423	4.49333	4.59384	4.16228	4.76426	5.37246	NA	5.29748	4.33137	NA	4.05197	4.90212	NA	5.01847	4.75732	4.73379	NA	NA	NA	NA	1.80674	4.56278	3.97025	3.6496	4.91729	3.45604	4.34646	4.12104	4.87089	NA	4.8144
2245	CD8+ T Cell (Effector Memory) Ki67lo CD57lo PD_1lo	Ki67	0.280329	0.0547421	0.807664	0.280329	0.341979	0.517476	2.17899	0.358979	0.340366	0.421275	0.461916	0.868272	0.451456	0.320507	0.336718	0.414287	0.543505	0.413985	0.498385	0.43625	0.530415	1.42057	0.52513	1.18265	0.540118	1.57056	0.965785	0.543319	0.508473	0.558016	1.19509	0.762049	0.560547	0.871195	0.992153	0.663549
2256	CD8+ T Cell (Effector Memory) Ki67lo CD57lo PD_1lo	Trx	0.233814	0.0545553	0.807664	0.233814	4.23246	4.42821	4.21473	4.11372	4.17149	4.66302	4.27311	4.46388	4.34244	3.382	4.50104	4.17229	4.45759	4.22704	4.49431	3.74061	4.32139	4.76028	4.34169	4.62213	4.12006	4.606	4.312	3.92004	3.70828	4.46926	4.6196	5.00845	4.72107	4.63501	5.00454	4.44916
4780	NKT Cell CD57lo CD8ahi CD38hi	CD19	-0.220434	0.054565	0.807664	-0.220434	NA	NA	NA	0.769478	NA	NA	0.843896	0.516914	NA	0.748991	0.49908	0.71382	0.791112	0.51132	NA	0.882965	0.589408	NA	0.78382	NA	0.483396	0.446171	NA	NA	0.367513	NA	0.0762462	0.480768	0.144706	0.921639	NA	NA
1345	CD4+ T Cell (EMRA) IL_7Rahi PD_1hi	CD4	0.238627	0.0565563	0.808498	0.238627	NA	NA	NA	NA	4.89254	NA	NA	4.47264	4.67231	4.31878	NA	NA	NA	NA	NA	4.68301	NA	5.12987	NA	4.64222	4.97942	NA	4.66415	4.69201	NA	NA	4.95018	NA	NA	4.95847	4.71947	4.88256
1522	CD4+ T Cell (EMRA) IL_7Ralo PD_1lo CD25lo	CD14	0.354059	0.0570503	0.81325	0.354059	1.44051	2.3	1.39597	1.72897	2.34513	2.40078	1.66932	2.44864	1.83673	1.51155	1.68954	2.11455	1.94244	1.85872	1.88288	2.38638	1.79258	3.21407	1.75997	3.67942	2.79334	2.36929	1.96466	1.69164	1.63835	2.01017	1.75711	1.976	1.61701	2.64146	2.90744	2.80456
142	B Cell (CD27-) Ki67lo CD38lo DNMT3Ahi	PD_1	0.155689	0.0591438	0.815228	0.155689	0.453188	0.494202	0.374997	0.476592	0.542765	0.487855	0.667125	0.819792	0.715025	0.496114	0.606933	0.964371	0.652967	0.923972	0.762261	0.923988	1.16351	0.641053	0.743886	1.29284	0.826811	0.630758	NA	0.450924	0.603835	0.732207	0.689116	1.038	0.506961	1.06716	0.829364	0.83342
325	B Cell (CD27+)_unassigned Ki67lo p16hi	p53	0.672334	0.0592952	0.815228	0.672334	0.415929	NA	NA	NA	NA	NA	0.56506	NA	NA	0.332159	0.539488	NA	NA	NA	0.635533	0.36815	0.497129	1.9378	NA	0.758177	0.536504	NA	0.68694	0.635738	NA	0.656657	0.376528	0.885605	NA	2.24367	1.55595	3.00995
588	B Cell (Plasmablast) p16hi	TET2	-1.19563	0.0579601	0.815228	-1.19563	6.76105	3.77324	1.58384	1.61745	2.25641	4.5681	4.31678	1.50388	4.32572	7.24564	0.900118	1.96687	4.02799	3.96243	3.40913	6.2589	1.75099	5.96873	4.26172	3.39248	2.6908	2.80956	1.46524	0.419972	0.776962	3.40285	NA	2.24745	0.314562	2.81554	2.86482	1.70655
1249	CD4+ T Cell (Effector Memory) Ki67lo PD_1hi	p16	0.102566	0.0589392	0.815228	0.102566	0.642203	0.691218	0.55972	0.878265	0.69073	0.717069	0.780967	0.916092	0.831293	0.72441	0.739789	0.789891	0.966222	0.944825	0.960849	0.931425	0.896796	0.86531	0.96815	0.912792	0.827991	0.647786	0.96169	0.672583	0.805299	1.00029	0.912309	0.907698	0.728498	1.15332	1.04739	1.09814
1323	CD4+ T Cell (Effector Memory) Ki67lo PD_1lo IL_7Ralo	p16	0.111442	0.0576223	0.815228	0.111442	0.628832	0.703896	0.597994	0.845502	0.674487	0.691438	0.736293	0.887144	0.841254	0.677069	0.778894	0.913893	0.97356	0.994442	0.993159	0.991577	0.839347	0.825416	0.979383	0.950105	0.794521	0.593364	0.91416	0.730901	0.825583	0.931337	1.05785	0.974722	0.860392	1.16136	1.14649	1.12758
1383	CD4+ T Cell (EMRA) IL_7Rahi PD_1lo CD25hi	CD41	0.214558	0.0589344	0.815228	0.214558	NA	NA	NA	1.24519	NA	NA	1.43388	NA	1.84939	NA	1.092	1.40291	1.40943	1.45649	1.41756	1.33588	1.4874	1.51078	NA	1.47205	NA	NA	NA	NA	NA	1.52905	NA	1.58291	2.15686	1.38926	1.74488	1.70056
1532	CD4+ T Cell (EMRA) IL_7Ralo PD_1lo CD25lo	CD45	0.14322	0.0590598	0.815228	0.14322	4.43115	4.59076	4.42497	4.45676	4.75567	4.71278	4.8511	5.07599	4.83119	4.56497	4.82589	4.99606	4.78912	4.81877	4.73182	4.82375	4.46845	4.58401	4.47787	5.06705	4.72916	4.79758	4.96991	4.8286	4.90278	4.92117	4.99726	5.05275	4.9553	5.04623	5.08914	5.08501
1663	CD4+ T Cell (Naive) CD25lo IL_7Rahi	TOP2b	0.11873	0.0590587	0.815228	0.11873	3.35725	3.52772	3.32086	3.49473	3.34039	3.40147	3.48375	3.44664	3.4777	2.71916	3.41233	3.51977	3.63184	3.45598	3.38386	3.46442	3.41322	3.51139	3.59223	3.45754	3.56188	3.46293	3.64952	3.37874	3.33994	3.64478	3.44863	3.52482	3.51485	3.4491	3.7515	3.63648
1678	CD4+ T Cell (Naive) CD25lo IL_7Ralo TET2hi	CD4	0.113358	0.0592682	0.815228	0.113358	4.74715	4.66385	4.58142	4.85033	NA	4.78289	NA	4.5973	4.65678	NA	4.54015	NA	4.75775	4.72606	NA	NA	4.93584	4.8387	4.84124	NA	4.87134	4.75538	4.66317	NA	NA	4.93369	NA	4.60296	NA	4.80532	4.77836	4.81498
1855	CD41+ TOP2blo CD123hi	CD14	-1.97486	0.059259	0.815228	-1.97486	NA	NA	NA	NA	NA	NA	NA	NA	NA	4.39564	NA	NA	NA	NA	NA	NA	NA	NA	NA	NA	2.74114	NA	NA	NA	3.37279	2.35297	1.21624	NA	NA	NA	NA	NA
2985	CM-_unassigned CD57lo CD45RAlo T_betlo	Ki67	0.357802	0.0587675	0.815228	0.357802	0.694841	0.632829	0.758679	0.731541	0.382031	1.09648	0.583068	0.643838	1.00735	0.571499	0.867279	0.715943	2.14596	0.847613	1.74854	0.754258	0.763676	2.14624	0.715383	2.11659	1.2966	1.31926	1.18305	0.75754	0.578628	1.90862	0.760184	0.706157	0.837872	0.826307	2.18637	1.80411
3134	Dendritic Cell (Conventional) HLA_DRlo	p_JAK2	0.177804	0.0592259	0.815228	0.177804	0.455987	0.498615	0.483876	0.55825	0.353664	0.230772	0.519461	0.387058	0.616584	0.410416	0.580457	0.525644	NA	0.873471	0.810254	NA	0.665368	0.721299	0.622894	0.633309	0.494069	0.894175	0.493724	0.341021	0.465756	0.720867	0.942151	0.650508	NA	0.622373	1.52625	NA
4977	Root_unassigned CD3lo CD33hi CD14hi	CD68	0.233707	0.0575863	0.815228	0.233707	0.80207	0.668075	0.789873	0.784971	0.797744	0.808666	0.912669	1.10196	0.835075	0.57652	0.691826	0.85165	0.912758	1.00305	0.876468	NA	0.791198	0.825777	0.888067	0.787768	0.856594	0.800991	0.819631	0.708048	NA	0.914942	1.28966	1.34001	1.29125	1.03908	1.08295	2.48301
1422	CD4+ T Cell (EMRA) IL_7Rahi PD_1lo CD25lo	CD45RA	-0.581322	0.0597036	0.818607	-0.581322	4.12952	3.88799	4.19642	3.87131	4.76281	4.93811	3.91311	4.38319	3.77322	3.27291	3.88056	2.59347	3.64033	3.86436	3.91114	3.97683	4.20605	4.30116	4.35818	2.59608	NA	5.30442	4.0768	2.11936	2.02849	3.82147	3.475	2.40221	NA	3.95151	2.41128	1.93037
67	B Cell (CD27-) Ki67lo CD38hi DNMT3Ahi	P90RSK	0.202783	0.0613317	0.828343	0.202783	2.18958	2.37524	1.29048	2.48669	2.16602	1.96746	2.30401	2.22522	2.29635	2.42274	2.24672	2.11623	2.13282	2.178	2.26218	3.05999	2.41077	2.53883	2.49577	2.65857	2.41114	3.07374	NA	2.29953	2.47477	2.36011	2.25985	2.31969	2.14533	2.41102	2.34763	2.32222
301	B Cell (CD27+)_unassigned Ki67lo p16hi	CD14	0.877429	0.0615076	0.828343	0.877429	1.72867	NA	NA	NA	NA	NA	1.85298	NA	NA	1.42676	1.43317	NA	NA	NA	1.60625	1.98941	2.60893	3.40713	NA	2.41039	2.13419	NA	2.70477	1.3711	NA	2.10252	1.16757	1.50887	NA	3.45869	2.50754	5.22194
560	B Cell (Plasmablast) p16hi	CD14	-0.445514	0.061513	0.828343	-0.445514	2.61491	2.16601	1.70765	2.0042	2.26531	1.53829	3.36085	2.60022	1.65651	3.55596	1.72836	2.30011	2.14559	2.75104	2.18166	2.97443	2.13963	2.74889	1.56398	1.95563	2.44784	1.395	2.18238	0.110704	2.24485	2.5262	NA	1.56256	0.799649	1.98338	2.3301	2.53065
1917	CD41+ TOP2blo CD123lo CD45hi	P90RSK	-0.381067	0.061566	0.828343	-0.381067	NA	3.46176	3.00617	3.49297	2.74381	3.27604	3.30011	NA	3.21918	2.40807	NA	2.56363	3.31062	NA	3.53195	3.6171	3.28609	NA	NA	NA	NA	3.38308	2.85101	2.19355	1.95181	3.19646	2.34256	2.10739	2.65335	3.42451	NA	3.18893
2243	CD8+ T Cell (Effector Memory) Ki67lo CD57lo PD_1lo	IL_7Ra	-0.303654	0.0612219	0.828343	-0.303654	1.11155	1.65647	1.38675	1.88481	1.67927	1.43621	1.88611	2.38778	1.99451	2.01815	1.50924	2.0416	2.67963	1.88289	1.93312	2.5406	1.32805	1.94295	1.89865	1.6964	0.845982	0.916548	1.75362	1.40712	1.04913	2.19157	1.08316	1.43886	1.34751	1.78229	1.92458	2.56381
2622	CD8+ T Cell (Naive) CD57lo PD_1lo IL_7Ralo	T_bet	0.430224	0.0611671	0.828343	0.430224	1.91177	1.33629	0.371425	1.15996	1.35351	1.26257	0.64573	1.29924	1.53751	0.704648	2.27472	1.94287	0.581409	1.39111	0.982644	1.74848	1.7417	1.80477	0.440366	2.26552	2.51942	0.46594	2.47656	1.95602	2.04382	1.44385	2.04085	2.38842	0.38408	1.88401	1.13301	2.39914
3281	Dendritic Cell (Plasmacytoid) Ki67lo Tyro3lo DNMT3Ahi	Ki67	-0.784727	0.0610274	0.828343	-0.784727	NA	1.14684	NA	2.59018	0.647682	NA	NA	NA	0.487701	0.849679	NA	NA	3.3153	0.809825	1.57639	1.75729	NA	NA	0.556464	NA	0.581185	NA	1.93248	NA	0.588218	NA	0.524659	NA	0.542367	0.0333407	NA	NA
356	B Cell (CD27+)_unassigned Ki67lo p16lo c_Casp3hi	IL_7Ra	-0.659344	0.0622804	0.828595	-0.659344	NA	NA	NA	0.103222	NA	NA	NA	0.445211	0.289175	NA	NA	1.7354	NA	NA	0.344587	2.21025	0	0.411701	NA	NA	0.242395	0.154858	NA	0	0	NA	NA	NA	NA	0.558127	NA	NA
388	B Cell (CD27+)_unassigned Ki67lo p16lo c_Casp3lo	CD57	-0.358913	0.0626321	0.828595	-0.358913	0.138451	0.141471	0.197727	0.213857	NA	2.43326	0.274698	1.79718	0.324587	0.294564	0.163049	NA	1.10763	0.404424	0.462501	0.343553	NA	0.256171	0.100623	0.0567204	0.548389	0.115819	0.259991	0.293487	0.196879	0.281926	0.198543	0.195422	NA	0.265618	0.237305	0.265269
1123	CD4+ T Cell (Central Memory) Ki67lo CD25lo PD_1hi	CD4	0.107834	0.0620167	0.828595	0.107834	4.74379	4.75319	4.989	4.92164	4.782	4.80897	4.59232	4.74103	4.69329	4.477	4.72948	4.6959	4.80796	4.78569	4.52423	4.80534	5.1008	4.9601	5.00089	5.06886	5.02356	4.80739	4.70524	4.52299	4.69339	4.87738	4.81634	4.71189	4.83294	4.91404	4.69686	4.84349
1376	CD4+ T Cell (EMRA) IL_7Rahi PD_1lo CD25hi	CD19	0.396314	0.0624745	0.828595	0.396314	NA	NA	NA	0.605529	NA	NA	0.44651	NA	0.513634	NA	0.504689	0.453569	0.557047	0.558133	0.546595	0.725059	0.61699	2.04507	NA	0.952967	NA	NA	NA	NA	NA	0.561	NA	0.522469	1.95402	0.597546	0.638684	0.588844
1511	CD4+ T Cell (EMRA) IL_7Ralo PD_1lo CD25hi	PD_1	0.323424	0.0624384	0.828595	0.323424	0.915531	0.727554	0.824918	1.05148	1.87045	NA	1.11155	NA	1.22737	0.946663	1.1884	2.7982	1.30914	1.4051	1.31087	1.25704	1.10405	1.4182	1.40803	1.76019	NA	NA	1.3484	1.70789	1.36869	1.50592	1.83562	1.85313	1.31118	2.60575	1.44168	1.80346
2800	CM- HLADR+ CD16lo CD45RAlo Ki67lo	Ki67	0.231638	0.062385	0.828595	0.231638	1.72933	1.63521	1.45972	2.2234	1.07029	1.54679	1.49925	2.04329	1.66151	1.85171	2.20897	1.63107	1.6816	1.57044	1.88536	1.97827	1.1237	2.31513	2.66993	1.80359	1.4989	2.01096	1.88656	1.74601	2.00064	2.36983	1.94158	1.95388	1.6411	2.06074	1.86138	2.49851
3686	Monocyte (CD14- CD16+) CD45RAlo HLA_DRhi CD11chi	IL_7Ra	0.438565	0.0627374	0.828595	0.438565	0.24623	0	0.634336	0.58513	0.275304	0.666539	NA	0.22114	NA	NA	0.181786	1.09718	NA	0.955406	1.35765	NA	0.800281	0.697173	NA	0.467793	0.20224	NA	0.723959	1.4203	0.0489544	1.00093	1.0038	1.84266	NA	1.98378	1.85713	NA
1665	CD4+ T Cell (Naive) CD25lo IL_7Rahi	Tyro3	0.20601	0.0633546	0.832821	0.20601	2.88017	3.56582	2.84797	3.33694	2.90246	2.86744	2.6301	2.61649	2.70464	2.8266	2.64954	3.22616	2.76412	2.78132	2.88215	3.27215	3.02701	3.44003	3.10753	3.28149	3.18678	3.13168	2.91062	2.91684	3.04619	2.87223	3.28368	2.82088	2.69846	2.88237	4.06611	3.37832
3781	Monocyte (CD14- CD16+) CD45RAlo HLA_DRlo CD11clo	CD19	-0.192727	0.0633884	0.832821	-0.192727	0.827074	0.444881	0.476622	0.649737	0.267779	0.401007	0.499509	NA	NA	0.718268	0.271291	0.581954	NA	0.0581681	NA	NA	0.300839	0.810161	0.147416	0.306292	0.523052	NA	0.405078	0	0.185972	0.40855	0	0.268592	NA	0	NA	NA
987	CD4+ CD8+ T Cell CD57lo Ki67lo IL_7Rahi	Ki67	0.271273	0.0635773	0.833127	0.271273	0.559549	0.506369	0.260861	0.353953	0.476342	0.47603	0.557738	0.530365	0.779324	0.496681	0.439319	0.510201	0.894768	0.76276	0.602925	0.506568	0.459104	0.60377	0.992893	0.453956	0.983564	1.07282	NA	0.202858	0.21233	0.739091	2.31973	0.602476	0.270813	0.76358	1.18115	1.3801
2430	CD8+ T Cell (EMRA) CD57lo PD_1lo T_bethi	Ki67	1.15782	0.0637871	0.833706	1.15782	0.355143	0.241814	NA	0.362219	0.381204	0.360358	3.21742	NA	NA	0.243272	0.553358	5.2177	NA	NA	1.10657	0.686312	0.550076	0.60222	1.34072	3.97516	0.647092	3.52949	3.96876	0.747426	2.35512	0.494849	1.53556	3.90384	4.83362	3.2096	NA	3.02659
2084	CD8+ T Cell (Central Memory) Ki67lo CD57lo PD_1lo	CD38	0.424374	0.0643502	0.834663	0.424374	0.86194	0.797933	4.0611	1.37728	0.860487	1.0631	1.4142	2.42744	1.37248	0.977969	1.50549	1.44171	1.37165	1.36951	1.30626	1.24284	1.56784	1.21928	2.01924	2.38302	2.36452	2.02232	2.74153	1.34683	1.75784	1.96036	2.07131	2.26409	1.1482	2.12123	1.51259	1.74115
2177	CD8+ T Cell (Effector Memory) Ki67lo CD57hi	PD_1	-0.321754	0.064358	0.834663	-0.321754	2.78389	3.03761	3.46833	3.84019	3.01578	2.80202	3.17401	2.99587	2.79483	2.39299	3.18379	3.30325	NA	3.12518	3.38904	2.97655	3.24648	3.42069	3.35936	3.09093	2.82702	1.72544	1.96545	1.81764	2.41322	2.97171	2.42133	2.8662	3.47168	3.09421	2.37367	3.15577
2258	CD8+ T Cell (EMRA) CD57hi PD_1hi	c_Casp3	0.171877	0.0643387	0.834663	0.171877	1.05682	0.851618	1.45981	1.0104	1.10789	1.14512	1.05618	1.32306	1.15276	0.844271	1.13838	NA	1.3811	1.15817	1.39964	0.854143	1.66857	1.62926	1.43896	1.2703	1.15871	1.03888	1.40351	0.965759	1.4772	1.22553	0.619691	1.54761	1.09464	1.67286	1.3364	1.2708
2364	CD8+ T Cell (EMRA) CD57hi PD_1lo T_betlo	TET2	-0.154764	0.065102	0.837835	-0.154764	0.774523	0.706687	0.773414	0.802607	0.802079	1.0647	0.925595	1.33907	0.935325	0.947893	NA	NA	NA	1.04631	1.06705	1.14779	0.854166	NA	NA	0.860997	0.793952	0.684307	0.716463	0.87443	0.737985	1.08942	0.399095	0.858379	0.43178	NA	1.12909	0.891058
3213	Dendritic Cell (Plasmacytoid) Ki67lo Tyro3hi DNMT3Ahi	PD_1	0.134657	0.0650091	0.837835	0.134657	0.652336	0.536863	0.806426	0.596155	0.537409	0.510632	0.780185	0.86869	0.743357	0.559775	0.619708	0.920297	0.912154	0.822686	0.774077	0.346592	0.656098	0.631516	0.55814	0.643107	0.694261	0.68611	0.888586	0.777174	0.691877	0.833808	1.42437	0.808025	0.993613	0.962466	0.825736	1.06696
4109	Monocyte (CD14+ CD16+) CD45RAlo CD11bhi DNMT3Ahi	CD11b	-0.704323	0.0650047	0.837835	-0.704323	2.80071	4.34617	3.94826	4.46848	4.35223	2.60522	NA	3.9983	NA	3.07448	NA	3.51954	NA	4.03729	2.91139	NA	2.33292	NA	3.23381	3.60686	NA	NA	2.00751	NA	NA	4.56008	2.57253	2.25006	NA	NA	NA	NA
3455	Granulocyte (Basophil) c_Casp3lo CD38lo TOP2bhi	CD41	-0.420623	0.0653709	0.83915	-0.420623	1.48392	2.30162	2.38242	1.43234	NA	2.57068	2.6678	2.44497	NA	3.03972	2.55745	2.46445	1.4504	2.66588	1.18601	1.4895	1.87577	1.80403	1.67786	1.64432	1.6202	1.57109	2.33213	NA	NA	1.70895	2.62687	1.10534	0.952766	3.00458	1.09351	1.23102
568	B Cell (Plasmablast) p16hi	CD4	-0.499732	0.0659594	0.844549	-0.499732	3.29973	0.401726	0.995993	1.2718	0.645632	0.705388	1.51539	1.68769	1.11756	3.27956	1.53411	1.80024	1.36567	1.78484	1.31965	3.34485	1.27136	1.67219	0.327542	0.78649	1.39432	0.276935	1.35197	0.59724	0.807871	1.62826	NA	1.28885	0.799529	1.25148	1.89237	1.5981
565	B Cell (Plasmablast) p16hi	CD3	-0.351622	0.0664273	0.846408	-0.351622	1.20771	0.519965	0.871219	0.865573	1.68142	0.728006	1.44468	1.67961	0.822739	1.93112	0.993928	1.97721	1.50041	1.97042	0.658289	0.682208	1.15197	1.01218	0.781415	0.232173	0.188476	1.62388	1.37324	0.633461	0.453631	1.91635	NA	0.717485	0.0349443	0.644189	1.17801	1.09786
2108	CD8+ T Cell (Central Memory) Ki67lo CD57lo PD_1lo	Trx	0.169476	0.066441	0.846408	0.169476	4.13255	4.25112	4.36845	3.97705	4.03984	4.39916	4.04667	4.44008	4.23879	3.43797	4.31782	4.12582	4.40596	4.2958	4.35438	3.83206	4.17555	4.47974	4.27487	4.35917	4.18678	4.49526	4.22399	3.89872	3.83107	4.29516	4.41394	4.67537	4.51494	4.49619	4.66162	4.39274
263	B Cell (CD27+)_unassigned Ki67hi p16lo c_Casp3lo	CD123	0.488708	0.0684321	0.852352	0.488708	2.57223	2.26221	2.06736	1.16804	NA	2.40977	2.33344	1.46839	1.49425	1.34163	2.51236	2.20783	1.80719	1.1544	1.35414	0.940906	1.85019	2.86036	1.88075	2.11289	2.81818	2.46393	1.90193	0.886808	0.554	2.77716	3.37066	2.48904	NA	2.93994	1.75295	3.76595
308	B Cell (CD27+)_unassigned Ki67lo p16hi	CD38	0.649339	0.0677915	0.852352	0.649339	4.73646	NA	NA	NA	NA	NA	4.47138	NA	NA	4.80711	4.89394	NA	NA	NA	3.84446	3.01289	5.21168	4.63159	NA	3.99206	4.73288	NA	5.42472	3.85815	NA	5.48865	4.5288	5.40307	NA	6.28807	5.15819	4.6067
323	B Cell (CD27+)_unassigned Ki67lo p16hi	p_P90RSK	0.515973	0.0684204	0.852352	0.515973	1.12543	NA	NA	NA	NA	NA	1.25206	NA	NA	0.669236	1.1319	NA	NA	NA	1.13177	0.622951	1.66348	2.37306	NA	0.99951	1.34163	NA	1.35869	0.864717	NA	1.40201	0.422545	1.39925	NA	2.24848	1.33822	2.64677
1538	CD4+ T Cell (EMRA) IL_7Ralo PD_1lo CD25lo	DNMT3A	0.147444	0.0676254	0.852352	0.147444	2.87115	3.25741	2.84977	2.81624	2.68025	2.65379	2.84407	2.76656	2.84629	2.61336	2.99306	3.04638	2.9381	2.78408	2.87451	2.79218	2.83791	3.13291	3.08713	3.11045	2.78589	2.39305	2.90812	2.78606	2.86452	3.03026	3.1474	3.09156	2.99116	2.90114	3.40478	3.51397
2986	CM-_unassigned CD57lo CD45RAlo T_betlo	p_JAK2	0.149435	0.0683367	0.852352	0.149435	0.777909	0.674899	0.627455	1.02878	0.799217	0.804015	0.929328	0.715749	0.973077	0.614713	0.738563	0.721224	1.11055	1.31771	0.926679	0.723964	0.895151	0.795426	0.850793	0.945981	1.04104	0.929595	1.13466	0.638962	0.618007	1.06244	1.23599	0.821486	0.977224	1.44803	1.46793	1.01206
3210	Dendritic Cell (Plasmacytoid) Ki67lo Tyro3hi DNMT3Ahi	p16	0.14626	0.0683917	0.852352	0.14626	1.4408	1.41456	1.37014	1.41098	1.41	1.26886	1.56504	2.03547	1.29634	1.15555	1.35106	1.29335	1.7393	1.27965	1.74873	0.881793	1.48675	1.55239	1.59653	1.4101	1.62477	1.35856	1.90835	1.42492	1.51235	1.73335	1.60869	1.43214	1.38586	1.62529	1.70078	1.64096
4114	Monocyte (CD14+ CD16+) CD45RAlo CD11bhi DNMT3Ahi	CD19	-0.307355	0.0683138	0.852352	-0.307355	0.310694	0.588926	0.603266	0.234203	0.798897	1.48103	NA	0.699317	NA	0.577835	NA	0.916479	NA	0.126599	0.144787	NA	0.216471	NA	0.599087	0.408767	NA	NA	0.142093	NA	NA	0.358553	0.11502	0.133451	NA	NA	NA	NA
4709	NKT Cell CD57hi CD8ahi	CD3	-0.237234	0.0677236	0.852352	-0.237234	5.74868	5.97478	NA	5.61472	5.7157	5.78932	5.92525	5.44923	5.36738	NA	5.76986	5.8638	5.71703	5.72536	5.7557	5.75572	5.68736	5.85554	NA	5.82172	5.83837	5.76656	5.52284	NA	5.23761	5.76848	5.1214	5.05866	4.34979	NA	5.7376	5.59596
4846	NKT Cell CD57lo CD8ahi CD38lo	Trx	0.178495	0.067114	0.852352	0.178495	4.15959	4.1472	NA	3.7117	3.97694	3.97966	4.28371	4.38388	4.131	3.96728	4.21836	4.36142	4.10983	4.5286	4.43754	3.80511	4.24198	4.28816	4.33707	3.99241	4.00192	4.09858	NA	NA	3.98092	4.51099	4.41719	4.76502	4.16538	4.75458	4.62542	4.37436
372	B Cell (CD27+)_unassigned Ki67lo p16lo c_Casp3lo	CD11b	-0.376554	0.0693661	0.861852	-0.376554	1.25423	0.800055	1.42019	1.40904	NA	3.11551	0.966179	1.2924	1.43322	0.807485	0.863827	NA	2.65737	1.61468	1.41445	1.29553	NA	1.39638	1.01381	0.973888	1.23391	0.891915	1.13	0.805137	0.36208	1.03466	0.510719	1.20503	NA	1.86248	1.22549	1.42692
1515	CD4+ T Cell (EMRA) IL_7Ralo PD_1lo CD25hi	TOP2b	0.239374	0.0699572	0.863866	0.239374	3.1379	3.54436	3.04788	3.40529	3.45326	NA	3.23133	NA	2.93591	1.94345	3.29457	3.36516	3.39372	3.28466	2.87379	3.08548	3.29256	3.62841	3.39317	3.46011	NA	NA	3.19008	3.14215	2.68305	3.42938	3.45933	3.41768	3.24253	3.61565	3.74004	3.65385
1653	CD4+ T Cell (Naive) CD25lo IL_7Rahi	Ki67	0.0874015	0.0700432	0.863866	0.0874015	0.407949	0.388268	0.450832	0.51795	0.421105	0.372392	0.5737	0.539726	0.647842	0.396536	0.511377	0.452365	0.53446	0.563129	0.536222	0.491043	0.476038	0.496353	0.544478	0.72024	0.464857	0.431542	0.739431	0.511013	0.581088	0.784028	0.475495	0.478137	0.392734	0.594112	0.620648	0.893127
3870	Monocyte (CD14+ CD16-) Ki67lo P90RSKhi c_Casp3hi	HLA_DR	0.571882	0.0698525	0.863866	0.571882	NA	4.26682	4.62291	NA	5.48672	4.55467	5.01834	4.98119	NA	3.83811	3.95806	NA	NA	5.85456	4.4556	NA	5.79369	NA	4.28459	4.80242	5.98457	5.32747	5.72288	NA	5.01345	NA	NA	NA	NA	NA	NA	NA
579	B Cell (Plasmablast) p16hi	JAK2	-0.638903	0.070982	0.864846	-0.638903	4.05231	1.63088	1.73448	1.86338	2.08859	1.65721	3.19872	2.36402	1.56685	5.99033	1.47649	1.83937	1.66562	2.00481	1.93543	3.93512	2.37737	2.25365	2.45673	1.51741	2.06665	1.66538	2.37884	1.47948	1.29816	2.04632	NA	1.48854	0.225533	1.97478	1.87084	1.88267
788	CD4- CD8- T Cell CD57lo Ki67hi	CD33	-0.191855	0.0709003	0.864846	-0.191855	0.640968	0.57993	0.472937	0.557222	0.617363	0.52275	1.131	0.880903	1.11936	NA	1.22176	0.66973	1.31349	1.10127	1.66354	0.73377	0.49211	0.674769	0.491094	0.588631	0.616004	0.508165	0.968745	0.72501	0.565174	0.897877	NA	0.622265	0.520127	0.936217	0.81577	0.926212
1472	CD4+ T Cell (EMRA) IL_7Ralo PD_1hi	p53	0.190802	0.0704462	0.864846	0.190802	0.388079	0.61961	NA	0.681287	0.558825	0.497886	0.610247	0.748923	0.708734	NA	NA	0.864061	NA	0.631311	0.578639	0.267567	0.487854	0.494324	NA	0.600966	0.550159	0.768096	0.623943	0.548604	0.620504	0.623744	1.2905	0.691852	1.52942	0.794801	1.12229	1.05893
2751	CM- HLADR+ CD16lo CD45RAlo Ki67hi	CD4	-0.312154	0.0705508	0.864846	-0.312154	1.96581	2.21735	1.50189	2.66252	2.12672	2.449	1.87744	2.50649	2.15987	1.46355	1.21867	2.51458	2.26448	2.31061	2.28639	2.4869	2.33169	2.19158	1.01248	1.17773	1.06455	2.251	1.89206	1.56161	1.36637	2.06083	1.15265	1.99132	1.59483	2.44455	2.36277	2.5618
4489	NK Cell (CD56+ CD16+) CD57hi Ki67hi	CD38	0.646504	0.070908	0.864846	0.646504	NA	4.31766	4.56038	NA	4.68951	NA	NA	NA	NA	4.68915	NA	4.99823	NA	4.1347	4.79719	NA	NA	NA	NA	NA	NA	NA	NA	NA	NA	NA	NA	NA	NA	NA	5.24462	NA
217	B Cell (CD27+)_unassigned Ki67hi p16hi	T_bet	-0.510848	0.0716081	0.865179	-0.510848	NA	1.60977	1.99028	0.598692	NA	0.870241	NA	1.81759	0.624569	0.383656	NA	0.716398	2.49754	1.31345	1.02618	NA	NA	0.771233	0.405434	0.698249	1.3438	0.808667	NA	0.250379	0.704353	NA	NA	NA	NA	NA	NA	NA
1215	CD4+ T Cell (Effector Memory) Ki67hi	PD_1	-0.337619	0.0716971	0.865179	-0.337619	4.16087	3.7594	4.11413	3.32233	3.34509	3.4414	2.94021	4.57962	3.32255	3.26502	3.16212	3.75762	4.22028	3.68234	3.55193	3.05434	4.21357	3.86597	3.98819	2.97116	3.39315	2.59618	2.39553	2.94855	3.11643	3.75405	2.75858	3.08671	3.63669	3.50029	2.34324	3.70905
1623	CD4+ T Cell (Naive) CD25hi IL_7Ralo	T_bet	0.158872	0.0711991	0.865179	0.158872	0.37697	0.413063	0.278393	0.483642	0.347525	0.367923	0.521342	0.705691	0.502074	0.352773	0.495303	0.715257	0.726768	0.628271	0.588751	0.54324	0.435593	0.537658	0.392328	0.45336	0.45472	0.279141	0.618876	0.866315	1.04183	0.633921	1.34114	0.474345	0.401459	0.63983	0.899797	1.11864
1745	CD41+ TOP2bhi CD123hi	CD16	-0.591716	0.0716204	0.865179	-0.591716	0.725537	0.70355	3.56526	0.767842	3.34216	0.724404	1.4054	0.76822	0.853435	1.99288	3.40954	1.66584	0.673718	0.708538	0.717878	3.11319	0.681409	0.719981	0.715641	0.93791	3.33879	0.830491	0.763895	0.974393	1.28176	0.683166	0.750221	0.913298	0.732437	0.736174	0.877567	0.732796
4698	NK Cell (CD56+ CD16+) CD57lo Ki67lo c_Casp3lo	Trx	0.146808	0.0719123	0.865701	0.146808	3.37884	3.40552	3.27661	3.35992	3.37131	3.33277	3.50966	3.99316	3.17634	2.909	3.42495	3.70339	3.54954	3.50318	3.58168	3.29366	3.67374	3.67429	3.44283	3.44497	3.48418	3.36097	3.76659	NA	3.2038	3.32341	3.6941	3.90243	3.62478	3.63748	3.63698	3.67801
61	B Cell (CD27-) Ki67lo CD38hi DNMT3Ahi	JAK2	0.437267	0.0725036	0.869031	0.437267	1.21735	1.36477	1.0449	1.22626	1.26047	1.0129	1.29711	1.24704	1.24162	1.00711	1.05562	1.10576	1.45155	1.30003	1.33949	1.33843	1.43242	1.60767	1.47087	1.64258	1.54738	1.71423	NA	1.18671	1.1636	1.4078	0.958644	1.20099	5.03599	1.44925	1.47799	1.55391
957	CD4+ CD8+ T Cell CD57lo Ki67hi	T_bet	-0.585307	0.0725343	0.869031	-0.585307	2.65512	1.86492	1.97001	1.42441	0.505228	1.79908	3.50015	2.31958	1.32475	NA	1.50883	1.64936	3.8594	1.99706	NA	NA	0.529081	1.03942	2.12856	1.14111	0.757001	0.488933	NA	NA	NA	1.82319	NA	1.56752	1.13168	2.01782	2.0473	2.65354
1406	CD4+ T Cell (EMRA) IL_7Rahi PD_1lo CD25hi	Tyro3	0.391024	0.0737717	0.880606	0.391024	NA	NA	NA	3.55306	NA	NA	2.74033	NA	3.41151	NA	2.53497	3.34436	2.93353	2.85282	3.01435	3.20824	3.25456	4.3951	NA	3.50158	NA	NA	NA	NA	NA	2.90526	NA	3.2774	2.99362	3.02547	4.29477	3.46463
1513	CD4+ T Cell (EMRA) IL_7Ralo PD_1lo CD25hi	TET2	0.154364	0.0739903	0.880606	0.154364	0.713698	0.823414	0.656208	0.83205	0.898759	NA	0.739372	NA	0.993907	0.934606	0.62426	0.876692	0.95479	1.08198	0.899156	0.518992	0.851536	1.22022	0.857464	1.4161	NA	NA	1.32849	0.732397	0.890228	0.810116	0.634056	0.851212	0.643554	1.032	1.27621	1.1654
5055	Root_unassigned CD3lo CD33lo	IL_7Ra	-0.498615	0.0740255	0.880606	-0.498615	0.966468	1.40762	NA	NA	NA	NA	NA	2.36011	0.699073	0.839086	0.734835	NA	0.806875	NA	0.698971	3.18261	NA	0.856157	0.392389	0.841599	NA	NA	1.23706	0.777826	0.551176	0.743832	0.180866	1.52631	0.504652	0.678761	0.717707	1.40337
2988	CM-_unassigned CD57lo CD45RAlo T_betlo	p16	0.145247	0.074494	0.884089	0.145247	0.939728	1.26052	1.022	1.66045	1.0503	1.21006	1.4514	1.05975	1.31756	1.25414	1.11967	1.51623	1.50332	1.62651	1.59438	1.36505	1.44327	1.31816	1.32778	1.39525	1.23677	1.27522	1.46746	1.26049	1.37765	1.37351	1.75611	1.41266	1.3993	1.74042	1.97124	1.51972
995	CD4+ CD8+ T Cell CD57lo Ki67lo IL_7Rahi	TET2	-0.219146	0.074836	0.886058	-0.219146	1.05023	1.21217	1.08142	1.09724	1.32666	1.33489	1.29329	1.41706	1.28203	0.975946	1.33438	1.17422	1.70458	1.53	1.28512	1.24284	1.02577	1.54115	1.61133	1.14058	1.54557	0.603202	NA	0.355825	0.412174	1.27921	0.29769	1.08455	0.981946	1.29533	1.23207	1.3771
3961	Monocyte (CD14+ CD16-) Ki67lo P90RSKlo c_Casp3lo	CD11b	-0.403595	0.0751094	0.887207	-0.403595	3.58176	3.30603	2.64586	2.93333	3.22418	2.93771	1.99913	NA	NA	3.53126	2.1389	2.13668	NA	3.03347	2.27273	NA	2.64049	2.20116	2.28967	1.96591	2.36435	2.13147	1.71234	3.21688	2.93283	3.81586	2.04098	2.09083	NA	2.43782	1.87362	NA
1133	CD4+ T Cell (Central Memory) Ki67lo CD25lo PD_1hi	IL_7Ra	-0.313377	0.0754947	0.889671	-0.313377	0.884343	1.49729	0.976099	1.64758	1.52725	1.36937	1.84921	2.34146	2.23571	2.03744	1.3748	1.43613	2.56687	1.92767	1.94301	2.78907	1.24691	1.75838	1.69959	1.22621	1.17579	0.931985	1.3426	1.40067	1.2003	2.04649	0.975316	1.12424	1.06464	1.93053	1.76029	2.50534
116	B Cell (CD27-) Ki67lo CD38lo DNMT3Ahi	CD14	0.278425	0.0790364	0.891834	0.278425	1.54167	1.91187	1.89408	2.19079	1.94639	1.79169	1.69656	1.78699	1.94052	1.46356	1.51169	1.87389	1.81383	2.00431	1.98019	2.21939	2.57368	2.56193	2.33419	2.90295	3.15203	1.90069	NA	1.48307	1.41537	1.91055	1.42012	2.1167	1.1304	2.31122	2.49175	2.19116
117	B Cell (CD27-) Ki67lo CD38lo DNMT3Ahi	CD16	0.219406	0.0819308	0.891834	0.219406	0.529319	0.614156	0.504961	0.78218	0.570333	0.562692	0.576316	0.6276	0.61598	0.566892	0.629088	0.636069	0.66163	0.624156	0.600286	0.64269	0.885734	0.692614	2.47978	0.919746	0.700161	0.594466	NA	0.547084	0.590791	0.600462	1.08315	0.974119	0.467203	0.617681	0.626418	0.647011
127	B Cell (CD27-) Ki67lo CD38lo DNMT3Ahi	CD45RA	0.235546	0.0765084	0.891834	0.235546	5.12454	5.39492	5.42183	5.42532	5.40496	5.3953	4.77479	5.06055	4.94441	4.37682	4.82875	4.59838	4.74224	4.58949	4.75445	4.79876	5.61856	5.40805	5.57036	5.72193	5.63465	5.64335	NA	4.52872	4.66079	4.84172	5.14362	5.14374	5.1531	5.02959	4.9431	5.15022
211	B Cell (CD27+)_unassigned Ki67hi p16hi	p_JAK2	-1.29302	0.0802743	0.891834	-1.29302	NA	4.1789	4.69359	3.37994	NA	3.66963	NA	4.6239	3.34751	3.36102	NA	1.22006	2.05086	0.579435	1.01544	NA	NA	1.46979	3.34013	0.876109	0.871289	4.39476	NA	0.119511	0.317466	NA	NA	NA	NA	NA	NA	NA
304	B Cell (CD27+)_unassigned Ki67lo p16hi	CD25	0.465521	0.0826676	0.891834	0.465521	0.728583	NA	NA	NA	NA	NA	0.794668	NA	NA	0.520486	0.665823	NA	NA	NA	0.648805	0.417115	0.612889	1.73502	NA	0.257224	1.88111	NA	1.26916	0.692174	NA	0.98534	0.318771	0.962804	NA	1.08498	0.993331	2.34441
441	B Cell (Memory) Ki67hi	TIM_3	-0.391522	0.0824159	0.891834	-0.391522	NA	1.72471	3.05478	3.68944	1.89716	1.66817	1.66359	2.33162	2.01239	1.8837	2.09081	2.31216	2.16635	2.76819	2.06681	2.59984	2.8227	1.68816	1.48004	2.13932	2.23027	1.39416	2.38761	0.847893	1.66953	2.10671	1.83743	1.74511	0.215766	2.67222	2.2624	2.42806
542	B Cell (Memory) Ki67lo T_betlo DNMT3Alo	JAK2	0.135889	0.0789531	0.891834	0.135889	1.24272	1.49795	1.19059	1.68244	1.45745	1.46815	1.43051	1.34181	1.33866	1.11945	1.19041	1.04849	1.39838	1.47965	1.495	1.12982	1.89498	1.85105	1.56478	1.70649	1.42093	1.42755	1.23688	1.00669	1.42911	1.31992	1.40329	1.19734	1.47754	1.52152	1.56908	1.65856
557	B Cell (Plasmablast) p16hi	CD11b	-0.423158	0.0796934	0.891834	-0.423158	2.29862	0.69664	0.431194	0.640147	1.10549	1.14566	0.884583	0.833803	0.447227	3.0004	0.561628	0.682231	0.361907	1.35496	1.67772	2.54115	0.779167	1.38602	1.25346	0.463307	1.15436	0.260021	0.321656	0.100733	0.70284	1.44332	NA	1.17559	0	0.917485	0.453297	0.738259
586	B Cell (Plasmablast) p16hi	PD_1	-0.426817	0.0803766	0.891834	-0.426817	1.90472	0.714229	0.949436	0.801089	0.428083	0.561653	2.85979	1.42918	0.680367	3.07305	0.647247	0.890184	1.54692	0.910134	0.75071	1.46252	0.334088	0.846782	0.264965	0.686535	0.328469	0.0706252	0.881111	0.471558	1.09852	1.32487	NA	1.06416	0.100174	1.57036	1.45426	1.48499
892	CD4+ CD8+ T Cell CD57hi	CD123	0.47611	0.0786142	0.891834	0.47611	0.51975	NA	0.790389	0.782712	0.852638	0.786958	1.53953	1.49077	1.32024	0.3454	NA	NA	NA	0.973972	1.25226	0.862334	2.66391	NA	0.851798	0.849914	1.07642	0.814848	NA	1.77914	0.902607	NA	NA	NA	NA	3.11759	0.825909	1.47642
927	CD4+ CD8+ T Cell CD57lo Ki67hi	CD11b	-0.275381	0.077752	0.891834	-0.275381	1.04542	2.18774	1.29635	1.403	1.5485	1.38644	1.60987	1.28345	0.883823	NA	1.7213	1.69311	1.84185	1.66585	NA	NA	1.20619	1.09514	1.33798	1.55626	1.28931	0.529906	NA	NA	NA	1.33005	NA	0.928321	0.469329	1.7851	1.57675	1.65267
963	CD4+ CD8+ T Cell CD57lo Ki67lo IL_7Rahi	c_Casp3	0.151842	0.0773198	0.891834	0.151842	0.978275	0.697719	0.689406	0.668968	1.00286	1.06504	0.764197	1.30084	1.03414	0.6082	0.955937	0.836753	1.25269	1.2252	1.16065	0.949843	0.834046	1.09995	1.18542	1.02506	1.12867	1.14621	NA	1.3023	1.01956	1.16656	1.39272	0.97025	0.465614	1.42395	1.18164	1.17697
1219	CD4+ T Cell (Effector Memory) Ki67hi	TOP2b	-0.0957554	0.0763909	0.891834	-0.0957554	3.35171	3.4508	3.42675	3.63931	3.34845	3.48221	3.32914	3.34661	3.4307	3.22606	3.44916	3.39835	3.45329	3.52715	3.73282	3.58545	3.36905	3.55453	3.39884	3.32798	3.44678	3.24666	3.24447	3.21034	3.18903	3.4881	3.14571	3.22597	3.29896	3.39778	3.63422	3.46744
1260	CD4+ T Cell (Effector Memory) Ki67lo PD_1lo IL_7Rahi	CD11b	0.0944399	0.0810533	0.891834	0.0944399	0.890769	0.852568	0.738897	0.95668	0.771644	0.792891	0.861312	0.979453	0.873356	0.817915	0.839811	0.89802	1.06651	1.07472	1.00634	1.01204	1.15854	1.17362	0.953077	1.06106	1.23559	0.985165	0.994091	0.77863	0.797921	1.11309	0.962034	0.793217	0.694133	1.1192	1.03597	1.08862
1414	CD4+ T Cell (EMRA) IL_7Rahi PD_1lo CD25lo	CD25	0.187497	0.0829448	0.891834	0.187497	1.05178	1.71768	0.727827	1.14299	0.885981	0.859214	1.1208	1.892	1.35455	1.18576	1.05052	1.59339	1.25338	1.14592	1.14549	1.07326	1.04049	1.74417	1.49559	1.26266	NA	1.09032	1.58494	1.03667	1.37799	1.43328	1.18341	1.66906	NA	1.18517	1.70092	1.62076
1502	CD4+ T Cell (EMRA) IL_7Ralo PD_1lo CD25hi	HLA_DR	1.03636	0.080808	0.891834	1.03636	0.968328	3.28579	0.863261	1.40256	3.33113	NA	1.33301	NA	1.20281	0.776639	1.24797	5.60564	1.38519	1.74339	1.26052	1.9345	1.09865	2.22875	1.04533	3.09381	NA	NA	1.6607	3.50662	1.53801	1.54211	2.39517	5.3797	1.25742	5.58539	4.68409	5.83411
1714	CD4+ T Cell (Naive) CD25lo IL_7Ralo TET2lo	CD38	0.365678	0.0809136	0.891834	0.365678	2.84498	2.77577	3.55457	3.26943	2.62368	2.51085	3.27972	3.17039	4.10692	3.03104	3.25531	3.37401	2.17999	2.6397	2.47003	3.51425	3.50279	4.51594	3.81663	3.3853	2.96687	2.11078	3.62842	2.72889	3.39371	4.85828	3.39513	3.35514	2.5674	3.56752	3.207	3.45172
1795	CD41+ TOP2bhi CD123lo CD45hi	CD68	0.105966	0.0819016	0.891834	0.105966	0.428155	0.449821	0.308214	0.505747	0.304567	0.508735	0.532338	0.667844	0.575901	0.589034	0.46955	0.627782	0.745305	0.834542	0.720365	0.853048	0.481042	0.778302	0.631329	0.711748	NA	0.516575	0.709871	0.556345	0.715174	0.6743	0.883236	0.581148	0.534705	0.595401	0.90371	0.8675
2326	CD8+ T Cell (EMRA) CD57hi PD_1lo T_bethi	T_bet	0.144058	0.0808152	0.891834	0.144058	2.53506	2.41389	2.5575	2.27481	2.54887	2.48	2.6827	2.70724	2.74268	NA	2.61175	2.72397	NA	2.64952	2.63153	2.26274	2.40448	2.71147	2.84172	2.8982	2.75383	2.48812	3.13719	2.44753	2.3327	2.71014	2.59946	3.10663	2.46153	2.58247	3.04447	2.72471
2396	CD8+ T Cell (EMRA) CD57lo PD_1hi	p16	0.11766	0.0799944	0.891834	0.11766	0.562294	0.531175	0.581028	0.928172	0.607139	NA	NA	0.893272	0.739858	0.587366	0.657355	0.622427	1.04967	0.861518	0.917666	0.843307	0.74245	0.755476	0.892693	0.759836	0.725388	NA	NA	0.636248	0.844898	0.853119	0.935526	0.908733	0.723085	1.07312	1.13295	1.04598
2532	CD8+ T Cell (Naive) CD57lo PD_1hi	CD45RA	0.304855	0.0773164	0.891834	0.304855	5.02334	5.15336	5.13311	5.41313	5.20719	4.83038	NA	4.43146	5.21949	4.23424	4.95103	3.23217	4.89599	4.74523	4.52468	5.00291	5.41642	5.21183	4.92739	5.70523	5.75178	NA	NA	4.5377	5.10766	4.91292	5.08372	4.99159	5.12518	4.65636	4.82469	5.21337
2548	CD8+ T Cell (Naive) CD57lo PD_1hi	T_bet	0.303886	0.0763133	0.891834	0.303886	2.27626	1.18668	2.47912	1.51996	1.52882	1.47446	NA	2.38357	2.28311	1.07506	2.32772	1.77924	2.94283	2.02249	1.80771	1.87954	1.77952	1.71145	1.89685	2.41123	2.71092	NA	NA	2.54611	2.07234	1.99799	2.22492	2.87187	2.62083	2.4722	1.94736	2.0263
2554	CD8+ T Cell (Naive) CD57lo PD_1lo IL_7Rahi	c_Casp3	0.129129	0.0796983	0.891834	0.129129	0.876057	0.84219	0.736373	0.744905	0.860665	0.969521	0.823468	0.976964	0.922803	0.553463	0.919802	0.900937	1.22494	1.00064	0.922684	0.930904	0.918213	0.975976	1.13557	0.942882	NA	0.753597	1.47782	0.961275	NA	1.27922	NA	0.760764	0.707748	1.08992	1.03271	1.1856
3061	Dendritic Cell (Conventional) HLA_DRhi CD123lo Ki67hi	p_P90RSK	0.159667	0.0810697	0.891834	0.159667	1.29287	1.36925	1.2607	1.30491	1.31866	1.27332	1.43203	1.55275	0.456937	0.95595	1.14069	1.39799	NA	1.59868	1.45368	NA	1.51289	1.51664	1.25546	1.39906	1.55549	1.40529	1.51123	1.26833	1.10477	1.56847	1.33371	1.3665	NA	1.61867	1.62723	NA
3183	Dendritic Cell (Plasmacytoid) Ki67lo Tyro3hi DNMT3Ahi	c_Casp3	0.189744	0.0794797	0.891834	0.189744	1.20947	0.860459	1.03239	0.835228	0.775448	1.09819	0.834413	0.941108	0.857785	1.62722	1.20265	0.924673	1.31829	0.929523	1.1243	0.366515	1.18607	1.23333	1.10893	1.03781	1.04673	0.979018	1.26786	2.01129	1.48783	1.31432	0.680474	1.1632	0.678261	1.43993	1.08828	1.25022
3242	Dendritic Cell (Plasmacytoid) Ki67lo Tyro3hi DNMT3Alo	IL_7Ra	0.132165	0.0826239	0.891834	0.132165	0.387259	0.35511	0.140406	NA	0.528176	0.321458	0.462647	0.43402	NA	0.173666	NA	NA	0.510515	0.49987	NA	NA	0.518734	0.401438	NA	0.590809	0.627207	0.285701	NA	0.283639	0.368056	NA	0.345252	0.753768	0.816659	0.649483	0.463726	0.570741
3347	Granulocyte (Basophil) c_Casp3hi	CD56	0.11952	0.0788009	0.891834	0.11952	0.742313	0.492557	0.493121	0.469222	0.41343	0.408553	0.703421	0.378331	0.224039	0.182279	0.591475	0.468265	0.710071	0.663695	0.605618	0.518849	0.597838	0.785441	0.72484	0.569805	0.631329	0.839693	0.778169	NA	NA	0.518583	0.726594	0.332687	0.217029	0.69489	0.739246	0.574212
3538	Monocyte (CD14- CD16+) CD45RAhi HLA_DRhi CD11chi	IL_7Ra	0.476956	0.0782189	0.891834	0.476956	0.981968	0.282975	0.409507	0.65648	0.646953	NA	1.58773	0.145824	NA	0.401835	NA	1.00654	NA	0.68225	0.433732	NA	0.443512	1.63422	0.401309	NA	0.738684	NA	NA	NA	0.447292	1.73989	1.78016	0.583279	NA	2.44444	NA	NA
3636	Monocyte (CD14- CD16+) CD45RAhi HLA_DRlo CD11clo	CD3	0.68118	0.0769036	0.891834	0.68118	0.305251	0.758974	NA	NA	NA	NA	1.34855	0.000225594	NA	NA	0.495724	NA	NA	NA	1.28652	NA	NA	NA	NA	0.639746	NA	NA	0.961677	NA	NA	1.05048	1.71468	NA	NA	1.17498	2.74077	NA
3658	Monocyte (CD14- CD16+) CD45RAhi HLA_DRlo CD11clo	T_bet	0.983247	0.0828539	0.891834	0.983247	0.340802	1.57422	NA	NA	NA	NA	1.06741	0.11503	NA	NA	0.0551798	NA	NA	NA	1.02364	NA	NA	NA	NA	0	NA	NA	0.61928	NA	NA	3.13334	1.93366	NA	NA	1.48711	2.90236	NA
3754	Monocyte (CD14- CD16+) CD45RAlo HLA_DRlo CD11chi	CD56	-0.688615	0.081611	0.891834	-0.688615	NA	NA	1.05029	0.281915	NA	1.38234	NA	3.09849	NA	NA	1.96989	0.286915	NA	NA	NA	NA	NA	NA	0.709017	0.325771	NA	NA	0.645451	0.45026	0.27113	1.49129	0.336131	NA	NA	0.518519	1.15966	NA
3821	Monocyte (CD14+ CD16-) Ki67hi	CD3	-0.254905	0.0788779	0.891834	-0.254905	1.64516	1.36748	0.81362	1.12955	1.57282	1.27829	2.33107	1.76475	0.874366	0.950273	0.931735	1.23248	NA	1.63043	1.46311	NA	0.749374	0.953303	1.14068	0.901226	1.79574	0.464898	1.02903	1.1885	1.08475	1.2843	1.10307	0.875391	NA	1.47993	1.36628	NA
3873	Monocyte (CD14+ CD16-) Ki67lo P90RSKhi c_Casp3hi	Ki67	-0.404323	0.0821159	0.891834	-0.404323	NA	2.11418	1.37319	NA	1.53116	2.10026	2.37573	2.16132	NA	1.44682	0.951002	NA	NA	2.51877	2.31761	NA	1.81837	NA	1.44148	1.51379	1.15803	0.991651	2.00049	NA	1.46896	NA	NA	NA	NA	NA	NA	NA
4201	Monocyte (CD14+ CD16+) CD45RAlo CD11blo DNMT3Ahi	CD8a	-0.425452	0.0822707	0.891834	-0.425452	1.64973	NA	0.686875	NA	0.880224	NA	NA	1.36234	NA	NA	NA	1.44526	NA	1.82392	0.775167	NA	0.123311	0.809859	0.936693	0.859445	NA	NA	1.33085	NA	NA	0.778712	NA	NA	NA	NA	NA	NA
4595	NK Cell (CD56+ CD16+) CD57lo Ki67hi	CD19	0.117073	0.0811808	0.891834	0.117073	0.49455	0.530842	0.147113	0.757271	0.466865	NA	0.435044	NA	0.54151	0.141086	0.364863	0.410703	0.461107	0.429127	0.480726	0.717948	0.485325	0.626604	0.891932	0.688995	0.673852	NA	0.596713	NA	0.386901	0.543354	0.332374	0.435933	0.731551	0.525511	0.560023	0.53871
4600	NK Cell (CD56+ CD16+) CD57lo Ki67hi	CD38	0.20759	0.0826006	0.891834	0.20759	4.40977	4.58387	5.55835	4.99754	4.86952	NA	5.17561	NA	5.00016	4.77608	4.79668	4.94936	5.70869	5.03975	5.06705	4.87953	4.82668	5.13702	5.4143	5.31559	5.29222	NA	5.56282	NA	4.64171	5.13642	5.03834	5.02174	5.07955	5.6368	5.34296	5.27208
4748	NKT Cell CD57hi CD8alo	CD38	0.87663	0.0815592	0.891834	0.87663	1.01019	4.40763	NA	4.47101	1.79282	2.30882	4.60472	2.51108	3.88248	2.33466	4.13772	5.05524	5.09104	4.39994	1.2411	NA	4.2026	4.94713	4.92698	5.08283	NA	3.97791	5.10746	NA	3.07359	4.388	4.93765	4.88311	5.3826	5.0124	1.41072	2.18832
4796	NKT Cell CD57lo CD8ahi CD38hi	IL_7Ra	-0.466179	0.0801095	0.891834	-0.466179	NA	NA	NA	0.877121	NA	NA	2.46503	1.22535	NA	2.17022	1.68666	2.09705	2.11886	1.63045	NA	2.50637	1.09664	NA	1.78297	NA	0.795569	0.702109	NA	NA	0.709405	NA	2.02402	1.84103	1.82587	1.80389	NA	NA
4802	NKT Cell CD57lo CD8ahi CD38hi	p53	-0.360731	0.0793845	0.891834	-0.360731	NA	NA	NA	1.45778	NA	NA	1.29593	1.47032	NA	0.82313	1.18942	1.19866	1.7248	0.797169	NA	0.679488	0.735531	NA	0.796423	NA	0.521712	0.408685	NA	NA	0.43961	NA	1.79144	1.01705	0.343333	1.33635	NA	NA
4803	NKT Cell CD57lo CD8ahi CD38hi	P90RSK	-0.411606	0.0764814	0.891834	-0.411606	NA	NA	NA	2.90948	NA	NA	3.01644	2.6355	NA	3.49226	2.70419	3.12794	3.12653	2.61732	NA	4.40325	2.9853	NA	3.0867	NA	2.48373	2.45859	NA	NA	2.0892	NA	3.02108	2.61871	2.35486	3.2303	NA	NA
5052	Root_unassigned CD3lo CD33lo	CD8a	-0.588864	0.0804988	0.891834	-0.588864	4.18664	4.34404	NA	NA	NA	NA	NA	2.99647	3.02035	1.5971	2.59417	NA	3.40853	NA	3.07458	2.82071	NA	1.22566	2.32332	1.12477	NA	NA	2.8792	3.06428	3.26594	1.68305	2.54973	3.07533	3.12868	2.82428	3.12438	2.58209
4776	NKT Cell CD57lo CD8ahi CD38hi	CD11c	-0.344852	0.0831802	0.892458	-0.344852	NA	NA	NA	2.69827	NA	NA	3.85348	3.96184	NA	3.29815	3.50424	4.08139	3.74641	3.76021	NA	3.77681	3.07846	NA	3.2195	NA	3.00044	2.79933	NA	NA	3.11616	NA	3.56358	3.70672	3.04476	4.04819	NA	NA
984	CD4+ CD8+ T Cell CD57lo Ki67lo IL_7Rahi	HLA_DR	0.590395	0.0833965	0.892875	0.590395	1.7442	1.0835	0.654957	1.122	1.57663	1.54796	1.70049	2.18209	2.15268	1.26782	1.87949	1.54171	2.00842	3.74608	2.17569	2.30483	0.952377	1.6267	1.49527	1.85774	4.00005	0.839067	NA	1.62145	2.42087	2.12036	4.61552	2.95611	1.2447	3.38627	3.15682	3.45815
1627	CD4+ T Cell (Naive) CD25hi IL_7Ralo	Trx	0.283595	0.0842241	0.899821	0.283595	3.76871	4.01089	3.66933	3.49619	3.51949	4.09711	3.30455	3.83464	3.40861	2.85813	3.5541	4.57147	3.66592	3.51531	3.59774	4.7002	3.49205	4.04464	3.62121	3.91391	3.56111	3.72393	3.58836	4.47834	4.18592	3.5155	4.24495	4.37234	3.82787	3.77009	4.84288	4.92679
1559	CD4+ T Cell (Naive) CD25hi IL_7Rahi	CD14	0.143867	0.0847974	0.902116	0.143867	NA	NA	NA	NA	NA	NA	2.30809	2.34683	NA	2.27116	2.19269	NA	2.40785	2.39171	2.29199	2.61883	2.50923	2.69861	2.19112	2.66123	2.29696	NA	NA	NA	2.42565	2.53541	2.74135	2.46236	2.52513	2.42555	NA	NA
2982	CM-_unassigned CD57lo CD45RAlo T_betlo	HLA_DR	-0.557692	0.0847081	0.902116	-0.557692	1.26502	2.90013	2.59597	1.73693	3.97308	1.24151	1.20874	1.55091	2.15518	1.60534	3.40635	1.49657	4.27881	1.23879	2.15857	1.9382	1.19027	1.2305	1.41087	2.06671	4.46815	1.98545	1.35896	1.76553	1.38637	1.24374	1.00107	0.972928	1.20822	1.61762	1.32748	1.59316
4452	NK Cell (CD56+ CD16-) CD57lo Ki67lo CD38lo	CD38	0.540076	0.0850269	0.902649	0.540076	2.22063	2.31239	3.83333	3.61236	2.78527	2.32653	3.64795	1.02935	2.15206	2.25553	3.14828	3.77438	4.15005	3.46106	2.83741	2.45069	3.9434	2.3489	3.54314	4.36707	3.16516	2.25598	4.47135	1.88878	2.27086	3.30548	3.87705	4.08657	4.44677	4.41966	4.01506	2.23324
163	B Cell (CD27-) Ki67lo CD38lo DNMT3Alo	CD45	-0.222198	0.0861482	0.904307	-0.222198	3.99313	4.37214	5.18675	4.43143	3.99737	4.07211	4.63718	4.67959	4.76491	4.43496	4.61177	4.73174	4.36302	4.61036	4.50717	4.94729	NA	3.66898	3.75453	4.38784	3.77482	4.41622	4.85439	4.04262	4.1954	4.47116	4.47818	4.5145	4.99416	4.33041	4.16082	4.44261
219	B Cell (CD27+)_unassigned Ki67hi p16hi	TIM_3	-0.4047	0.0859276	0.904307	-0.4047	NA	1.50424	2.02678	0.903019	NA	1.22036	NA	1.68217	1.03863	2.34404	NA	2.4475	1.29497	1.65411	1.80517	NA	NA	1.40023	0.832128	1.31074	2.04539	1.21939	NA	0.952634	0.810851	NA	NA	NA	NA	NA	NA	NA
409	B Cell (Memory) Ki67hi	CD11b	-0.359407	0.0856692	0.904307	-0.359407	NA	1.42463	2.05466	2.71559	1.69235	1.23444	0.787336	1.62009	1.17669	1.32797	1.14682	1.88643	1.27965	1.82968	1.00305	1.86879	2.73587	1.16082	1.21245	0.781541	1.61148	1.25585	1.06301	0.340655	0.678134	1.06467	0.506328	0.521663	0.686814	1.88507	1.18203	2.14782
993	CD4+ CD8+ T Cell CD57lo Ki67lo IL_7Rahi	PD_1	-0.409531	0.0863139	0.904307	-0.409531	2.21843	1.39138	2.24532	1.73502	2.64613	1.6935	1.73415	2.68173	2.87997	1.72911	2.47817	1.91905	2.96536	3.36826	2.59188	3.11547	1.49276	1.92911	2.41489	1.45929	2.01081	0.830207	NA	1.35141	1.14309	2.58406	2.62062	2.09854	0.774447	2.77506	2.28514	3.14347
1564	CD4+ T Cell (Naive) CD25hi IL_7Rahi	CD3	0.108219	0.0856394	0.904307	0.108219	NA	NA	NA	NA	NA	NA	5.93358	5.79381	NA	5.80826	5.94071	NA	5.93757	5.92634	5.83702	5.95748	6.07901	6.00269	6.05214	6.12488	6.14107	NA	NA	NA	5.75277	6.02899	5.95292	5.91297	6.01049	5.94278	NA	NA
3164	Dendritic Cell (Plasmacytoid) Ki67hi	CD68	-0.10989	0.0866208	0.904307	-0.10989	0.372219	0.36586	0.371888	0.417256	0.341859	0.535665	0.406905	0.466142	0.618145	NA	0.55386	0.507442	0.874851	NA	0.598157	0.660574	0.644378	0.487432	0.331719	0.393269	0.343842	0.215598	0.558406	0.189608	NA	0.551758	0.331338	0.433896	0.267292	0.10419	0.572038	0.524195
3469	Granulocyte (Basophil) c_Casp3lo CD38lo TOP2bhi	p16	0.291364	0.0863299	0.904307	0.291364	0.791312	0.941101	0.798323	1.04255	NA	0.605474	1.30488	0.819326	NA	0.73839	0.922713	2.08481	1.22146	1.22441	0.793783	1.0635	2.20851	1.1517	1.39845	0.948489	0.975106	2.64892	1.27546	NA	NA	1.03417	1.2942	1.40316	0.915199	1.21052	0.95918	1.00806
4122	Monocyte (CD14+ CD16+) CD45RAlo CD11bhi DNMT3Ahi	CD45	-0.306471	0.0864627	0.904307	-0.306471	4.80891	5.04814	4.38184	4.37628	3.93717	4.69867	NA	4.30074	NA	4.40901	NA	5.22391	NA	4.61666	4.54942	NA	3.67611	NA	3.91747	4.36327	NA	NA	4.61603	NA	NA	4.59966	4.37232	4.35123	NA	NA	NA	NA
72	B Cell (CD27-) Ki67lo CD38hi DNMT3Ahi	TOP2b	0.162	0.0871461	0.906152	0.162	4.16386	4.48958	4.1284	4.43104	3.71927	3.64943	4.42054	4.13143	4.23023	3.92581	4.43019	4.57333	4.23812	4.20324	4.56358	4.24206	4.25442	4.57553	4.52374	4.52604	4.37838	4.5636	NA	3.82424	3.90027	4.39084	4.51971	4.48238	4.41177	4.50704	4.48231	4.40857
345	B Cell (CD27+)_unassigned Ki67lo p16lo c_Casp3hi	CD38	-0.583833	0.0873378	0.906152	-0.583833	NA	NA	NA	5.91886	NA	NA	NA	5.41813	4.637	NA	NA	4.71439	NA	NA	4.76557	5.1554	5.1931	4.26157	NA	NA	3.77817	5.55699	NA	3.8673	4.16999	NA	NA	NA	NA	4.79696	NA	NA
497	B Cell (Memory) Ki67lo T_betlo DNMT3Ahi	CD45RA	0.253637	0.0872368	0.906152	0.253637	5.28579	5.34326	5.29252	3.64355	5.69337	5.58135	5.20418	5.35665	5.27401	4.67423	5.199	5.27954	5.03073	5.04421	5.19687	5.10357	5.50501	5.50024	5.87752	5.92529	5.81063	5.94887	5.32393	4.77698	5.0866	5.12043	5.40659	5.25296	4.82585	5.31472	5.1926	5.3928
1547	CD4+ T Cell (EMRA) IL_7Ralo PD_1lo CD25lo	P90RSK	0.221702	0.0876659	0.907685	0.221702	2.02481	2.73054	1.98147	2.492	2.41573	2.15799	1.81158	2.11337	1.82655	1.93838	1.87242	2.38182	2.00812	1.84943	2.10854	3.24677	2.32108	2.97624	2.25374	2.99904	2.52402	2.20161	2.15482	2.18735	2.18469	2.13089	2.36121	2.34687	1.95103	2.32265	3.02793	2.56356
30	B Cell (CD27-) Ki67hi	P90RSK	-0.207872	0.090935	0.908932	-0.207872	NA	2.93353	2.83531	3.26595	2.98024	2.63622	2.26339	2.57759	2.45737	2.51475	NA	3.13226	2.55355	2.56389	2.5034	3.88672	2.71038	2.9885	2.57626	2.98767	2.72199	2.71836	2.62868	2.61287	2.24319	2.53866	2.47734	2.39434	2.30635	2.61263	2.47208	2.3752
189	B Cell (CD27+)_unassigned Ki67hi p16hi	CD123	0.639312	0.0880022	0.908932	0.639312	NA	1.37026	1.9619	0.771469	NA	1.64165	NA	1.13226	0.810717	0.332417	NA	1.01106	1.95555	1.91727	1.19281	NA	NA	2.10808	2.90409	1.90712	3.31378	1.99722	NA	0.325124	0.890816	NA	NA	NA	NA	NA	NA	NA
331	B Cell (CD27+)_unassigned Ki67lo p16hi	TOP2b	0.605241	0.0924681	0.908932	0.605241	3.89899	NA	NA	NA	NA	NA	4.31966	NA	NA	3.93015	4.52865	NA	NA	NA	4.33525	3.61796	3.83489	5.5418	NA	4.73154	3.76062	NA	4.57293	3.50533	NA	4.67478	4.46604	4.49116	NA	5.80716	4.87027	6.26768
365	B Cell (CD27+)_unassigned Ki67lo p16lo c_Casp3hi	T_bet	-0.695484	0.0978907	0.908932	-0.695484	NA	NA	NA	0.541315	NA	NA	NA	0.729034	1.65553	NA	NA	2.79394	NA	NA	0.842043	0.366363	0.403041	0.424224	NA	NA	0	0.19047	NA	0	0.511897	NA	NA	NA	NA	1.6849	NA	NA
417	B Cell (Memory) Ki67hi	CD3	-0.350882	0.090251	0.908932	-0.350882	NA	1.30007	1.95749	1.46647	2.10147	1.35165	1.22153	1.4146	1.62134	1.56227	1.65408	2.12806	1.66059	2.53089	1.46399	1.69431	2.81116	1.11516	1.1508	0.388129	2.06876	1.58249	0.836546	0	1.01946	1.30108	1.2512	1.26452	0.781919	2.18129	1.2401	2.19734
582	B Cell (Plasmablast) p16hi	p_P90RSK	-0.543705	0.0976957	0.908932	-0.543705	3.8536	0.718751	1.12976	1.44094	1.41162	1.59025	1.70837	1.50732	1.43851	5.65394	1.53456	1.40605	1.11898	1.40617	1.37033	1.74345	1.25986	1.50141	1.0921	1.10864	0.870546	0.859321	1.27802	1.29875	1.05719	1.8093	NA	1.29152	0.564779	1.46696	1.7308	1.8733
648	B Cell (Plasmablast) p16lo Ki67hi c_Casp3lo	CD68	0.23862	0.0932352	0.908932	0.23862	0.358842	0.54724	0.394031	0.11079	0.395896	0.558546	0.372686	0.653719	1.1563	0.0499954	0.658884	0.629727	NA	0.835373	0.619395	0.480352	0.284282	0.591564	1.28529	0.673239	0.711359	0.381848	0.730902	0.733129	NA	0.957282	1.30571	1.84023	0.203969	0.69988	0.963742	0.0386501
895	CD4+ CD8+ T Cell CD57hi	CD19	0.161696	0.0931965	0.908932	0.161696	0.565305	NA	0.311958	0.933356	0.573287	0.410408	0.553913	0.410798	0.418285	0.403158	NA	NA	NA	0.393063	0.359899	0.456878	0.719561	NA	0.44533	0.518174	0.600819	0.298565	NA	1.17874	0.751859	NA	NA	NA	NA	0.848517	0.628802	0.451848
931	CD4+ CD8+ T Cell CD57lo Ki67hi	CD16	-0.447649	0.0910737	0.908932	-0.447649	0.843916	0.856412	0.732796	0.839006	1.18993	0.770308	3.91093	1.12664	0.6606	NA	0.396487	1.11661	0.520893	0.868695	NA	NA	0.573379	0.960357	0.604546	0.680912	0.627042	0.316731	NA	NA	NA	0.696938	NA	0.532147	0.254368	0.955169	0.785875	0.409879
1021	CD4+ CD8+ T Cell CD57lo Ki67lo IL_7Ralo	HLA_DR	0.647938	0.0988404	0.908932	0.647938	1.34883	1.16158	1.34949	1.22985	1.4919	1.87848	1.19407	4.68758	1.84107	0.789766	2.7645	1.33319	1.65377	2.92731	2.24007	4.54391	3.00844	1.61239	2.18424	3.32824	4.01428	2.10213	NA	1.68837	2.56133	3.05195	0.528653	2.61321	1.97207	4.04697	3.57056	3.84442
1122	CD4+ T Cell (Central Memory) Ki67lo CD25lo PD_1hi	CD38	0.410235	0.0961298	0.908932	0.410235	1.89451	1.15716	4.16036	1.9398	1.4013	1.58998	2.06974	2.02094	2.13527	1.42394	3.38779	2.2452	2.04438	3.29241	1.80542	2.22688	2.91052	1.87243	2.41418	2.49366	2.19306	2.24882	3.86862	1.99435	3.3053	2.65107	2.88511	2.54351	1.73433	2.69925	2.21584	3.32878
1156	CD4+ T Cell (Central Memory) Ki67lo CD25lo PD_1lo	CD27	0.169609	0.0885589	0.908932	0.169609	3.71592	3.61346	3.52613	3.43798	3.54702	3.52922	3.29004	3.44627	3.3474	2.85645	3.31882	3.10102	3.37656	3.52604	3.33174	2.90276	3.83783	3.90781	3.89046	3.78847	3.86526	3.66913	3.4401	2.96828	3.01288	3.61573	3.22472	3.37379	3.25859	3.61191	3.56357	3.55203
1172	CD4+ T Cell (Central Memory) Ki67lo CD25lo PD_1lo	Ki67	0.107039	0.0896615	0.908932	0.107039	0.358106	0.393062	1.04367	0.379495	0.367836	0.39726	0.445845	0.521263	0.501742	0.350837	0.471707	0.423867	0.562988	0.545775	0.504459	0.630266	0.525704	0.562799	0.604599	0.778892	0.645326	0.493176	0.641621	0.4838	0.43302	0.710641	0.507176	0.528021	0.360443	1.01228	0.744968	0.578337
1270	CD4+ T Cell (Effector Memory) Ki67lo PD_1lo IL_7Rahi	CD38	0.164137	0.0891112	0.908932	0.164137	1.04765	0.812954	1.11455	1.22087	0.691413	0.695408	1.3115	1.02979	1.02691	0.914557	1.17436	1.4124	1.06952	1.28902	1.06041	1.11219	1.96557	1.02284	1.25822	1.31612	1.10525	1.4567	1.46658	0.812926	0.804369	1.42506	1.18913	0.881897	0.905006	1.53044	1.14672	1.32288
1350	CD4+ T Cell (EMRA) IL_7Rahi PD_1hi	CD57	-1.64011	0.098295	0.908932	-1.64011	NA	NA	NA	NA	1.6089	NA	NA	5.27033	1.74415	3.1924	NA	NA	NA	NA	NA	1.74564	NA	0	NA	0.20511	6.02153	NA	0.221154	0.984335	NA	NA	0.473613	NA	NA	0.391463	1.03234	0.319987
1402	CD4+ T Cell (EMRA) IL_7Rahi PD_1lo CD25hi	TET2	0.275669	0.0910088	0.908932	0.275669	NA	NA	NA	0.99072	NA	NA	0.907199	NA	1.06355	NA	0.698161	0.83551	0.830031	0.806672	0.898482	0.674765	0.894534	2.28381	NA	0.979843	NA	NA	NA	NA	NA	1.21773	NA	0.770338	0.897857	0.944297	1.13679	1.06091
1407	CD4+ T Cell (EMRA) IL_7Rahi PD_1lo CD25lo	c_Casp3	0.138556	0.0980898	0.908932	0.138556	0.525069	0.816624	0.609402	0.628769	0.738626	0.86928	0.687365	0.846613	0.736319	0.563765	0.620175	0.72297	1.05565	0.943976	0.667665	0.673614	0.752859	0.895036	0.875336	0.427589	NA	1.39898	0.840988	0.986692	1.25333	0.731031	0.369986	0.856616	NA	0.792996	0.852961	1.14803
1496	CD4+ T Cell (EMRA) IL_7Ralo PD_1lo CD25hi	CD45RA	-0.410358	0.0954901	0.908932	-0.410358	4.24754	3.75604	4.36134	3.9821	4.74996	NA	3.98153	NA	3.82729	3.50296	3.92491	2.68123	3.66953	3.96092	3.86096	3.53596	4.36863	3.9136	4.62519	3.27514	NA	NA	4.08744	2.1537	2.36573	3.81973	3.71829	2.77731	3.61471	4.15426	2.66477	2.75873
1541	CD4+ T Cell (EMRA) IL_7Ralo PD_1lo CD25lo	JAK2	0.122591	0.0979042	0.908932	0.122591	1.23313	1.45954	1.15867	1.43676	1.42763	1.31844	1.11863	1.25366	1.18602	1.01345	1.15304	1.31794	1.42231	1.25376	1.38807	1.28951	1.40776	1.73671	1.52564	1.7976	1.47185	1.21884	1.41486	1.11988	1.24858	1.42625	1.08565	1.27286	0.951904	1.35851	1.73992	1.61521
1680	CD4+ T Cell (Naive) CD25lo IL_7Ralo TET2hi	CD45	0.186422	0.094806	0.908932	0.186422	4.59031	4.46117	4.48228	4.67021	NA	4.51484	NA	4.94076	4.92446	NA	4.93942	NA	4.72934	5.02498	NA	NA	4.70822	4.56319	4.64086	NA	4.72442	4.61863	5.14451	NA	NA	5.11255	NA	5.09175	NA	5.06374	5.23246	5.15586
1691	CD4+ T Cell (Naive) CD25lo IL_7Ralo TET2hi	p_JAK2	0.110509	0.0965161	0.908932	0.110509	0.475102	0.495942	0.386342	0.595181	NA	0.476936	NA	0.546679	0.504438	NA	0.517093	NA	0.592057	0.543911	NA	NA	0.581209	0.418613	0.585922	NA	0.538158	0.51516	0.649033	NA	NA	0.67233	NA	0.599263	NA	0.603772	1.04507	0.65412
1710	CD4+ T Cell (Naive) CD25lo IL_7Ralo TET2lo	CD25	0.208104	0.098127	0.908932	0.208104	1.27688	1.18398	1.03196	1.15778	1.19091	1.00952	1.13434	1.2066	1.34977	0.855816	0.94678	1.64628	1.08175	1.05658	1.13493	1.00726	1.19098	1.15436	0.917463	1.01066	0.935958	1.16674	1.80214	1.24559	1.10989	1.64998	1.01976	1.3622	1.02633	1.31666	2.24802	2.44407
1711	CD4+ T Cell (Naive) CD25lo IL_7Ralo TET2lo	CD27	0.162586	0.0977023	0.908932	0.162586	3.76801	3.69864	3.69389	3.67066	3.6979	3.66036	3.53421	3.49455	3.58345	3.05225	3.44539	3.25712	3.45733	3.55999	3.55252	3.17787	3.86514	4.3866	4.0334	3.88278	3.91745	3.7137	3.67173	3.13832	3.17583	3.92082	3.4864	3.4933	3.37918	3.60541	3.65828	3.57719
1726	CD4+ T Cell (Naive) CD25lo IL_7Ralo TET2lo	JAK2	0.100346	0.0989854	0.908932	0.100346	1.36863	1.46392	1.32739	1.55411	1.40127	1.40281	1.35392	1.45759	1.31744	1.11687	1.20688	1.36487	1.27373	1.48941	1.54969	1.43826	1.56437	1.59427	1.65734	1.59913	1.64742	1.21745	1.54859	1.2305	1.29619	1.67162	1.3198	1.32522	1.20087	1.44282	1.74901	1.62772
1733	CD4+ T Cell (Naive) CD25lo IL_7Ralo TET2lo	PD_1	0.377918	0.0954975	0.908932	0.377918	1.0961	1.19726	0.897988	1.28875	1.00816	1.00397	1.36658	1.69183	1.37503	1.0195	1.25568	2.83258	1.13679	1.23297	2.46684	1.40457	1.71172	1.30859	1.14785	2.03861	1.44335	0.884747	1.52471	2.02132	2.81523	1.95371	1.04557	1.98731	1.10451	1.46132	2.12129	3.75142
1827	CD41+ TOP2bhi CD123lo CD45lo	CD41	-1.03516	0.0904538	0.908932	-1.03516	NA	NA	NA	NA	NA	NA	NA	NA	NA	NA	NA	NA	NA	5.45457	NA	NA	NA	4.32884	4.35264	3.81108	4.31413	NA	NA	NA	NA	NA	NA	NA	NA	NA	5.29033	NA
1977	CD8+ T Cell (Central Memory) Ki67hi	CD45RA	0.219787	0.0909453	0.908932	0.219787	1.95414	2.12967	2.28877	2.74219	2.15607	2.09801	1.95873	2.38215	2.06156	1.74353	1.5553	1.55549	2.16431	2.61253	2.20559	2.69359	2.11702	2.61831	2.25555	2.35771	3.21329	1.99221	2.54969	1.84268	1.99394	2.87056	2.12804	2.13779	2.14731	2.50168	2.35083	2.74159
2053	CD8+ T Cell (Central Memory) Ki67lo CD57lo PD_1hi	CD57	0.372236	0.0926343	0.908932	0.372236	1.40715	0.372137	0.31404	1.34516	1.74951	2.38867	0.800992	1.52712	1.86065	1.84747	1.48983	1.4139	1.86322	1.3037	1.26598	1.45947	2.3393	0.557598	1.56287	1.63732	2.64	3.24288	1.7875	1.99595	2.8204	1.50801	1.52712	1.7346	1.42886	1.28374	0.963299	1.33537
2206	CD8+ T Cell (Effector Memory) Ki67lo CD57lo PD_1hi	IL_7Ra	-0.351076	0.0966928	0.908932	-0.351076	0.614568	1.08681	0.743663	1.77587	1.61069	0.999793	NA	1.52527	2.36899	1.5832	1.63949	1.4368	3.00554	2.17004	2.01325	2.43186	0.787408	1.38934	1.70284	1.21038	0.864836	0.647976	1.33932	1.26129	0.856004	2.07405	0.707264	0.967382	1.22843	1.9552	1.94732	2.11664
2222	CD8+ T Cell (Effector Memory) Ki67lo CD57lo PD_1lo	CD11b	0.14716	0.0957476	0.908932	0.14716	0.905877	0.911213	0.686014	1.05391	0.867284	0.87808	1.04661	1.10215	1.05335	0.884154	0.858891	1.04881	1.25008	1.18108	1.12099	1.38355	1.169	1.23347	0.979455	1.17609	1.61604	0.761409	1.73833	1.11943	1.01414	1.29331	0.677308	0.989449	0.814138	1.3249	1.27329	1.40683
2293	CD8+ T Cell (EMRA) CD57hi PD_1hi	Trx	0.128875	0.0933891	0.908932	0.128875	3.63461	3.71922	3.82913	3.71375	3.85918	3.88386	3.8152	4.18905	3.84886	3.2784	4.01064	NA	3.85782	4.08089	3.93656	3.45511	3.95231	3.92898	3.78135	3.90496	3.78491	3.89186	3.83547	3.68582	3.78606	3.80261	4.27927	4.1443	3.87113	4.15307	4.12429	4.05537
2380	CD8+ T Cell (EMRA) CD57lo PD_1hi	CD38	0.630101	0.0985061	0.908932	0.630101	1.89416	0.860607	4.7802	1.54387	1.05316	NA	NA	2.30238	2.3525	1.01112	1.52989	1.84005	4.36781	2.14556	1.35889	1.47688	2.77595	3.60017	2.65305	2.77597	3.37723	NA	NA	1.84523	2.58604	3.16587	0.777228	2.23752	3.10614	4.00848	2.44038	1.98925
2391	CD8+ T Cell (EMRA) CD57lo PD_1hi	IL_7Ra	-0.348391	0.0927782	0.908932	-0.348391	0.833718	0.972513	0.799249	0.828664	1.02276	NA	NA	1.09349	1.07955	2.17795	1.95505	1.62349	2.46304	2.04379	2.09432	1.43953	0.822744	0.931281	1.19028	0.756038	0.803135	NA	NA	0.806561	0.741399	2.00085	0.677298	0.798276	0.721285	1.76798	2.01528	1.51722
2511	CD8+ T Cell (Naive) CD57hi	T_bet	0.200021	0.0939748	0.908932	0.200021	2.61394	2.32126	3.07344	2.20347	2.46088	2.43139	2.86687	2.82955	2.86078	1.53489	2.70484	2.687	NA	2.50177	2.80757	2.16659	2.41931	2.71097	2.9295	2.72257	2.82669	2.36316	3.17597	2.4474	2.3342	2.68991	2.56276	3.15505	2.96764	2.84698	2.87387	2.77621
2574	CD8+ T Cell (Naive) CD57lo PD_1lo IL_7Rahi	DNMT3A	0.0923848	0.0968292	0.908932	0.0923848	3.21039	3.27354	3.1008	3.03716	3.08407	3.28814	3.22126	3.37301	3.37796	2.99553	3.43219	3.29286	3.25015	3.18686	3.22044	2.99032	3.42543	3.20895	3.39933	3.14846	NA	3.13199	3.16837	3.29009	NA	3.37614	NA	3.45259	3.19944	3.44192	3.35283	3.31488
2729	CM- HLADR+ CD16lo CD45RAhi Ki67lo	p16	0.161421	0.0927336	0.908932	0.161421	0.674845	0.745855	0.576467	1.10152	0.849598	0.691544	0.731014	0.991428	0.797867	0.887666	0.82084	NA	1.08969	0.973506	0.998096	1.03191	0.880947	0.823929	0.88099	1.43384	0.730908	0.6246	0.996516	0.734417	0.961856	0.873828	1.29307	0.948319	1.09267	1.94439	1.11866	1.06977
2755	CM- HLADR+ CD16lo CD45RAlo Ki67hi	CD56	-0.32154	0.0919173	0.908932	-0.32154	1.30907	2.26345	2.43349	0.900654	2.4759	1.49063	0.90038	1.09769	1.53968	0.958485	0.734201	1.41244	0.955788	1.46206	1.38655	1.36837	2.62537	1.68754	0.800801	0.676322	0.644261	0.999003	0.921363	0.840396	1.1569	1.58552	0.709359	0.760435	0.524777	1.1838	1.35376	1.0746
2780	CM- HLADR+ CD16lo CD45RAlo Ki67lo	CD14	-0.229725	0.0981802	0.908932	-0.229725	4.78062	4.84357	4.78156	4.69346	4.89757	5.04509	4.27348	5.28816	4.18797	4.18403	4.44978	4.95488	4.85893	4.57385	4.45611	5.00685	4.31989	4.75049	3.3533	4.76397	4.60781	4.7222	4.22676	4.02461	4.21488	4.40677	4.95463	4.25047	4.81803	4.1963	4.84148	5.14872
2877	CM-_unassigned CD57lo CD45RAhi T_bethi	p16	0.119471	0.0921683	0.908932	0.119471	0.574825	0.772301	0.671096	0.947985	0.659703	0.588552	0.949323	0.945344	0.780705	1.0168	0.792295	0.908914	1.19401	1.01526	1.20412	1.13984	0.965321	0.913139	0.9193	0.89916	0.801036	0.695689	1.2006	0.962699	0.96272	1.0482	1.12234	0.930105	0.926309	1.24036	1.35266	1.13298
3099	Dendritic Cell (Conventional) HLA_DRhi CD123lo Ki67lo	p16	0.172922	0.0897267	0.908932	0.172922	0.904872	0.86314	0.800058	1.03449	0.925167	0.957948	1.11396	1.07338	0.408003	0.889903	1.1106	0.87239	NA	1.19982	1.14028	NA	0.943265	1.11675	1.0181	1.03182	1.00932	0.60124	1.11351	0.627146	1.13829	1.21595	1.77315	1.47212	NA	1.28087	1.37338	NA
3331	Granulocyte (Basophil) c_Casp3hi	c_Casp3	-0.396027	0.0937591	0.908932	-0.396027	2.62208	2.72629	2.44601	2.78753	2.69125	5.17842	2.22283	2.52787	4.45416	3.03189	2.5218	2.64301	2.45929	2.47979	3.0167	4.2197	2.66365	2.85142	2.69221	2.92584	2.37342	2.70965	2.84425	NA	NA	2.57069	2.30485	2.79368	2.17739	2.75721	2.19366	2.62275
3479	Granulocyte (Basophil) c_Casp3lo CD38lo TOP2blo	c_Casp3	0.254027	0.0989543	0.908932	0.254027	0.972114	0.587575	1.23317	0.774942	0.59483	0.811083	0.565186	0.927464	0.482942	0.362045	1.0325	1.01606	NA	1.20441	NA	NA	0.712398	0.827408	1.35062	1.89715	NA	0.656326	1.37845	NA	NA	NA	0.843289	1.01887	0.46873	1.68268	NA	0.897406
3598	Monocyte (CD14- CD16+) CD45RAhi HLA_DRlo CD11chi	CD27	0.418477	0.09548	0.908932	0.418477	NA	NA	0.913729	1.1742	NA	1.11678	NA	2.25275	NA	NA	2.0185	1.61011	NA	NA	2.13959	NA	NA	NA	1.27549	1.63416	NA	NA	2.13403	NA	2.59317	2.23474	2.27011	NA	NA	2.04076	1.99469	NA
3662	Monocyte (CD14- CD16+) CD45RAhi HLA_DRlo CD11clo	Trx	0.521419	0.0899519	0.908932	0.521419	4.21699	3.10352	NA	NA	NA	NA	4.40951	3.42261	NA	NA	3.92635	NA	NA	NA	4.9407	NA	NA	NA	NA	4.37318	NA	NA	4.34506	NA	NA	4.94745	4.21045	NA	NA	4.39985	4.8722	NA
3743	Monocyte (CD14- CD16+) CD45RAlo HLA_DRlo CD11chi	CD16	1.02075	0.0903456	0.908932	1.02075	NA	NA	3.44355	0.972333	NA	1.63049	NA	1.0858	NA	NA	3.81555	2.9961	NA	NA	NA	NA	NA	NA	4.95881	3.04401	NA	NA	3.26964	1.5238	3.81295	3.93666	1.90822	NA	NA	3.59041	4.05797	NA
3782	Monocyte (CD14- CD16+) CD45RAlo HLA_DRlo CD11clo	CD25	-0.429428	0.0988397	0.908932	-0.429428	0.60931	0.683392	0.350966	1.91528	0.341318	0.589916	0.346593	NA	NA	0.836978	1.62044	1.36546	NA	2.55888	NA	NA	0.652915	0.692979	0.299138	0.865477	0.522473	NA	0.603226	0	0.402917	1.00789	0.279656	0	NA	1.75858	NA	NA
3819	Monocyte (CD14+ CD16-) Ki67hi	CD25	0.189701	0.0947535	0.908932	0.189701	0.734627	0.825247	0.499752	0.787942	0.717546	0.575998	0.716394	0.522016	0.368523	0.611125	0.575183	0.795065	NA	1.17071	0.946485	NA	0.753362	0.873481	0.917204	1.05508	1.02219	0.0787083	0.922106	0.672901	0.589699	0.999161	1.45393	0.686446	NA	1.54075	0.93739	NA
3843	Monocyte (CD14+ CD16-) Ki67hi	T_bet	0.132579	0.0970868	0.908932	0.132579	0.326658	0.690702	0.337151	0.408438	0.357146	0.41372	0.610031	0.502324	0	0.665603	0.338574	0.612061	NA	0.762097	0.650109	NA	0.468992	0.514911	0.33255	0.391513	0.452212	0.499101	0.625577	0.933119	0.718626	0.756368	0.877467	0.455235	NA	0.765192	0.739856	NA
3853	Monocyte (CD14+ CD16-) Ki67lo P90RSKhi c_Casp3hi	CD14	-0.340562	0.0920493	0.908932	-0.340562	NA	5.44869	5.58648	NA	6.20773	6.05177	5.14868	5.73677	NA	5.07167	4.93342	NA	NA	5.46743	5.11893	NA	5.00273	NA	5.45858	5.45411	5.49657	4.59697	5.1245	NA	4.82271	NA	NA	NA	NA	NA	NA	NA
4041	Monocyte (CD14+ CD16+) CD45RAhi CD11blo DNMT3Ahi	CD25	-0.264327	0.0941708	0.908932	-0.264327	1.06131	1.11792	0.442462	0.43557	0.985826	1.24361	0.849579	1.09882	NA	0.778345	0.929167	NA	NA	1.13701	1.2449	NA	0.194039	1.07046	0.953457	0.514194	1.01579	NA	0.551325	NA	NA	1.34395	0.210829	0.260407	NA	NA	NA	NA
4047	Monocyte (CD14+ CD16+) CD45RAhi CD11blo DNMT3Ahi	CD41	-0.427292	0.0956929	0.908932	-0.427292	2.51096	2.41594	2.63477	2.04123	1.77272	3.0492	3.32136	2.63605	NA	3.64714	2.59826	NA	NA	3.09741	3.07182	NA	1.66513	2.09674	2.2888	1.6716	2.20843	NA	1.7836	NA	NA	3.37084	3.26082	2.40606	NA	NA	NA	NA
4152	Monocyte (CD14+ CD16+) CD45RAlo CD11bhi DNMT3Alo	CD25	-0.245441	0.0899716	0.908932	-0.245441	NA	0.315533	0.0641816	0.563204	0.296761	0.438524	0.547704	NA	NA	0.901766	0.960171	0.868751	NA	0.98537	NA	NA	0.31402	NA	0.272686	0.434582	0.346931	NA	0.350127	NA	NA	NA	NA	0.374186	NA	NA	NA	NA
4188	Monocyte (CD14+ CD16+) CD45RAlo CD11blo DNMT3Ahi	CD19	-0.277359	0.0944908	0.908932	-0.277359	0.462853	NA	0.703264	NA	0	NA	NA	0.355427	NA	NA	NA	1.00223	NA	0.333564	0.440862	NA	0	0.533241	0	0.386208	NA	NA	0.104162	NA	NA	0.139265	NA	NA	NA	NA	NA	NA
4193	Monocyte (CD14+ CD16+) CD45RAlo CD11blo DNMT3Ahi	CD38	-0.937414	0.0908126	0.908932	-0.937414	2.5327	NA	2.36699	NA	2.61003	NA	NA	4.21993	NA	NA	NA	4.16247	NA	2.62709	2.85115	NA	2.14018	1.1488	0.281449	2.67801	NA	NA	3.03655	NA	NA	3.40796	NA	NA	NA	NA	NA	NA
4206	Monocyte (CD14+ CD16+) CD45RAlo CD11blo DNMT3Ahi	Ki67	-1.04988	0.0915419	0.908932	-1.04988	1.19605	NA	0.668678	NA	0.680453	NA	NA	4.39285	NA	NA	NA	2.89678	NA	1.79051	1.06826	NA	1.79499	0.206087	0.183962	1.42393	NA	NA	0.253892	NA	NA	0.718071	NA	NA	NA	NA	NA	NA
4434	NK Cell (CD56+ CD16-) CD57lo Ki67lo CD38hi	PD_1	0.0934034	0.0904677	0.908932	0.0934034	0.448613	0.515463	0.453988	0.565567	0.449886	0.491562	0.71909	0.806631	0.657824	0.564383	0.554457	0.633271	0.855508	0.796423	0.751161	0.774812	0.603713	0.58069	0.512228	0.597039	0.567608	0.711401	0.85392	1.02778	0.6882	0.765074	0.740674	0.660379	0.735383	0.853472	0.850246	0.785287
4763	NKT Cell CD57hi CD8alo	p_P90RSK	-0.168917	0.09063	0.908932	-0.168917	0.976478	1.33847	NA	1.31268	1.12772	1.06193	1.26716	1.21487	1.28922	0.799912	1.12752	1.20721	1.58797	1.49017	1.26455	NA	1.26279	1.21707	1.03721	1.03813	NA	0.959977	1.32942	NA	0.779899	1.39951	0.755513	0.832918	0.325594	1.27023	1.2624	1.23035
4788	NKT Cell CD57lo CD8ahi CD38hi	CD45	-0.219149	0.0940219	0.908932	-0.219149	NA	NA	NA	5.04775	NA	NA	5.69789	5.42102	NA	5.52211	5.78795	5.40734	5.61728	5.67915	NA	5.64512	5.43251	NA	5.2019	NA	4.84267	5.09226	NA	NA	5.16744	NA	5.28614	5.60879	5.38599	5.83556	NA	NA
4832	NKT Cell CD57lo CD8ahi CD38lo	HLA_DR	0.464201	0.0918669	0.908932	0.464201	1.55098	1.33663	NA	2.03841	1.90389	1.74364	3.13509	2.57745	2.1139	1.62846	1.74686	3.02237	2.01761	2.24157	1.95978	2.48862	1.42022	1.54534	1.53298	3.39133	3.58795	2.50704	NA	NA	2.75003	2.18486	2.31696	4.08656	1.42563	3.33679	2.1551	3.66291
4833	NKT Cell CD57lo CD8ahi CD38lo	IL_7Ra	-0.393538	0.0971298	0.908932	-0.393538	0.877332	1.45676	NA	1.80581	1.35991	0.810292	2.05316	2.46579	2.21749	2.29587	1.35892	1.90717	2.94538	2.46403	1.88006	2.63993	0.972275	1.53469	1.72825	1.49096	0.942217	0.329066	NA	NA	1.08831	2.54019	1.02911	1.67717	1.11383	2.02821	2.275	2.37658
4839	NKT Cell CD57lo CD8ahi CD38lo	p53	-0.125561	0.0982992	0.908932	-0.125561	0.398995	0.410619	NA	0.892239	0.565484	0.44778	0.807996	0.61286	0.67597	0.386884	0.542662	1.00842	0.654787	0.713938	0.664688	0.627066	0.495916	0.590549	0.447322	0.491388	0.449473	0.240865	NA	NA	0.435458	0.647004	0.187402	0.53446	0.202438	0.738899	0.756053	0.807948
4909	NKT Cell CD57lo CD8alo CD38lo	Ki67	0.176252	0.0915811	0.908932	0.176252	0.531871	0.574086	NA	0.482379	0.42586	0.434363	0.535237	0.822263	0.55564	0.42434	0.426273	0.634057	0.59449	0.573302	0.585922	0.547765	0.543354	0.833111	0.522915	1.04646	NA	0.39702	1.75575	NA	0.634765	0.70238	0.200446	0.732932	0.354806	0.80415	0.632293	0.911797
475	B Cell (Memory) Ki67lo T_bethi	PD_1	-0.479645	0.0999749	0.909561	-0.479645	1.80763	NA	NA	NA	1.53565	1.70618	2.08157	3.0226	2.32463	NA	2.12447	3.23407	2.00907	2.19951	2.14422	1.31921	1.6376	NA	2.03076	2.69269	1.59953	NA	0.72418	0.549598	NA	2.43761	2.84597	1.91888	0.157744	2.22669	0.782325	1.79558
841	CD4- CD8- T Cell CD57lo Ki67lo CD38hi	p_P90RSK	0.144735	0.100036	0.909561	0.144735	0.77058	1.07002	1.04447	NA	NA	NA	1.01076	NA	NA	0.726138	0.987722	NA	1.28839	NA	NA	1.2469	1.31983	1.36959	1.16266	1.10839	1.11541	0.842413	1.28267	NA	NA	1.28934	1.00344	1.2241	0.852348	1.15848	1.28066	1.27068
1175	CD4+ T Cell (Central Memory) Ki67lo CD25lo PD_1lo	p16	0.0948409	0.100441	0.909561	0.0948409	0.582664	0.699208	0.570691	0.799325	0.642621	0.64938	0.73298	0.872205	0.830935	0.700575	0.749899	0.823448	0.999447	0.92583	0.974467	0.968516	0.822179	0.872408	0.907466	0.839113	0.775313	0.533762	0.870582	0.687193	0.797982	0.935856	0.982623	0.928528	0.789621	1.06086	1.13478	1.10138
1354	CD4+ T Cell (EMRA) IL_7Rahi PD_1hi	HLA_DR	0.896991	0.100794	0.909561	0.896991	NA	NA	NA	NA	1.869	NA	NA	2.4914	1.42413	1.12329	NA	NA	NA	NA	NA	2.43692	NA	1.29757	NA	3.46526	4.05273	NA	1.84877	2.61546	NA	NA	3.16566	NA	NA	4.58992	2.06983	1.78827
1523	CD4+ T Cell (EMRA) IL_7Ralo PD_1lo CD25lo	CD16	0.126907	0.0995542	0.909561	0.126907	0.525856	0.631897	0.545888	0.597316	0.605243	0.584621	0.56402	0.61785	0.623891	0.535026	0.590881	0.613554	0.639629	0.594883	0.617785	0.47772	0.583858	1.11768	0.611256	1.67045	0.650606	0.596896	0.614352	0.511516	0.592418	0.662667	0.60552	0.626815	0.579022	0.628641	0.655114	0.689764
2182	CD8+ T Cell (Effector Memory) Ki67lo CD57hi	Trx	0.130178	0.100862	0.909561	0.130178	3.93874	3.85882	3.87238	3.89912	3.92327	4.08873	3.76002	4.13309	3.90897	3.35543	4.13494	4.09537	NA	4.16032	3.95257	3.62671	4.03222	4.03892	3.96254	4.40377	3.89604	4.08679	3.8802	3.70934	3.70866	4.02471	4.09452	4.32661	3.89763	4.29355	4.15341	4.19634
2497	CD8+ T Cell (Naive) CD57hi	CD57	0.253505	0.10026	0.909561	0.253505	5.93459	5.65309	5.57207	5.12981	5.66903	5.90917	5.58726	5.80381	5.65601	4.60286	4.82163	4.7359	NA	5.00252	5.0196	5.04238	6.11818	6.09327	5.68633	5.28619	5.86181	6.42206	5.87461	5.04477	5.43675	5.41743	5.3197	5.61548	5.62832	5.43012	5.31448	4.98895
3886	Monocyte (CD14+ CD16-) Ki67lo P90RSKhi c_Casp3lo	c_Casp3	0.116067	0.0998191	0.909561	0.116067	0.669317	0.705462	0.986884	0.857641	0.714652	1.09132	0.963741	0.63448	0.967313	0.985361	0.830065	0.940801	NA	0.973751	1.06718	NA	0.840574	1.04692	0.994398	0.842719	0.841895	0.962444	1.12048	1.39838	1.23299	0.938805	0.659702	0.94558	NA	1.03212	1.1559	NA
4043	Monocyte (CD14+ CD16+) CD45RAhi CD11blo DNMT3Ahi	CD3	-0.307667	0.0992726	0.909561	-0.307667	1.64211	0.676533	0.761187	0.126418	0.765685	1.43081	0.817323	1.59129	NA	0.319672	0.610086	NA	NA	1.27251	0.868888	NA	0.398054	1.01707	0.389317	0.308797	1.14918	NA	0.668502	NA	NA	0.604821	0.418624	0.438519	NA	NA	NA	NA
4697	NK Cell (CD56+ CD16+) CD57lo Ki67lo c_Casp3lo	TOP2b	0.106045	0.100772	0.909561	0.106045	3.44772	3.68423	3.61807	3.63181	3.7163	3.63481	3.72679	3.87697	3.67339	3.22089	3.61921	3.70639	3.85712	3.79568	3.84379	3.69799	3.79115	3.77651	3.75314	3.87968	3.87941	3.72134	4.07126	NA	3.28667	3.74013	3.81219	3.73762	3.72909	3.77314	3.95435	3.7642
138	B Cell (CD27-) Ki67lo CD38lo DNMT3Ahi	p_P90RSK	0.106606	0.102058	0.910093	0.106606	1.02599	1.06821	1.03065	1.20414	1.10099	1.26058	1.2757	1.38075	1.3137	0.901687	1.14408	1.23647	1.39727	1.31832	1.32956	1.07738	1.28444	1.36081	1.48301	1.31023	1.35974	1.18193	NA	1.26965	1.21317	1.31939	1.03085	1.47904	0.824606	1.36351	1.4493	1.54331
324	B Cell (CD27+)_unassigned Ki67lo p16hi	p16	1.17877	0.102208	0.910093	1.17877	2.74716	NA	NA	NA	NA	NA	3.155	NA	NA	1.18884	1.99439	NA	NA	NA	1.28881	3.3857	1.31602	5.43572	NA	2.4415	1.43352	NA	3.08663	3.0427	NA	5.01417	2.10401	2.38837	NA	5.32576	4.24299	5.83364
1005	CD4+ CD8+ T Cell CD57lo Ki67lo IL_7Ralo	CD16	-0.105352	0.10281	0.910093	-0.105352	0.614809	0.610331	0.558302	0.696035	0.672681	0.639131	0.53273	0.691028	0.667313	0.775211	1.12543	0.627941	0.665851	0.750912	0.646929	0.777496	0.688568	0.675928	0.678694	0.728034	0.712043	0.558897	NA	0.21253	0.412198	0.638529	0.125521	0.662388	0.748957	0.552506	0.654978	0.731323
1393	CD4+ T Cell (EMRA) IL_7Rahi PD_1lo CD25hi	JAK2	0.28374	0.102693	0.910093	0.28374	NA	NA	NA	1.70682	NA	NA	1.19899	NA	1.73173	NA	0.736161	0.894939	1.59217	1.31825	1.45216	1.38832	1.48101	2.32654	NA	1.56233	NA	NA	NA	NA	NA	1.48592	NA	1.51655	0.931191	1.66959	1.80244	1.79762
1872	CD41+ TOP2blo CD123hi	HLA_DR	-1.77834	0.10182	0.910093	-1.77834	NA	NA	NA	NA	NA	NA	NA	NA	NA	3.34915	NA	NA	NA	NA	NA	NA	NA	NA	NA	NA	1.56875	NA	NA	NA	2.96232	1.07979	0.672359	NA	NA	NA	NA	NA
2300	CD8+ T Cell (EMRA) CD57hi PD_1lo T_bethi	CD16	-0.093353	0.10152	0.910093	-0.093353	0.631226	0.820536	1.07308	0.672529	0.687462	0.627026	0.781772	0.705833	0.640772	NA	0.718776	0.706079	NA	0.864707	0.679208	0.863768	0.686702	0.786392	0.665181	0.645522	0.605747	0.658148	0.774019	0.569128	0.554559	0.847382	0.367906	0.725428	0.338309	0.716289	0.861689	0.672839
3264	Dendritic Cell (Plasmacytoid) Ki67lo Tyro3lo DNMT3Ahi	CD25	-0.228554	0.103029	0.910093	-0.228554	NA	0.469899	NA	0.572458	0.404221	NA	NA	NA	0.731972	0.463907	NA	NA	1.17182	0.950434	0.659067	0.474689	NA	NA	0.274751	NA	0.699481	NA	0.733466	NA	0.552749	NA	0.306803	NA	0.420567	0	NA	NA
4203	Monocyte (CD14+ CD16+) CD45RAlo CD11blo DNMT3Ahi	HLA_DR	-1.26285	0.101556	0.910093	-1.26285	6.72473	NA	3.08481	NA	4.1663	NA	NA	6.06471	NA	NA	NA	6.3737	NA	5.51705	4.01107	NA	3.46582	4.98391	2.45371	3.45291	NA	NA	6.12269	NA	NA	2.75162	NA	NA	NA	NA	NA	NA
4627	NK Cell (CD56+ CD16+) CD57lo Ki67lo c_Casp3hi	CD11b	0.469297	0.102083	0.910093	0.469297	3.05185	2.79004	2.43943	3.40931	3.56901	3.64549	2.693	0.519642	1.76632	NA	2.30485	2.51839	2.95819	NA	2.82757	2.41684	3.62814	3.85912	3.84082	3.80826	3.59386	2.19595	3.27902	NA	1.04204	3.53553	2.72074	3.23957	3.1845	2.70949	2.92681	3.02197
4806	NKT Cell CD57lo CD8ahi CD38hi	TET2	-0.325387	0.101673	0.910093	-0.325387	NA	NA	NA	0.744813	NA	NA	1.65837	1.06093	NA	1.30637	1.34983	1.55052	1.86074	1.30559	NA	1.46193	1.66644	NA	1.28196	NA	1.0137	0.812112	NA	NA	0.668484	NA	0.685137	1.10674	0.331758	1.80428	NA	NA
4870	NKT Cell CD57lo CD8alo CD38hi	IL_7Ra	-0.364895	0.102663	0.910093	-0.364895	0.870785	NA	NA	0.44918	1.09994	NA	1.36749	2.46279	2.16899	NA	1.11827	1.31687	2.38592	1.79892	2.34053	1.07742	1.12162	1.03742	0.501786	0.786779	0.865718	0.77595	1.17806	NA	0.743632	2.2729	1.36218	0.880843	1.04831	1.43772	1.70329	1.88173
5063	Root_unassigned CD3lo CD33lo	PD_1	-0.48587	0.103091	0.910093	-0.48587	1.9476	2.21368	NA	NA	NA	NA	NA	2.59734	1.17067	0.584344	0.787874	NA	1.14	NA	0.951017	3.47258	NA	0.561097	0.708322	0.485563	NA	NA	1.22352	1.64878	1.59229	1.01185	1.34671	1.74701	1.26499	1.11799	1.1051	1.34228
2295	CD8+ T Cell (EMRA) CD57hi PD_1lo T_bethi	c_Casp3	0.171379	0.103372	0.910977	0.171379	1.18513	0.990234	1.1615	1.16785	1.23214	1.27866	1.12364	1.09758	1.04568	NA	0.941449	1.20639	NA	1.19708	1.26687	1.08767	1.63615	1.73083	1.52435	1.52927	1.32185	1.31703	1.43495	1.23935	1.35118	1.41177	0.315239	1.13009	0.600165	1.50373	1.42581	1.53531
546	B Cell (Memory) Ki67lo T_betlo DNMT3Alo	p16	0.143048	0.103572	0.911145	0.143048	0.524385	0.770207	0.47664	1.303	0.640409	0.610527	0.792053	1.03561	0.834105	0.62413	0.743019	0.83288	1.10768	0.817901	1.23644	0.933868	1.6996	1.18583	0.894966	0.923	0.903366	0.789691	0.930473	0.706058	0.889775	0.859963	0.893498	1.00711	0.706716	1.07321	1.12986	0.978494
3044	Dendritic Cell (Conventional) HLA_DRhi CD123lo Ki67hi	CD3	-0.23363	0.104076	0.911527	-0.23363	1.83114	1.24228	1.27925	1.15737	1.80224	1.396	2.18995	2.07013	0.863949	1.59183	1.74198	1.69401	NA	1.99435	1.7775	NA	1.50714	1.17035	1.10105	1.06778	1.87383	0.565048	1.39199	1.39718	1.3612	1.3698	1.71786	1.30249	NA	2.06367	1.47179	NA
3506	Granulocyte (Basophil) c_Casp3lo CD38lo TOP2blo	p16	0.272496	0.104159	0.911527	0.272496	0.380079	0.356863	0.418832	0.839751	0.927951	0.584663	0.703345	0.574847	0.491675	0.683654	0.811091	0.966993	NA	0.882517	NA	NA	0.647462	0.975913	0.796259	2.44854	NA	1.03536	0.667166	NA	NA	NA	0.689267	0.692704	0.305253	0.950464	NA	1.08482
5042	Root_unassigned CD3lo CD33lo	CD3	-1.00676	0.104121	0.911527	-1.00676	5.55365	5.46438	NA	NA	NA	NA	NA	2.67518	2.93437	4.70654	1.50487	NA	2.3431	NA	1.2967	4.30096	NA	0.697699	3.05043	0.59439	NA	NA	1.67448	4.65468	4.16322	1.22075	2.89288	2.29938	3.43572	2.91638	1.18945	2.5823
17	B Cell (CD27-) Ki67hi	CD56	-0.207776	0.107004	0.913022	-0.207776	NA	1.1119	1.10443	1.33316	1.33597	1.27856	1.46758	1.19134	1.15153	1.27796	NA	2.35612	1.49228	1.39169	1.45668	1.05857	1.67175	1.45449	1.39847	1.72288	1.42608	1.14102	1.15433	0.596776	0.825679	1.28523	0.706221	0.711682	0.609653	1.39393	1.17535	1.12523
104	B Cell (CD27-) Ki67lo CD38hi DNMT3Alo	P90RSK	0.48607	0.106844	0.913022	0.48607	NA	NA	NA	NA	NA	NA	NA	NA	NA	NA	1.46047	NA	NA	NA	NA	NA	1.8278	2.0614	1.94948	2.47499	2.16013	2.09199	2.40459	1.81312	1.89654	NA	1.91457	1.37627	1.67523	1.93874	1.74364	1.8696
437	B Cell (Memory) Ki67hi	P90RSK	-0.462707	0.106914	0.913022	-0.462707	NA	2.90265	5.14487	5.25461	2.71325	2.74009	2.03109	2.49888	2.60196	3.49591	2.4079	2.8452	2.51859	2.63412	2.62642	4.48705	3.25115	2.65323	2.57191	3.07661	2.97588	2.33391	2.77753	2.34073	2.58677	2.60703	2.22492	1.8602	1.87488	2.65987	2.81113	4.02035
456	B Cell (Memory) Ki67lo T_bethi	CD38	-0.499769	0.107051	0.913022	-0.499769	1.46283	NA	NA	NA	1.79578	1.78729	1.08654	1.67404	3.84564	NA	2.50555	2.08699	2.91099	3.36638	2.64645	1.2199	1.42282	NA	2.25101	1.68059	1.53817	NA	1.50517	1.25231	NA	3.617	2.23428	1.65517	1.24253	1.12799	1.13368	1.4297
1468	CD4+ T Cell (EMRA) IL_7Ralo PD_1hi	Ki67	0.975168	0.105734	0.913022	0.975168	0.685036	2.6143	NA	0.476008	0.420204	0.447444	0.854455	1.86081	0.810146	NA	NA	4.78462	NA	0.660913	0.605382	0.450897	0.467373	2.13466	NA	5.54382	1.44596	1.21326	0.712469	0.913669	1.5061	0.57354	1.94832	2.02879	3.58446	0.885018	5.01533	4.99252
2090	CD8+ T Cell (Central Memory) Ki67lo CD57lo PD_1lo	CD57	0.273866	0.106677	0.913022	0.273866	0.52328	0.172643	0.297248	0.185133	0.265255	1.17661	0.265846	0.515275	0.497862	0.31851	0.868701	0.175469	0.21352	0.978573	0.554342	1.01827	0.412228	0.207941	0.185715	0.340893	1.39845	1.41857	1.42954	1.31331	2.12133	0.737075	0.698689	0.293909	0.143366	0.736239	0.487691	0.483442
2248	CD8+ T Cell (Effector Memory) Ki67lo CD57lo PD_1lo	p16	0.0971968	0.106268	0.913022	0.0971968	0.610362	0.69518	0.56459	0.834726	0.64314	0.661648	0.77704	0.864799	0.803164	0.685587	0.811074	0.798611	1.05898	0.856008	1.03415	0.944592	0.835972	0.892762	0.88226	0.858273	0.704335	0.613308	0.891253	0.648079	0.766159	0.948367	1.01042	0.945958	0.818343	1.08593	1.23789	1.05949
2507	CD8+ T Cell (Naive) CD57hi	p16	0.10057	0.105617	0.913022	0.10057	0.577277	0.67943	0.730406	0.814311	0.738911	0.645345	0.832391	0.996077	0.826608	0.563658	0.705414	0.942021	NA	0.949944	0.917749	0.957497	0.882662	0.914845	0.893837	0.84745	0.80667	0.412859	0.921753	0.728139	0.83025	0.995453	1.18581	0.922147	0.859601	0.988524	1.08452	1.00344
2653	CM- HLADR+ CD16hi	p_JAK2	-0.791097	0.105168	0.913022	-0.791097	0.623763	0.52852	0.558436	6.49821	0.829746	0.815453	0.699055	0.862851	0.745189	NA	3.9466	3.87112	2.28377	1.15847	1.19825	NA	0.718479	0.843037	0.910194	0.984663	1.13948	0.426069	0.751529	NA	0.386849	1.06015	NA	1.60395	0.911096	0.815102	1.78293	1.21054
3624	Monocyte (CD14- CD16+) CD45RAhi HLA_DRlo CD11chi	TOP2b	0.385291	0.104924	0.913022	0.385291	NA	NA	3.27076	3.80641	NA	3.8424	NA	4.21047	NA	NA	4.13066	3.55754	NA	NA	4.11202	NA	NA	NA	3.90293	4.01412	NA	NA	4.10108	NA	5.48042	4.32722	4.07346	NA	NA	3.85117	4.10939	NA
3631	Monocyte (CD14- CD16+) CD45RAhi HLA_DRlo CD11clo	CD14	0.819119	0.106404	0.913022	0.819119	2.0022	2.66048	NA	NA	NA	NA	4.0152	1.7958	NA	NA	2.47783	NA	NA	NA	4.25152	NA	NA	NA	NA	3.96853	NA	NA	3.39517	NA	NA	4.70648	2.674	NA	NA	3.3712	4.00234	NA
3871	Monocyte (CD14+ CD16-) Ki67lo P90RSKhi c_Casp3hi	IL_7Ra	-0.202407	0.105088	0.913022	-0.202407	NA	0.787487	0.982862	NA	1.2175	1.48217	0.968352	1.00522	NA	1.02207	0.921827	NA	NA	1.22343	1.30919	NA	0.685714	NA	0.708414	1.08168	0.875617	1.04901	1.28992	NA	0.536867	NA	NA	NA	NA	NA	NA	NA
3890	Monocyte (CD14+ CD16-) Ki67lo P90RSKhi c_Casp3lo	CD14	-0.207428	0.105811	0.913022	-0.207428	5.77842	5.50066	5.71402	5.72421	5.9399	5.76832	5.48248	5.51926	4.63317	5.20246	5.37085	5.76361	NA	5.45762	5.21743	NA	4.85105	5.41	5.31219	5.43868	5.69772	5.18972	5.0058	4.90741	4.63998	5.66202	5.61401	5.50338	NA	5.44606	5.49038	NA
4455	NK Cell (CD56+ CD16-) CD57lo Ki67lo CD38lo	CD45	-0.136358	0.106258	0.913022	-0.136358	4.45424	4.71949	4.63933	4.52476	4.74003	4.62307	4.6932	5.33437	5.00979	4.79503	4.7362	5.04966	4.89606	4.89785	4.67731	5.09576	4.52545	4.76615	4.21802	4.57272	4.27115	4.68672	4.77936	4.48299	4.80211	4.85615	4.63998	4.67853	4.88574	4.82845	4.605	5.10588
4684	NK Cell (CD56+ CD16+) CD57lo Ki67lo c_Casp3lo	HLA_DR	0.444384	0.105714	0.913022	0.444384	0.895019	0.90803	0.895134	0.98666	1.51669	0.981691	1.04699	4.51443	0.890759	1.05032	0.957702	0.994185	1.18043	1.13603	1.06122	1.09228	1.99086	1.15942	1.52934	1.27065	3.41757	2.10845	1.34304	NA	2.3279	1.08016	1.86557	1.61016	1.54799	1.84394	1.05232	1.36925
1455	CD4+ T Cell (EMRA) IL_7Ralo PD_1hi	CD38	0.555626	0.107724	0.91565	0.555626	2.11319	3.51247	NA	2.08531	1.00538	1.33158	2.81644	2.42529	1.81274	NA	NA	4.78867	NA	2.06015	1.36603	1.19484	2.1761	1.48428	NA	3.97382	2.9266	2.61644	3.3239	1.79195	2.57759	2.7599	2.39559	3.09865	2.47294	2.48994	3.84679	3.54
1744	CD41+ TOP2bhi CD123hi	CD14	-0.445588	0.107628	0.91565	-0.445588	2.44095	2.59876	4.65595	2.6871	4.75227	2.51134	3.22638	2.46752	3.08982	3.5818	3.66961	2.76807	2.70964	2.91573	2.77116	5.12383	2.64114	2.97979	2.76137	2.91399	4.93404	2.24846	3.04688	3.09055	2.6375	2.71121	2.03581	2.02609	2.05438	2.8407	2.98346	2.93514
1686	CD4+ T Cell (Naive) CD25lo IL_7Ralo TET2hi	DNMT3A	0.164677	0.108805	0.920142	0.164677	3.24302	2.88342	3.04338	2.9662	NA	3.00022	NA	3.17482	3.06983	NA	3.06655	NA	2.38839	2.92687	NA	NA	3.10625	2.84966	3.29195	NA	2.97194	2.80952	3.20197	NA	NA	3.16932	NA	3.1462	NA	3.15803	3.43065	3.41492
2332	CD8+ T Cell (EMRA) CD57hi PD_1lo T_betlo	c_Casp3	0.166505	0.108934	0.920142	0.166505	0.841819	1.03379	0.894948	0.751565	0.753895	0.81036	0.877611	1.43623	0.91397	0.718889	NA	NA	NA	1.18631	1.0479	0.888849	1.0202	NA	NA	1.13683	1.28139	1.30014	0.985614	0.861088	0.827747	1.21069	1.57542	1.35255	0.39498	NA	1.27682	1.09721
3109	Dendritic Cell (Conventional) HLA_DRlo	c_Casp3	0.51636	0.108983	0.920142	0.51636	1.0039	2.30152	1.89385	1.61285	1.34831	2.081	2.01443	1.23086	0.738355	0.189263	2.24169	1.53676	NA	1.81674	2.13135	NA	1.35532	1.7062	2.30945	1.98238	1.70301	0.833911	2.60656	1.77438	1.39116	2.03236	2.26967	1.85481	NA	2.22853	5.32214	NA
4912	NKT Cell CD57lo CD8alo CD38lo	p16	0.100999	0.108687	0.920142	0.100999	0.549456	0.677118	NA	0.925417	0.626734	0.661985	0.769135	0.885418	0.805621	0.705674	0.848771	0.756183	0.867361	0.887825	0.996324	0.903989	0.562622	0.850491	0.763287	0.90077	NA	0.614353	0.892192	NA	0.897971	0.897629	1.20121	0.954466	0.788884	1.03787	1.0691	1.05902
948	CD4+ CD8+ T Cell CD57lo Ki67hi	IL_7Ra	-0.31602	0.109711	0.921649	-0.31602	0.828604	1.23652	1.32751	1.23592	1.137	0.833368	1.41676	1.96283	0.984553	NA	1.26436	1.5557	1.96286	2.27512	NA	NA	0.59331	1.11901	0.634299	1.00861	1.60787	0.435108	NA	NA	NA	1.30367	NA	1.02498	0.188807	1.81115	1.29719	1.81862
1349	CD4+ T Cell (EMRA) IL_7Rahi PD_1hi	CD56	-0.389308	0.109551	0.921649	-0.389308	NA	NA	NA	NA	1.99828	NA	NA	0.839513	1.59054	1.16269	NA	NA	NA	NA	NA	1.74042	NA	0.913937	NA	0.224461	1.02224	NA	1.16791	1.24997	NA	NA	1.79417	NA	NA	1.12186	1.0897	1.10857
1660	CD4+ T Cell (Naive) CD25lo IL_7Rahi	T_bet	0.112663	0.109502	0.921649	0.112663	0.384201	0.463149	0.335957	0.44348	0.423176	0.371888	0.538213	0.54964	0.5807	0.427211	0.430369	0.667011	0.618347	0.607683	0.566138	0.633062	0.458393	0.584765	0.433331	0.434966	0.48713	0.312023	0.708767	0.919807	0.781951	0.680056	0.427819	0.558678	0.338243	0.592761	0.950198	1.17394
132	B Cell (CD27-) Ki67lo CD38lo DNMT3Ahi	DNMT3A	0.0835739	0.110702	0.923309	0.0835739	3.22859	3.14863	3.20158	3.20591	3.13337	3.12153	3.05565	3.32215	3.3605	3.06212	3.28628	3.09506	3.10365	3.25162	3.05457	3.08834	3.37735	3.3196	3.46098	3.32062	3.29957	3.2671	NA	2.99136	3.06257	3.2251	3.17872	3.30347	3.15227	3.46029	3.00402	3.38015
247	B Cell (CD27+)_unassigned Ki67hi p16lo c_Casp3hi	Ki67	-0.392786	0.113572	0.923309	-0.392786	NA	5.12088	6.10391	5.56076	NA	5.98511	NA	5.9051	6.2083	NA	5.43217	NA	6.14669	5.56724	6.01	5.31182	4.98573	6.18271	5.68075	6.16761	4.32132	5.74162	5.19364	4.66961	3.82955	6.22731	4.65191	5.93791	NA	5.9005	5.93112	5.076
272	B Cell (CD27+)_unassigned Ki67hi p16lo c_Casp3lo	CD4	0.20806	0.114267	0.923309	0.20806	1.27058	1.21846	1.00016	0.997231	NA	1.25647	1.28281	1.21775	1.37632	0.646251	1.26939	1.11127	1.62634	0.640216	1.12734	1.72071	1.03488	1.4356	1.35979	1.3513	1.3215	0.971413	1.34288	0.880824	0.737043	1.51176	1.70118	1.50261	NA	1.95238	1.46291	2.31614
326	B Cell (CD27+)_unassigned Ki67lo p16hi	P90RSK	0.501954	0.116869	0.923309	0.501954	1.76829	NA	NA	NA	NA	NA	2.19848	NA	NA	2.46514	2.10784	NA	NA	NA	2.00782	3.16752	3.03319	3.71264	NA	2.70861	2.188	NA	2.55427	1.94111	NA	2.45121	2.32628	2.01992	NA	3.30012	2.99936	4.2189
375	B Cell (CD27+)_unassigned Ki67lo p16lo c_Casp3lo	CD14	-0.380861	0.118795	0.923309	-0.380861	1.8756	1.48334	2.32807	2.84335	NA	4.08533	1.91443	2.52579	2.29707	1.81704	1.75541	NA	4.06826	2.83172	2.62305	2.40196	NA	2.7495	2.08557	2.30815	2.30529	1.9403	2.35426	1.44117	1.34613	2.29907	1.31512	1.96749	NA	2.64775	2.39439	2.36418
418	B Cell (Memory) Ki67hi	CD33	-0.130165	0.114259	0.923309	-0.130165	NA	0.383455	0.617619	1.24429	0.492248	0.482873	0.599882	0.592557	0.659633	0.820396	0.490188	0.227554	0.760126	0.937555	0.652192	0.988927	0.635913	0.533872	0.408242	0.499382	0.602957	0.398445	0.434424	0.692211	0.546525	0.671423	0.313411	0.577311	0.0909856	0.750702	0.626597	0.747753
434	B Cell (Memory) Ki67hi	p_P90RSK	-0.479008	0.11643	0.923309	-0.479008	NA	1.43837	4.2278	4.48457	1.40874	1.59471	1.53023	1.55452	1.65924	1.88386	1.28397	1.21667	1.67988	1.81322	1.64702	3.58035	2.37208	1.41011	1.34727	1.20152	1.52922	1.49484	2.20861	1.61055	1.38452	1.84932	0.795955	1.00632	0.83563	1.84056	1.64856	2.87085
529	B Cell (Memory) Ki67lo T_betlo DNMT3Alo	CD33	0.0818258	0.112965	0.923309	0.0818258	0.369498	0.364729	0.343284	0.606949	0.403286	0.320701	0.436828	0.481218	0.410123	0.328758	0.38983	0.404335	0.48097	0.481405	0.467748	0.552316	0.771206	0.414492	0.382808	0.405653	0.469277	0.381465	0.444161	0.505815	0.39512	0.467323	0.414598	0.410591	0.93862	0.658402	0.453781	0.637877
558	B Cell (Plasmablast) p16hi	CD11c	-0.478415	0.116582	0.923309	-0.478415	3.74815	1.24141	1.85968	2.09498	1.70463	1.71975	2.48275	3.25397	1.76419	3.67098	2.78769	3.64786	2.90211	3.18756	2.53115	3.52354	2.08155	1.95956	1.97647	1.64065	2.1136	0.95493	2.4307	1.71846	1.56909	3.37582	NA	2.83588	0.309468	3.08179	2.86284	3.40083
757	CD4- CD8- T Cell CD57hi	CD56	-0.27113	0.117407	0.923309	-0.27113	2.31481	2.61813	2.6892	1.9482	2.77877	2.16402	2.07151	1.01879	1.91346	0.979964	1.8694	1.22227	1.75793	1.89959	1.84948	1.52777	1.52749	2.0413	1.77088	1.94141	1.67871	1.75168	1.32056	0.904414	1.2385	2.19758	2.23081	0.981085	1.17989	2.10811	1.56034	1.85244
807	CD4- CD8- T Cell CD57lo Ki67hi	P90RSK	-0.226733	0.1189	0.923309	-0.226733	2.59747	2.90801	2.66941	3.01447	2.53798	2.48748	2.40487	2.60507	2.726	NA	2.36815	2.64052	2.65637	2.53568	2.85122	4.50056	2.67949	3.07262	2.46606	2.76066	2.57563	2.16548	2.51695	2.37658	2.38879	2.46512	NA	2.32379	2.42953	2.63197	2.7374	2.5122
1017	CD4+ CD8+ T Cell CD57lo Ki67lo IL_7Ralo	CD57	0.444852	0.117873	0.923309	0.444852	1.21021	0.14899	0.396792	0.18697	0.995877	0.475128	0.177099	0.280126	1.40014	0.159702	0.235599	0.17326	0.403598	0.743683	2.15484	1.52851	1.25522	0.155264	0.264584	1.70393	2.41435	0.558158	NA	0.84699	2.24043	1.3802	0	0.207756	0.288534	2.5737	0.374046	2.41324
1035	CD4+ CD8+ T Cell CD57lo Ki67lo IL_7Ralo	Trx	0.19361	0.117385	0.923309	0.19361	4.2773	4.41495	4.26265	4.0271	4.24137	4.64098	4.18346	4.78727	4.39714	3.34232	4.83994	4.16731	4.8776	4.62528	4.78657	4.27306	4.28206	4.47232	4.37458	4.53197	4.48484	4.94636	NA	4.31773	4.33747	4.73407	4.1527	4.93269	4.9095	4.66579	5.00177	4.52057
1263	CD4+ T Cell (Effector Memory) Ki67lo PD_1lo IL_7Rahi	CD14	0.221545	0.112272	0.923309	0.221545	2.20817	2.71203	2.05371	2.57547	2.1336	2.27543	2.07449	2.68555	2.42336	1.61413	2.02151	2.30442	2.39945	2.66155	2.41682	2.69093	2.54831	3.14562	2.56461	3.21095	2.93504	2.74475	2.55628	1.81363	1.78712	2.92991	2.17145	2.09174	1.99307	2.80503	2.96453	2.53331
1351	CD4+ T Cell (EMRA) IL_7Rahi PD_1hi	CD68	0.291893	0.114689	0.923309	0.291893	NA	NA	NA	NA	0.457649	NA	NA	0.454528	0.514851	0.383293	NA	NA	NA	NA	NA	0.502343	NA	0.514411	NA	0.449009	0.461278	NA	0.723571	0.820725	NA	NA	1.70914	NA	NA	0.595892	0.730199	0.785604
1375	CD4+ T Cell (EMRA) IL_7Rahi PD_1lo CD25hi	CD16	0.141738	0.115015	0.923309	0.141738	NA	NA	NA	0.579717	NA	NA	0.609456	NA	0.685495	NA	0.648259	0.64223	0.61673	0.615888	0.606509	0.51905	0.632252	1.05817	NA	1.0702	NA	NA	NA	NA	NA	0.60926	NA	0.44266	1.00263	0.647703	0.667524	0.668578
1449	CD4+ T Cell (EMRA) IL_7Ralo PD_1hi	CD16	-0.0665208	0.115667	0.923309	-0.0665208	0.623654	0.707102	NA	0.731021	0.616641	0.673568	0.697046	0.63054	0.609832	NA	NA	0.650019	NA	0.638897	0.62051	0.630928	0.536452	0.603201	NA	0.576529	0.653733	0.547088	0.706282	0.525947	0.528045	0.641044	0.395056	0.585087	0.449616	0.617138	0.717156	0.707013
1525	CD4+ T Cell (EMRA) IL_7Ralo PD_1lo CD25lo	CD25	0.157829	0.114631	0.923309	0.157829	0.806151	1.30858	0.628911	0.981917	0.784123	0.716882	0.915447	0.969264	1.20501	1.01201	0.930811	1.472	1.26	1.1364	1.19531	1.08247	0.976159	1.21864	1.3852	1.05017	0.953827	0.71135	1.68217	0.825342	1.03365	1.23464	0.925964	1.36	0.940771	1.24419	1.66123	1.72726
1629	CD4+ T Cell (Naive) CD25lo IL_7Rahi	c_Casp3	0.0892234	0.114766	0.923309	0.0892234	0.660367	0.710422	0.673839	0.6471	0.598974	0.62975	0.760315	0.971903	0.69863	0.533427	0.693107	0.707477	0.912726	0.676254	0.705691	0.486163	0.721194	0.979138	0.989388	0.808992	0.690973	0.542961	0.987974	0.828497	0.626724	0.878131	0.482294	0.762796	0.573942	0.815629	0.862985	0.942103
1670	CD4+ T Cell (Naive) CD25lo IL_7Ralo TET2hi	CD14	0.241924	0.117717	0.923309	0.241924	1.71346	1.70627	1.43733	1.87517	NA	1.69678	NA	1.96325	2.00145	NA	1.79774	NA	1.87461	2.07885	NA	NA	2.00177	1.96406	1.88719	NA	1.76601	1.29371	2.03864	NA	NA	2.2452	NA	1.84737	NA	2.04664	3.04094	2.48902
1742	CD41+ TOP2bhi CD123hi	CD11c	-0.470805	0.116198	0.923309	-0.470805	1.70386	2.23076	4.35464	1.87289	4.09333	2.08779	3.48273	2.74467	3.43713	3.78023	3.94071	2.81041	2.56085	2.9309	2.57384	4.53426	1.93643	1.97515	1.40652	1.90406	4.43046	1.73748	2.73527	3.70217	3.52095	2.6628	2.34908	2.29826	2.21395	2.9168	2.86545	2.95127
1802	CD41+ TOP2bhi CD123lo CD45hi	p_JAK2	0.251597	0.111157	0.923309	0.251597	0.779121	0.673263	0.792038	0.968737	0.856512	0.713109	0.905896	0.978326	1.25367	0.872179	1.11283	1.10501	1.21686	1.4204	1.20674	0.882455	0.821592	0.874919	0.706544	1.34495	NA	0.622289	0.980223	0.893136	2.9731	1.40918	0.988033	1.36415	1.0402	1.48802	1.87147	1.14971
1804	CD41+ TOP2bhi CD123lo CD45hi	p16	0.276558	0.117354	0.923309	0.276558	0.884196	0.98603	0.991126	1.39645	1.09817	1.0257	1.12713	1.11666	1.27108	1.21077	1.2967	1.28467	1.49942	1.30005	1.41068	1.30364	1.17244	1.03987	1.02406	1.98794	NA	0.893708	1.25526	1.04333	3.72891	1.33244	1.49667	1.41938	1.39598	1.54807	1.34876	1.46387
1891	CD41+ TOP2blo CD123lo CD45hi	CD123	-0.604732	0.118521	0.923309	-0.604732	NA	1.36666	1.0789	1.1795	1.56049	1.4787	2.07284	NA	2.17707	1.50096	NA	1.29863	2.22315	NA	1.98599	5.20486	1.15343	NA	NA	NA	NA	0.473909	2.03768	1.4944	0.890363	2.37755	0.381062	0.536928	1.41133	1.86514	NA	1.92659
2029	CD8+ T Cell (Central Memory) Ki67lo CD57hi	PD_1	-0.266901	0.118163	0.923309	-0.266901	3.05649	NA	NA	NA	3.38871	3.20308	3.57734	3.69852	3.12859	NA	2.56022	3.52786	NA	3.49861	3.59659	3.32277	3.55531	2.44915	3.63498	3.47754	3.21604	2.43111	2.81554	2.0671	2.76243	3.46416	3.01427	3.25731	3.04968	3.54123	2.59988	3.57031
2100	CD8+ T Cell (Central Memory) Ki67lo CD57lo PD_1lo	p16	0.0900225	0.112731	0.923309	0.0900225	0.628834	0.722297	0.636151	0.817855	0.643576	0.660699	0.787088	0.899301	0.814907	0.6914	0.695097	0.840509	1.07381	0.896734	1.02112	0.922557	0.841341	0.90752	0.874624	0.871451	0.791372	0.58501	0.892007	0.674732	0.756869	0.915857	1.0389	0.928522	0.821776	1.10379	1.10343	1.08509
2352	CD8+ T Cell (EMRA) CD57hi PD_1lo T_betlo	DNMT3A	-0.239163	0.114705	0.923309	-0.239163	2.65402	2.66549	2.37173	2.85186	2.47762	2.56528	3.05019	2.34851	2.59356	1.78133	NA	NA	NA	2.65263	3.05452	2.91977	2.64498	NA	NA	2.42917	2.24095	2.33657	2.3583	2.04022	1.92863	2.67578	2.29193	2.59745	1.45823	NA	3.10053	2.77465
2471	CD8+ T Cell (EMRA) CD57lo PD_1lo T_betlo	p53	-0.101484	0.114634	0.923309	-0.101484	0.320061	0.45832	0.683947	0.835092	0.528436	0.416445	0.500707	1.09004	0.522731	0.370813	0.370793	0.86685	0.609356	0.595186	0.546216	0.52849	0.462147	0.693024	0.47394	0.408951	0.369234	0.286063	0.511844	0.372948	0.450189	0.543202	0.416877	0.46115	0.321304	0.572931	0.60925	0.666678
2567	CD8+ T Cell (Naive) CD57lo PD_1lo IL_7Rahi	CD41	0.152545	0.118664	0.923309	0.152545	1.5307	1.65787	1.29464	1.56014	1.38612	1.42117	1.65984	1.92522	1.97042	1.65191	1.4888	1.60351	1.79788	1.98144	1.67176	2.21844	1.42839	1.55835	1.6507	1.68566	NA	1.73834	2.09176	1.85857	NA	2.02182	NA	1.73842	1.62259	2.16224	1.92529	2.29209
2578	CD8+ T Cell (Naive) CD57lo PD_1lo IL_7Rahi	Ki67	0.0796977	0.111946	0.923309	0.0796977	0.279384	0.433844	0.371078	0.397034	0.367999	0.365831	0.476198	0.483775	0.496624	0.352776	0.448228	0.464009	0.760085	0.460458	0.552092	0.487114	0.50917	0.477886	0.503515	0.421005	NA	0.514162	0.74888	0.419795	NA	0.573065	NA	0.605694	0.317524	0.514674	0.604477	0.673403
2602	CD8+ T Cell (Naive) CD57lo PD_1lo IL_7Ralo	CD38	0.455759	0.116284	0.923309	0.455759	1.31087	0.996531	4.16157	2.01424	1.41872	1.34461	2.39804	3.85106	2.80373	1.8248	1.4545	4.17962	1.93806	1.86359	1.76293	1.3789	2.96337	2.62312	2.34321	3.19416	3.16971	1.70469	2.80924	1.91756	2.36647	3.14321	2.85951	3.27206	1.71169	2.46705	2.48981	2.95908
2618	CD8+ T Cell (Naive) CD57lo PD_1lo IL_7Ralo	p16	0.0915293	0.115607	0.923309	0.0915293	0.555159	0.663467	0.532821	0.741342	0.586724	0.593153	0.652765	0.823185	0.701055	0.661479	0.735422	0.747004	0.806816	0.956629	0.943955	0.88932	0.812535	0.830156	0.846086	0.793297	0.703095	0.484959	0.826749	0.624326	0.756483	0.811545	0.814605	0.878764	0.685456	0.992984	1.19932	0.994407
2736	CM- HLADR+ CD16lo CD45RAhi Ki67lo	TOP2b	0.138388	0.112008	0.923309	0.138388	3.54432	3.88353	3.76054	3.9521	3.73795	3.93636	3.57403	3.8268	3.85149	3.51781	4.48639	NA	4.16957	3.69105	3.7143	4.05658	3.91965	4.05491	3.89049	4.06013	3.95265	3.99743	3.88124	3.64696	3.47528	4.144	4.23407	4.27572	4.00515	4.22576	3.97949	4.02097
2871	CM-_unassigned CD57lo CD45RAhi T_bethi	HLA_DR	0.179969	0.111324	0.923309	0.179969	0.672614	0.795323	0.70572	0.955126	0.759555	0.933975	0.739581	1.46796	1.00449	0.967432	0.900322	0.873234	0.846191	0.936786	0.838572	0.897687	0.853227	0.849788	0.939084	1.43182	1.17763	1.98823	0.895443	1.64524	1.58207	0.828991	0.591779	0.659343	0.632462	1.22052	0.880196	0.998246
2911	CM-_unassigned CD57lo CD45RAhi T_betlo	Ki67	0.490823	0.118293	0.923309	0.490823	0.39757	0.736076	1.19786	2.89345	0.371128	1.13275	0.722805	0.58051	0.462165	0.580033	0.537604	0.651387	0.539525	1.76921	0.51467	0.803942	0.907264	0.494976	0.537253	3.81864	0.364413	2.20949	1.59712	0.809808	3.70416	0.66897	0.551482	1.23336	1.39445	1.85793	0.506534	1.08802
2935	CM-_unassigned CD57lo CD45RAlo T_bethi	CD38	-1.36686	0.114414	0.923309	-1.36686	NA	NA	NA	NA	NA	NA	NA	NA	NA	NA	3.61838	NA	NA	NA	NA	1.49486	NA	NA	2.1241	1.46697	NA	NA	NA	NA	NA	NA	NA	NA	0.215622	NA	NA	0.952369
2999	Dendritic Cell (Conventional) HLA_DRhi CD123hi	CD11b	0.244434	0.116749	0.923309	0.244434	0.933794	1.60944	1.32721	NA	1.46498	NA	1.13801	1.21499	0.681048	0.532148	0.707416	NA	NA	1.60311	1.05589	NA	1.03625	1.0418	1.20962	1.38605	1.34272	1.74221	NA	1.07117	1.22968	0.878476	NA	1.73544	NA	2.08453	1.5586	NA
3339	Granulocyte (Basophil) c_Casp3hi	CD27	0.164938	0.116746	0.923309	0.164938	0.904921	0.889798	1.12354	1.1017	1.03435	1.11854	1.03294	1.15356	0.971147	0.768281	1.46604	1.30184	1.55828	1.39059	0.851423	1.27991	0.859573	1.14694	1.30053	1.07623	1.24481	1.25153	1.44699	NA	NA	2.01481	1.31873	0.741548	1.17089	1.35918	1.27187	1.80899
3419	Granulocyte (Basophil) c_Casp3lo CD38hi TOP2blo	CD45	0.275616	0.115942	0.923309	0.275616	3.44722	3.46456	3.45855	3.61646	3.56509	2.96903	3.40507	2.71681	1.78511	3.13557	3.64276	4.34122	3.79368	3.61675	3.58765	3.7555	3.72302	3.72506	3.11828	3.4375	3.50507	2.79368	3.81812	NA	NA	3.7441	3.97703	3.97806	3.9781	3.84871	3.98136	3.74392
3867	Monocyte (CD14+ CD16-) Ki67lo P90RSKhi c_Casp3hi	CD68	-0.179565	0.117774	0.923309	-0.179565	NA	0.822824	0.91331	NA	1.06551	0.700866	0.813679	0.616753	NA	0.642824	0.659268	NA	NA	0.873396	0.907357	NA	0.696292	NA	0.835146	0.563091	0.809516	0.121825	0.925023	NA	0.403196	NA	NA	NA	NA	NA	NA	NA
3875	Monocyte (CD14+ CD16-) Ki67lo P90RSKhi c_Casp3hi	p_P90RSK	-0.299073	0.114641	0.923309	-0.299073	NA	1.40574	1.53479	NA	1.24516	1.47301	1.53363	1.45855	NA	1.35753	2.27332	NA	NA	1.66695	1.63585	NA	1.37763	NA	1.52252	1.36938	1.40853	0.193757	1.62531	NA	1.31854	NA	NA	NA	NA	NA	NA	NA
3919	Monocyte (CD14+ CD16-) Ki67lo P90RSKhi c_Casp3lo	TIM_3	-0.234023	0.110339	0.923309	-0.234023	1.34549	1.42849	1.29586	1.57555	1.54914	1.8546	2.67229	2.24862	1.67193	1.5263	1.78617	1.88269	NA	2.31474	1.89832	NA	1.22471	1.45227	1.4418	1.27849	1.83199	0.808901	1.81747	1.24001	1.64784	1.97393	1.7766	1.31465	NA	1.79841	2.1668	NA
4061	Monocyte (CD14+ CD16+) CD45RAhi CD11blo DNMT3Ahi	p16	0.454345	0.112299	0.923309	0.454345	0.517607	0.654765	0.305437	0.191792	0.71871	0.622681	0.825987	0.805402	NA	0.0891938	0.953765	NA	NA	1.59334	1.27943	NA	0.433935	0.767552	0.761259	0.9103	0.783963	NA	0.909287	NA	NA	3.32274	1.49297	1.12567	NA	NA	NA	NA
4394	NK Cell (CD56+ CD16-) CD57lo Ki67hi	p16	0.119191	0.115219	0.923309	0.119191	0.695395	0.734279	0.716568	0.931753	0.6772	0.778523	0.882625	0.990651	0.861839	0.818758	0.767885	0.961628	1.1608	1.11852	1.21412	1.16223	0.948241	1.02883	0.960404	0.911752	0.754561	0.584728	1.10032	1.58609	1.02577	1.00124	0.97196	0.923896	0.976626	1.13881	1.30076	1.16583
4606	NK Cell (CD56+ CD16+) CD57lo Ki67hi	CD57	-0.794866	0.113764	0.923309	-0.794866	3.34934	1.46684	0.835022	4.68271	2.03801	NA	4.5254	NA	4.68655	2.41993	3.73268	1.87792	2.67317	4.78122	1.35755	3.1068	3.53718	2.75346	0.883326	2.99214	1.57031	NA	2.46944	NA	3.69923	4.99543	0.303121	1.0429	1.54281	1.80336	1.80714	1.00519
4759	NKT Cell CD57hi CD8alo	IL_7Ra	-0.336305	0.111583	0.923309	-0.336305	0.827084	1.14535	NA	0.993266	1.1694	0.773615	1.60443	1.11755	1.51912	1.35254	0.955977	1.54782	2.25146	1.65788	2.2	NA	0.910275	1.00665	0.489873	0.415849	NA	0.595563	1.33428	NA	0.767722	2.07657	0.41846	0.616729	0.346267	1.36599	2.10181	1.96119
4765	NKT Cell CD57hi CD8alo	p53	-0.18263	0.116307	0.923309	-0.18263	0.2792	0.70706	NA	1.02372	0.611621	0.535507	0.961122	0.823277	0.803079	0.493338	0.78463	1.56894	1.17934	1.00472	0.696801	NA	0.431393	0.696345	0.534748	0.370258	NA	0.471175	0.982245	NA	0.452028	0.998438	0.864482	0.7318	0	0.861727	0.745696	0.775183
4907	NKT Cell CD57lo CD8alo CD38lo	IL_7Ra	-0.405161	0.110362	0.923309	-0.405161	0.831744	1.78789	NA	1.31866	1.57431	1.17697	2.26507	2.50035	2.45863	2.13432	2.1117	2.001	3.24936	2.45145	2.34368	3.03178	1.39728	1.89776	1.75012	1.12935	NA	0.950077	1.98825	NA	0.792209	2.36514	1.94961	2.17097	0.161558	1.95624	2.28409	2.68955
5046	Root_unassigned CD3lo CD33lo	CD41	-0.648517	0.115743	0.923309	-0.648517	4.83193	5.05977	NA	NA	NA	NA	NA	8.30095	5.77877	5.68588	5.24082	NA	5.42818	NA	5.2467	5.09226	NA	5.02473	3.11886	4.75302	NA	NA	5.82882	5.19113	5.0814	5.54812	3.33569	5.42617	4.4059	5.45851	5.92535	5.65476
1244	CD4+ T Cell (Effector Memory) Ki67lo PD_1hi	IL_7Ra	-0.314339	0.119859	0.924253	-0.314339	0.88455	1.60136	0.806939	1.60457	1.70765	1.07864	1.84028	2.47485	1.89082	1.96994	1.20082	1.42542	2.97988	2.15642	2.07494	2.82613	1.07265	1.66999	1.82189	1.13881	1.00472	0.750988	1.78409	1.65674	1.17953	2.11137	0.927874	1.09133	1.13769	1.75676	1.88119	2.50818
1286	CD4+ T Cell (Effector Memory) Ki67lo PD_1lo IL_7Rahi	p16	0.0819829	0.120043	0.924253	0.0819829	0.7487	0.85618	0.651593	0.791443	0.710624	0.736001	0.795738	0.953167	0.91291	0.732343	0.768774	0.75185	1.07795	0.959827	1.05129	0.963011	0.82822	1.09773	1.02358	0.835587	0.924222	0.798046	0.902532	0.750439	0.836525	1.04178	0.830082	0.828454	0.77642	1.06714	1.15764	1.07472
4461	NK Cell (CD56+ CD16-) CD57lo Ki67lo CD38lo	DNMT3A	-0.179516	0.119982	0.924253	-0.179516	2.84658	2.88561	2.56249	2.85732	2.61516	2.69169	2.75597	3.75967	2.94952	2.55237	2.6957	2.89225	2.42298	2.61422	2.82804	2.88295	2.83378	3.15805	2.48613	2.9229	2.23519	2.48605	2.53236	1.80358	2.26989	2.82086	2.68927	2.56164	2.59436	2.69941	2.70412	3.1427
4585	NK Cell (CD56+ CD16+) CD57hi Ki67lo c_Casp3lo	TIM_3	0.150477	0.119316	0.924253	0.150477	1.86491	2.32854	2.28546	2.41094	2.45989	2.14722	2.70205	2.31471	2.2136	2.08696	2.16102	2.44278	2.80508	2.61758	2.50897	2.50039	2.40773	2.75803	2.48677	2.7489	2.59756	1.95469	2.85654	NA	2.10321	2.58884	2.20668	2.42261	2.31319	2.73591	2.8305	2.73044
4789	NKT Cell CD57lo CD8ahi CD38hi	CD45RA	0.362792	0.120124	0.924253	0.362792	NA	NA	NA	5.80843	NA	NA	5.32435	4.37421	NA	4.83866	5.28311	4.8578	5.23833	5.34406	NA	5.41158	5.91402	NA	6.24374	NA	6.05593	6.00316	NA	NA	5.44605	NA	4.72901	5.15046	4.83338	5.3699	NA	NA
5007	Root_unassigned CD3lo CD33hi CD14lo	CD38	-0.334442	0.120005	0.924253	-0.334442	NA	4.59541	NA	4.85504	NA	NA	5.05519	4.34185	4.0766	4.74958	3.90739	5.40563	4.43246	4.07986	3.88973	NA	4.55916	4.11075	3.02404	3.91736	NA	3.74984	4.63207	3.87201	4.02154	5.50467	4.52597	3.91668	4.00105	4.26133	4.07975	NA
185	B Cell (CD27-) Ki67lo CD38lo DNMT3Alo	Tyro3	-0.23065	0.122846	0.927441	-0.23065	2.35253	2.88663	2.53179	3.3243	2.67178	2.50329	2.18679	2.40353	2.39068	2.84875	2.14282	1.76917	2.16408	2.54434	2.8005	2.78197	NA	2.43261	2.07371	3.30011	2.098	2.90661	2.7433	1.96919	1.8234	2.08972	1.64972	1.80339	2.55077	2.48707	2.14324	2.25342
218	B Cell (CD27+)_unassigned Ki67hi p16hi	TET2	-1.0384	0.122566	0.927441	-1.0384	NA	3.75204	3.98963	2.90521	NA	2.54859	NA	4.74319	2.46945	4.10884	NA	1.32927	5.42671	1.03381	1.44351	NA	NA	2.87959	2.51642	2.15996	1.2402	4.17826	NA	0.562219	0.671959	NA	NA	NA	NA	NA	NA	NA
444	B Cell (Memory) Ki67hi	Tyro3	-0.307172	0.121159	0.927441	-0.307172	NA	3.74068	4.81531	4.98025	3.66635	3.55543	3.001	3.18878	3.30358	4.17439	3.28189	3.70358	3.26205	3.40238	3.44641	4.40269	3.96379	3.75212	3.53479	3.64789	3.95465	3.31166	3.20193	3.226	3.0349	3.37453	2.88942	2.81132	2.5034	3.39756	3.63415	4.50022
1339	CD4+ T Cell (EMRA) IL_7Rahi PD_1hi	CD19	0.207454	0.121139	0.927441	0.207454	NA	NA	NA	NA	0.535634	NA	NA	0.538546	0.466357	0.372716	NA	NA	NA	NA	NA	0.362648	NA	1.09118	NA	0.368394	0.53873	NA	0.685942	0.549331	NA	NA	1.08516	NA	NA	0.534942	0.587862	0.522166
1463	CD4+ T Cell (EMRA) IL_7Ralo PD_1hi	CD8a	-0.201413	0.123237	0.927441	-0.201413	1.31522	1.21542	NA	1.53365	1.60211	2.3254	1.88775	2.27227	2.31736	NA	NA	1.70169	NA	1.94321	1.87718	2.09546	1.59971	1.6554	NA	1.14775	1.42398	1.47461	1.88791	1.3897	1.34887	2.08106	1.52731	1.44868	1.63429	2.02139	1.88078	2.06577
1517	CD4+ T Cell (EMRA) IL_7Ralo PD_1lo CD25hi	Tyro3	0.287033	0.122465	0.927441	0.287033	2.77117	3.13748	2.75006	3.41909	3.50088	NA	2.48072	NA	2.31188	2.77371	2.63468	3.44668	2.62102	2.73939	2.69288	2.67046	3.07298	3.8192	3.01902	3.98153	NA	NA	2.60396	2.37736	2.25288	2.75673	3.28215	3.07089	2.70904	3.50881	4.14363	3.3704
1682	CD4+ T Cell (Naive) CD25lo IL_7Ralo TET2hi	CD56	0.102052	0.123165	0.927441	0.102052	0.789474	0.735312	0.843295	0.807255	NA	0.83966	NA	0.890024	0.932997	NA	0.871513	NA	0.886674	1.02598	NA	NA	0.887312	0.778201	1.09958	NA	0.840025	0.84655	1.12152	NA	NA	1.06954	NA	0.737148	NA	1.01827	1.155	1.05383
2037	CD8+ T Cell (Central Memory) Ki67lo CD57lo PD_1hi	CD11b	0.126934	0.122866	0.927441	0.126934	0.884492	1.01668	1.03593	1.18085	1.00988	1.08303	1.33706	1.56306	1.44438	1.19201	1.3795	1.29489	1.54968	1.6596	1.46763	1.46778	1.45968	1.42493	1.27915	1.28451	1.31557	1.27453	1.33459	1.11126	1.33768	1.76809	1.05971	1.38724	1.52292	1.72106	1.58661	1.72986
2375	CD8+ T Cell (EMRA) CD57lo PD_1hi	CD19	0.0706371	0.120989	0.927441	0.0706371	0.38171	0.54663	0.530596	0.438555	0.430023	NA	NA	0.456391	0.502534	0.319534	0.368342	0.41337	0.522832	0.547791	0.551295	0.549938	0.617411	0.709902	0.48562	0.492247	0.498731	NA	NA	0.46188	0.451696	0.660703	0.683222	0.459247	0.340478	0.528941	0.593293	0.565093
2608	CD8+ T Cell (Naive) CD57lo PD_1lo IL_7Ralo	CD57	0.330747	0.122132	0.927441	0.330747	1.37076	0.427016	0.144867	0.377885	0.64709	1.29834	0.219441	0.47575	0.722754	0.425261	0.830969	0.2914	0.235698	0.434273	0.494069	1.55614	1.49941	0.521322	0.174801	1.25193	2.19559	0.289441	0.686689	1.75045	2.54055	0.425028	1.36532	0.562632	0.202451	0.422343	0.406621	0.949092
3638	Monocyte (CD14- CD16+) CD45RAhi HLA_DRlo CD11clo	CD38	1.46824	0.123104	0.927441	1.46824	0.332145	4.07277	NA	NA	NA	NA	3.00385	0.103905	NA	NA	0.417787	NA	NA	NA	1.613	NA	NA	NA	NA	0.66956	NA	NA	1.26424	NA	NA	4.46951	3.21189	NA	NA	4.76274	3.97497	NA
4154	Monocyte (CD14+ CD16+) CD45RAlo CD11bhi DNMT3Alo	CD3	-0.237861	0.122826	0.927441	-0.237861	NA	0.144866	0.210511	0.302743	0.794398	0.992138	0.679794	NA	NA	0.540595	0.368211	0.898346	NA	0.742145	NA	NA	0.696791	NA	0.190869	0.567891	0.315796	NA	0.0832858	NA	NA	NA	NA	0.122446	NA	NA	NA	NA
4446	NK Cell (CD56+ CD16-) CD57lo Ki67lo CD38lo	CD16	-0.246276	0.121355	0.927441	-0.246276	1.68232	1.74154	1.43323	1.90462	1.2704	2.01205	1.25346	1.6649	2.28863	1.29216	1.90398	1.13295	1.78227	1.35255	1.75453	1.51982	1.51895	1.09012	1.7491	1.71178	1.68629	1.1653	2.15149	0.240483	0.653584	1.20267	1.02986	1.12099	1.07999	1.6664	2.42126	1.56078
4745	NKT Cell CD57hi CD8alo	CD27	-0.457913	0.123303	0.927441	-0.457913	1.59025	3.46594	NA	3.27725	2.64154	1.86071	3.25262	2.35899	3.16171	2.32681	2.86871	3.25047	3.4106	3.46982	2.85458	NA	3.18677	3.10609	2.71573	2.39162	NA	1.67845	2.93709	NA	1.60964	3.28312	1.15438	1.60192	0.368691	3.23308	3.00178	3.11086
4807	NKT Cell CD57lo CD8ahi CD38hi	TIM_3	-0.292776	0.121598	0.927441	-0.292776	NA	NA	NA	2.19841	NA	NA	3.27246	3.35973	NA	2.83654	2.76382	3.08991	3.40331	3.20505	NA	3.12775	2.63922	NA	2.75281	NA	2.45672	2.06349	NA	NA	2.53008	NA	3.13723	2.9559	2.63423	3.45234	NA	NA
183	B Cell (CD27-) Ki67lo CD38lo DNMT3Alo	TOP2b	0.183141	0.124438	0.929295	0.183141	3.34492	3.71249	3.19012	3.65605	3.37812	3.46978	3.59876	3.54983	3.54407	2.96443	3.47912	3.41026	3.32203	3.45474	3.70635	3.47909	NA	3.84893	3.80253	3.9893	3.97732	4.21223	3.61325	2.78047	2.85852	3.7281	4.22017	3.34872	3.61742	3.59181	3.62628	3.33847
431	B Cell (Memory) Ki67hi	JAK2	-0.579993	0.123751	0.929295	-0.579993	NA	1.74351	4.44317	4.88889	2.05221	1.95723	1.40714	1.61731	1.75518	3.89073	1.47069	1.71867	1.89421	1.96318	1.73478	4.24993	2.90935	1.9873	1.72459	1.53925	1.93009	1.74891	2.00587	2.54103	1.10174	1.92044	0.945404	1.02434	0.72304	1.77624	1.77995	4.30186
1119	CD4+ T Cell (Central Memory) Ki67lo CD25lo PD_1hi	CD27	0.152364	0.124504	0.929295	0.152364	3.7272	3.4953	3.75352	3.47154	3.50804	3.502	3.32935	3.44839	3.33464	2.84872	3.56534	3.13369	3.42056	3.53992	3.37151	2.89894	3.83787	3.85495	3.89168	3.769	3.84699	3.72966	3.55133	2.89742	3.10215	3.63991	3.36344	3.34499	3.25374	3.63074	3.57957	3.49306
1655	CD4+ T Cell (Naive) CD25lo IL_7Rahi	p_P90RSK	0.114018	0.124279	0.929295	0.114018	1.02157	1.04202	1.06313	1.05371	0.955394	1.15433	1.0692	0.78677	1.24176	0.71017	1.04345	1.09672	1.36368	1.25695	1.23126	1.07833	1.2713	1.38975	1.36926	1.28484	1.34512	0.856878	1.35782	0.974689	1.07948	1.35893	0.904075	0.971864	0.745483	1.33599	1.31133	1.43596
1904	CD41+ TOP2blo CD123lo CD45hi	CD56	-0.325842	0.124657	0.929295	-0.325842	NA	2.10214	1.84298	2.31858	1.71753	2.03958	2.50434	NA	2.39196	1.33747	NA	1.32693	2.19715	NA	2.46201	2.21505	2.18866	NA	NA	NA	NA	0.37945	1.93506	1.36007	1.19598	2.27708	1.79	1.64474	1.44699	2.29714	NA	2.31831
2708	CM- HLADR+ CD16lo CD45RAhi Ki67lo	CD19	0.349274	0.12463	0.929295	0.349274	1.23496	1.08543	1.15106	0.746807	1.36132	0.947916	0.519594	0.467673	1.96341	1.38823	1.30939	NA	1.45438	0.665803	1.17277	1.21927	3.49735	1.299	1.0723	2.62413	1.27372	0.457987	0.9053	1.42027	1.42046	1.49011	0.880058	2.05775	2.18679	1.20386	1.12804	0.471819
307	B Cell (CD27+)_unassigned Ki67lo p16hi	CD33	0.293683	0.125485	0.931328	0.293683	0.232917	NA	NA	NA	NA	NA	0.504649	NA	NA	0.259282	0.382208	NA	NA	NA	0.365727	0.483228	0.36805	0.310425	NA	0.560333	0.418492	NA	0.678962	0.0377029	NA	0.888766	0.617699	0.623991	NA	0.97195	0.676551	1.82729
893	CD4+ CD8+ T Cell CD57hi	CD14	0.381379	0.125173	0.931328	0.381379	2.55851	NA	2.5887	2.79976	2.68706	2.70355	3.08772	3.12733	3.03772	0.950341	NA	NA	NA	2.52186	3.21093	3.67388	3.53354	NA	2.73099	3.26459	3.31	2.47293	NA	2.95046	2.59742	NA	NA	NA	NA	4.01239	3.31269	3.08489
1111	CD4+ T Cell (Central Memory) Ki67lo CD25lo PD_1hi	c_Casp3	0.0987766	0.125462	0.931328	0.0987766	0.690451	0.731345	1.0657	0.695382	0.672646	0.848383	0.746045	0.942035	0.827767	0.648928	0.936097	0.722782	1.03982	1.01574	0.913544	0.784123	0.956836	1.0372	0.996491	0.860773	0.948347	0.591681	1.18418	1.13506	0.943129	1.07561	0.576966	0.869269	0.572835	1.05675	1.02455	1.03155
1470	CD4+ T Cell (EMRA) IL_7Ralo PD_1hi	p_P90RSK	0.154559	0.125898	0.931642	0.154559	1.02531	1.03522	NA	1.07526	0.96641	1.03102	0.857598	1.20326	1.02061	NA	NA	1.10701	NA	1.184	1.12571	0.961942	1.12625	1.28212	NA	1.11357	1.05473	0.825034	0.826652	0.879393	0.872764	1.34357	2.04537	1.1502	1.43678	1.20807	1.51355	1.38202
4663	NK Cell (CD56+ CD16+) CD57lo Ki67lo c_Casp3lo	c_Casp3	0.13619	0.125782	0.931642	0.13619	0.827571	1.03924	1.06585	0.952347	1.03519	0.9743	1.07633	1.37073	1.07769	0.969698	1.00565	1.4325	1.68831	1.34486	1.34025	0.953056	1.17999	1.37356	1.35724	1.04569	0.948065	1.18665	1.90504	NA	1.01021	1.32799	1.14595	1.446	1.0689	1.53124	1.36913	1.16618
3293	Dendritic Cell (Plasmacytoid) Ki67lo Tyro3lo DNMT3Ahi	Tyro3	-0.447878	0.126604	0.934119	-0.447878	NA	3.21225	NA	3.30626	2.64816	NA	NA	NA	2.40335	1.91581	NA	NA	2.9315	1.90557	2.9775	2.9645	NA	NA	2.95733	NA	3.12989	NA	2.47459	NA	1.59736	NA	2.20518	NA	1.95492	1.41827	NA	NA
4038	Monocyte (CD14+ CD16+) CD45RAhi CD11blo DNMT3Ahi	CD14	-0.343996	0.126489	0.934119	-0.343996	4.88873	3.86653	5.16229	4.362	4.84051	4.94976	4.22083	4.51562	NA	4.63411	4.71822	NA	NA	5.13911	4.98479	NA	3.66862	4.85052	4.2426	5.54532	4.24905	NA	3.61379	NA	NA	4.88254	3.97559	4.0879	NA	NA	NA	NA
2288	CD8+ T Cell (EMRA) CD57hi PD_1hi	PD_1	-0.193236	0.1268	0.934195	-0.193236	3.30758	2.8573	3.42826	3.77525	3.37491	3.04655	3.60164	3.04833	3.09344	2.5432	2.96809	NA	3.71173	3.15753	3.1741	3.22867	3.19254	2.91666	3.5314	3.22536	3.16067	2.93947	3.23764	2.3091	2.73734	3.08319	2.84145	3.00135	3.67127	3.09625	2.32808	3.17411
1434	CD4+ T Cell (EMRA) IL_7Rahi PD_1lo CD25lo	p16	0.111482	0.127256	0.93523	0.111482	0.570077	0.825702	0.478827	0.632967	0.637991	0.656529	0.625654	1.18061	0.741358	0.624276	0.573155	1.0003	0.706037	0.869609	0.782918	0.833218	0.642243	0.654358	0.764425	0.65131	NA	0.690654	0.696938	0.837395	0.984557	0.649089	0.909092	0.986466	NA	1.03684	1.18803	1.14118
4151	Monocyte (CD14+ CD16+) CD45RAlo CD11bhi DNMT3Alo	CD19	0.166752	0.127312	0.93523	0.166752	NA	0.289644	0.0997402	0.339581	0.330561	0.0325583	0	NA	NA	0.263738	0	0.148728	NA	0.0378635	NA	NA	0.453049	NA	0.637482	0.225985	0.501107	NA	0.108335	NA	NA	NA	NA	0	NA	NA	NA	NA
4946	Root_unassigned CD3hi	Ki67	0.738673	0.127774	0.937259	0.738673	3.69175	NA	5.21525	4.36781	1.88239	3.3061	2.47948	5.30714	2.56809	0.917655	1.38982	4.89591	5.9695	1.73686	3.22668	3.0009	4.89512	4.46555	4.13258	3.80052	2.88005	5.0869	5.17569	1.56914	1.81642	5.09541	3.80743	4.63058	3.73491	5.40781	4.61539	3.99098
178	B Cell (CD27-) Ki67lo CD38lo DNMT3Alo	P90RSK	-0.199804	0.13019	0.937404	-0.199804	1.50057	1.91869	2.08967	2.62405	1.73809	1.63863	1.6199	1.76929	1.75934	1.90398	1.41655	1.39775	1.55802	1.77781	1.92584	2.84586	NA	1.84528	1.61391	2.23838	1.50855	1.86151	2.17408	1.15817	1.63161	1.55381	1.4109	1.13574	1.79098	1.79592	1.48173	1.44364
241	B Cell (CD27+)_unassigned Ki67hi p16lo c_Casp3hi	CD68	-0.163933	0.131805	0.937404	-0.163933	NA	0.442278	0.728473	0.438355	NA	0.420109	NA	0.803028	1.15032	NA	0.453566	NA	0.799808	0.668606	0.99196	0.536918	0.254665	0.718298	0.505904	0.276372	0.377759	0.762343	0.666642	0.104141	0.0524533	0.837929	0.184164	0.76061	NA	0.673246	0.773914	0.72904
251	B Cell (CD27+)_unassigned Ki67hi p16lo c_Casp3hi	p53	-0.380784	0.128821	0.937404	-0.380784	NA	0.740106	1.19271	1.32514	NA	0.98279	NA	1.95954	2.37562	NA	1.73182	NA	2.24596	1.48815	1.75661	1.47843	0.330305	1.41183	1.14746	1.18135	0.441879	0.855501	1.58484	0.180133	0	2.26238	1.13893	1.99676	NA	1.91994	1.8968	1.49951
329	B Cell (CD27+)_unassigned Ki67lo p16hi	TET2	1.03415	0.131915	0.937404	1.03415	1.75954	NA	NA	NA	NA	NA	1.68974	NA	NA	1.12583	0.840628	NA	NA	NA	1.78141	1.49243	1.17856	4.7922	NA	1.50818	1.55218	NA	1.98697	0.845699	NA	2.09006	1.11172	1.27545	NA	4.89689	3.16668	5.3844
738	B Cell (Plasmablast) p16lo Ki67lo c_Casp3lo	TOP2b	0.251081	0.131932	0.937404	0.251081	4.11801	3.55962	3.77157	4.03098	4.40184	4.27913	4.28656	3.92842	4.19556	3.43567	NA	NA	3.83661	4.45277	4.87728	4.15072	NA	4.0297	4.20275	4.11382	4.15233	4.60579	5.21531	NA	3.32141	4.6067	3.73015	4.95902	4.27675	4.46157	4.78844	4.37612
1272	CD4+ T Cell (Effector Memory) Ki67lo PD_1lo IL_7Rahi	CD41	0.106519	0.13077	0.937404	0.106519	1.29714	1.43146	1.17016	1.30821	1.30657	1.22289	1.32218	1.63852	1.34227	1.01881	0.997336	1.15788	1.36194	1.43645	1.38643	1.27367	1.52084	1.71604	1.61463	1.49752	1.4867	1.44113	1.45854	1.2235	1.09945	1.54009	1.16481	1.03636	1.06471	1.57381	1.4255	1.51257
1433	CD4+ T Cell (EMRA) IL_7Rahi PD_1lo CD25lo	p_P90RSK	0.111216	0.128021	0.937404	0.111216	0.891524	1.15734	0.825734	1.14733	0.909897	0.868398	0.898017	1.39513	1.2162	0.84432	1.04236	1.10985	1.30365	1.2307	1.23967	0.944264	1.28024	1.07464	1.26533	0.702647	NA	1.12023	1.32562	1.23057	1.03857	1.35881	1.11792	1.08305	NA	1.0539	1.41124	1.39058
1439	CD4+ T Cell (EMRA) IL_7Rahi PD_1lo CD25lo	TET2	0.122054	0.130747	0.937404	0.122054	0.737965	1.37025	0.656921	0.765402	1.0264	0.87195	0.710154	1.08931	0.899881	0.66486	0.850186	0.883874	1.10641	0.976301	0.755259	0.817751	0.826674	1.43611	1.01422	1.00617	NA	0.662045	0.775375	1.00795	1.00232	0.793137	0.997214	0.995287	NA	0.915884	1.29194	1.39444
1505	CD4+ T Cell (EMRA) IL_7Ralo PD_1lo CD25hi	Ki67	0.985394	0.131394	0.937404	0.985394	0.390081	0.786203	0.353723	0.703564	0.462674	NA	0.53218	NA	0.428776	0.387794	0.509043	5.40746	0.508082	0.656601	0.444291	3.45554	0.47848	0.623482	0.450994	2.46374	NA	NA	0.647782	1.89545	0.166649	0.77871	1.39647	4.96347	0.336903	5.00207	4.76901	4.84832
1658	CD4+ T Cell (Naive) CD25lo IL_7Rahi	P90RSK	0.163411	0.132356	0.937404	0.163411	2.31095	2.83013	2.26971	2.84615	2.21171	2.16902	2.08949	2.20581	2.18066	2.30568	2.02377	2.65662	2.20224	2.18784	2.16398	3.24177	2.45784	2.83606	2.49672	2.6978	2.52299	2.47668	2.43157	2.51814	2.51747	2.38356	2.58571	2.37535	2.06339	2.27434	3.22908	2.64337
1716	CD4+ T Cell (Naive) CD25lo IL_7Ralo TET2lo	CD41	0.107493	0.129597	0.937404	0.107493	1.09854	1.25294	1.11884	1.35486	1.14554	1.1286	1.28013	1.44805	1.33129	1.05055	1.12894	1.31775	1.19754	1.28971	1.26357	1.3176	1.34891	1.48998	1.36877	1.41993	1.25829	1.00774	1.48408	1.15812	1.33064	1.68664	1.05639	1.19077	0.884408	1.41394	1.58914	1.7566
1749	CD41+ TOP2bhi CD123hi	CD3	-0.112448	0.131519	0.937404	-0.112448	1.18265	0.886152	0.796451	0.734205	0.958436	0.781344	1.25503	1.09911	1.16765	0.71327	0.90625	1.06673	0.973084	1.44597	0.979445	1.31348	0.884333	0.779148	0.675627	0.658899	1.0331	0.682695	0.941259	0.866948	1.05989	0.903425	1.08724	0.987851	0.656338	1.22629	0.86832	1.14874
1800	CD41+ TOP2bhi CD123lo CD45hi	JAK2	0.131394	0.130245	0.937404	0.131394	1.59854	1.76458	1.37463	1.9153	1.45732	1.7549	1.59359	1.79642	1.67123	1.37893	1.56088	1.70808	2.00424	2.03794	1.87064	1.93926	1.75154	2.11293	1.85892	2.0377	NA	1.63797	1.81678	1.52765	2.42989	1.84504	1.5757	1.59856	1.58825	1.80626	2.01699	2.07904
1894	CD41+ TOP2blo CD123lo CD45hi	CD19	-0.276013	0.131133	0.937404	-0.276013	NA	1.5462	1.18037	1.46472	1.28021	1.47624	2.04945	NA	1.90634	1.04234	NA	0.811192	1.58448	NA	1.87895	1.17379	1.51954	NA	NA	NA	NA	1.36067	1.3968	0.94076	0.74508	1.73994	0.549753	0.490106	0.731928	1.68985	NA	1.7442
1905	CD41+ TOP2blo CD123lo CD45hi	CD57	0.133287	0.132637	0.937404	0.133287	NA	0.168237	0.190109	0.224079	0.187851	0.634081	0.454229	NA	0.390703	0.250249	NA	0.267185	0.338419	NA	0.303116	0.279236	0.240402	NA	NA	NA	NA	0.253202	0.3198	0.712299	0.879019	0.427755	0.822685	0.337327	0.179764	0.378707	NA	0.295394
1912	CD41+ TOP2blo CD123lo CD45hi	Ki67	-0.430844	0.13234	0.937404	-0.430844	NA	2.15267	2.03834	2.09578	1.81842	2.18355	3.21853	NA	3.18912	2.4561	NA	2.10883	2.82752	NA	3.09643	2.14641	2.22555	NA	NA	NA	NA	1.03087	2.60903	2.09291	1.47538	2.91001	0.588246	1.142	2.11321	2.95686	NA	3.00405
2590	CD8+ T Cell (Naive) CD57lo PD_1lo IL_7Rahi	Tyro3	0.149142	0.129653	0.937404	0.149142	3.02169	3.60403	2.97561	3.44666	3.11365	3.17894	2.82518	2.90865	2.87059	2.92413	2.90703	3.15354	3.12955	3.10545	3.17207	3.45028	3.40674	3.68663	3.28675	3.53875	NA	2.98898	2.95079	2.91965	NA	3.249	NA	3.00042	2.93621	3.55697	3.64118	3.22876
2697	CM- HLADR+ CD16lo CD45RAhi Ki67hi	TET2	-0.166716	0.132635	0.937404	-0.166716	0.813275	1.98637	1.21101	1.11519	1.37501	1.22238	1.22297	0.987921	1.18583	NA	0.955012	1.01073	1.12999	1.01632	2.00589	NA	1.31786	1.44023	1.15928	1.20968	1.07809	0.933341	1.2062	0.969321	0.767717	1.3163	0.698399	0.890568	0.919143	1.15563	NA	0.9067
3655	Monocyte (CD14- CD16+) CD45RAhi HLA_DRlo CD11clo	p53	0.556896	0.131037	0.937404	0.556896	0.429617	0.173359	NA	NA	NA	NA	0.745402	0.104888	NA	NA	0.318159	NA	NA	NA	1.16317	NA	NA	NA	NA	0.301116	NA	NA	0.766318	NA	NA	0.512482	1.76642	NA	NA	0.600328	2.32931	NA
3714	Monocyte (CD14- CD16+) CD45RAlo HLA_DRhi CD11clo	CD41	-0.791826	0.130421	0.937404	-0.791826	1.89733	NA	NA	1.41453	NA	2.38033	3.5782	3.63219	NA	NA	NA	NA	NA	NA	NA	NA	NA	1.97715	NA	1.56214	NA	NA	NA	1.60598	NA	NA	0.578572	2.12213	NA	NA	2.88617	NA
3725	Monocyte (CD14- CD16+) CD45RAlo HLA_DRhi CD11clo	Ki67	1.10909	0.129579	0.937404	1.10909	0.187823	NA	NA	2.77348	NA	3.55934	3.46033	4.0294	NA	NA	NA	NA	NA	NA	NA	NA	NA	4.46425	NA	4.30506	NA	NA	NA	2.10999	NA	NA	4.14872	3.85682	NA	NA	4.58213	NA
3830	Monocyte (CD14+ CD16-) Ki67hi	CD68	0.115059	0.131576	0.937404	0.115059	0.720658	0.534106	0.553995	0.561681	0.629785	0.469884	0.491657	0.606309	0.258296	0.571595	0.816569	0.564021	NA	0.907679	0.86797	NA	1.16778	0.643839	0.489089	0.497277	0.521679	0.815049	0.779108	0.969879	0.536639	0.68875	0.948151	0.592451	NA	0.781374	0.733965	NA
3887	Monocyte (CD14+ CD16-) Ki67lo P90RSKhi c_Casp3lo	CD11b	-0.347877	0.13246	0.937404	-0.347877	4.174	3.57302	4.18547	4.01771	4.27782	4.06502	3.78467	3.31449	1.48098	3.66493	3.51353	3.6658	NA	3.45888	2.90496	NA	3.05072	3.50212	3.8071	3.31229	3.70885	2.56445	2.57308	3.03467	2.62263	4.14193	2.87384	3.25968	NA	3.61237	3.14723	NA
4184	Monocyte (CD14+ CD16+) CD45RAlo CD11blo DNMT3Ahi	CD11c	-0.559264	0.130964	0.937404	-0.559264	4.47817	NA	3.74883	NA	3.51748	NA	NA	2.60799	NA	NA	NA	4.35284	NA	3.88725	3.44325	NA	2.27732	4.32061	2.72391	3.01644	NA	NA	3.58141	NA	NA	3.04114	NA	NA	NA	NA	NA	NA
4389	NK Cell (CD56+ CD16-) CD57lo Ki67hi	IL_7Ra	-0.0718486	0.129725	0.937404	-0.0718486	0.42617	0.423369	0.296505	0.330205	0.554164	0.340266	0.424076	0.526417	0.427657	0.314375	0.383894	0.544627	0.467518	0.744649	0.510782	0.610511	0.407826	0.422606	0.288448	0.310982	0.323474	0.265577	0.444869	0.218373	0.355195	0.473942	0.269966	0.3908	0.378664	0.500447	0.523354	0.601087
4866	NKT Cell CD57lo CD8alo CD38hi	CD68	-0.100669	0.129118	0.937404	-0.100669	0.437195	NA	NA	0.560899	0.665187	NA	0.56605	0.952501	0.655005	NA	0.521474	0.657033	0.755197	0.797871	0.852145	0.711974	0.476693	0.552001	0.507335	0.364487	0.492168	0.426874	0.682519	NA	0.419451	0.879192	0.612954	0.586413	0.40053	0.708342	0.771988	0.774689
2820	CM-_unassigned CD57hi	CD25	0.0642628	0.133004	0.938679	0.0642628	0.282873	0.3896	0.328034	0.394111	0.424418	0.390886	0.520549	0.551512	0.459297	0.444274	0.349221	0.465023	0.595624	0.58886	0.491768	0.554765	0.532606	0.543269	0.488177	0.569135	0.655484	0.382576	0.625413	0.419272	0.42411	0.559167	0.40054	0.422908	0.442534	0.666196	0.459789	0.667846
435	B Cell (Memory) Ki67hi	p16	-0.990365	0.133963	0.93949	-0.990365	NA	1.10478	6.05333	7.43553	1.46004	2.82939	1.08589	1.28536	1.25983	5.11622	1.33047	1.93804	1.42982	1.76649	1.41236	6.62131	2.90715	1.2461	1.12442	0.864335	1.43469	0.984902	2.06407	3.78182	2.0614	1.47425	0.852893	0.983794	0.648937	1.40936	1.44126	5.81225
671	B Cell (Plasmablast) p16lo Ki67lo c_Casp3hi	CD14	0.405373	0.133351	0.93949	0.405373	2.32359	2.28747	1.69057	1.59732	2.16941	NA	2.60592	2.21024	2.27393	NA	NA	0.642726	2.41881	2.42755	2.36453	1.34979	NA	2.59203	2.10931	2.44348	NA	2.81902	1.47024	NA	1.32741	NA	NA	NA	3.99368	2.71728	2.4713	2.38833
2285	CD8+ T Cell (EMRA) CD57hi PD_1hi	p16	0.0941661	0.133755	0.93949	0.0941661	0.645906	0.732094	0.735915	0.914403	0.709827	0.687578	0.689258	0.921979	0.813801	0.602473	0.698627	NA	1.0191	0.950884	1.00489	0.95992	0.957319	0.788283	0.857379	0.877711	0.758372	0.577691	0.888998	0.709318	0.879271	0.884314	1.35572	0.89028	0.840293	1.03737	1.06637	1.0304
2777	CM- HLADR+ CD16lo CD45RAlo Ki67lo	CD11b	-0.294466	0.134053	0.93949	-0.294466	2.51128	2.2147	2.37593	2.19092	2.49941	2.69525	1.87823	3.30092	2.10133	2.01211	1.60815	2.61075	2.21191	2.14603	2.06597	2.51534	2.33125	2.38736	0.7397	2.01097	2.1343	2.06482	1.33265	1.42275	2.15764	2.45601	1.7087	1.40477	1.84436	1.90943	2.48808	3.83399
4853	NKT Cell CD57lo CD8alo CD38hi	CD16	-0.624862	0.13395	0.93949	-0.624862	4.17065	NA	NA	3.22009	3.05529	NA	3.87082	2.42041	3.63822	NA	3.39253	3.86129	2.24109	2.71461	3.53443	3.3438	4.23782	4.48661	3.10673	2.38918	1.54322	0.829687	3.76388	NA	0.698679	1.17916	3.0291	3.72228	0.848192	2.47654	3.5584	4.08661
3035	Dendritic Cell (Conventional) HLA_DRhi CD123lo Ki67hi	c_Casp3	0.36735	0.134351	0.940268	0.36735	0.839325	0.866867	1.46713	0.9541	1.00267	1.02979	1.07156	1.28786	0	1.48954	0.970509	1.04142	NA	1.21099	1.10291	NA	1.08537	1.32129	1.09847	1.03146	1.13545	0.941057	1.30472	1.19594	4.30724	1.29706	1.12493	1.17832	NA	1.29	1.16626	NA
2134	CD8+ T Cell (Effector Memory) Ki67hi	Ki67	0.154179	0.135046	0.941208	0.154179	4.92419	5.32375	5.15856	5.22763	4.12727	5.24149	4.52431	5.16314	4.98626	5.22005	4.75934	5.14137	5.58717	4.95952	5.22154	5.37428	4.91626	5.64088	5.08511	5.34297	4.98119	5.24993	5.21567	5.01246	5.05075	5.45339	5.30778	5.10784	5.35286	5.32629	5.28086	5.08251
2844	CM-_unassigned CD57hi	T_bet	0.18589	0.134996	0.941208	0.18589	2.71378	2.63224	2.94674	2.56892	3.06525	2.7245	2.97007	2.95495	2.72274	1.71095	3.1208	3.01499	3.17473	2.9912	2.62715	2.00201	2.71795	2.828	3.26827	3.04569	3.0908	2.53137	3.21938	2.36929	2.52825	3.04692	2.90493	3.33417	3.1804	3.04762	2.76591	3.03631
3205	Dendritic Cell (Plasmacytoid) Ki67lo Tyro3hi DNMT3Ahi	IL_7Ra	0.108673	0.134765	0.941208	0.108673	0.823952	0.334298	0.252394	0.445912	0.734991	0.359866	0.582119	0.722889	0.586722	0.340032	0.599411	0.758713	0.562126	0.611487	0.541257	0.298	0.863817	0.422599	0.334738	0.483665	1.08545	0.431062	0.564752	0.545372	0.477362	0.559908	0.820543	0.910916	0.637985	0.747118	0.620693	0.786955
3	B Cell (CD27-) Ki67hi	CD11c	-0.190942	0.136955	0.951245	-0.190942	NA	2.28686	2.19465	2.09956	2.20087	2.38924	2.35435	2.43901	2.52258	1.40501	NA	2.88605	2.34093	2.65274	2.38715	2.25429	2.42759	2.4861	1.59646	2.2532	2.3456	2.1615	2.0938	1.87572	1.76293	2.40214	1.52975	1.88748	1.76336	2.81349	2.25471	2.33486
1264	CD4+ T Cell (Effector Memory) Ki67lo PD_1lo IL_7Rahi	CD16	0.0501415	0.137325	0.951245	0.0501415	0.586797	0.618148	0.520487	0.59744	0.49939	0.524481	0.596051	0.628229	0.612215	0.546338	0.592584	0.619035	0.631324	0.625926	0.642585	0.689867	0.614596	0.67999	0.588019	0.645506	0.643985	0.715329	0.608163	0.587851	0.580306	0.653665	0.577496	0.596605	0.867463	0.674132	0.651277	0.648776
1353	CD4+ T Cell (EMRA) IL_7Rahi PD_1hi	DNMT3A	0.212375	0.13687	0.951245	0.212375	NA	NA	NA	NA	3.08046	NA	NA	3.13151	3.10645	3.00782	NA	NA	NA	NA	NA	2.97178	NA	3.37682	NA	3.3118	2.73133	NA	3.32177	3.38215	NA	NA	3.30004	NA	NA	2.89609	3.59182	3.536
2435	CD8+ T Cell (EMRA) CD57lo PD_1lo T_bethi	P90RSK	-0.196548	0.137518	0.951245	-0.196548	2.19592	2.51004	NA	2.76179	2.46263	2.33771	2.19291	NA	NA	2.27229	2.08184	2.63195	NA	NA	2.5851	3.67707	2.65093	2.56746	2.19519	2.65204	2.4525	2.37681	2.47006	2.09706	2.18543	2.21093	2.0999	2.10088	1.99155	2.40447	NA	2.38189
2695	CM- HLADR+ CD16lo CD45RAhi Ki67hi	PD_1	0.24747	0.137621	0.951245	0.24747	0.701815	0.558987	0.548797	0.698507	0.515726	0.49269	0.493675	1.38357	0.964909	NA	0.667768	1.26337	1.06417	1.66492	0.875548	NA	0.987343	0.737468	0.579961	0.762904	0.884913	0.5055	1.20944	1.27509	2.53319	1.33057	1.03884	0.764137	1.36808	1.59074	NA	0.887923
3590	Monocyte (CD14- CD16+) CD45RAhi HLA_DRlo CD11chi	c_Casp3	0.630791	0.137562	0.951245	0.630791	NA	NA	2.02417	0.914515	NA	0.279874	NA	1.22656	NA	NA	0.979707	2.63867	NA	NA	1.46244	NA	NA	NA	2.11033	0.981272	NA	NA	1.48552	NA	3.72178	2.05354	2.6139	NA	NA	1.6789	1.28787	NA
410	B Cell (Memory) Ki67hi	CD11c	-0.272236	0.138704	0.952538	-0.272236	NA	2.94711	2.74317	3.61496	2.63749	2.90481	2.54126	2.85939	2.78398	2.32486	3.01867	3.17174	2.75616	3.5405	2.794	3.29098	2.97652	2.70718	2.5302	2.65082	2.859	2.29761	2.77104	2.0863	2.56937	3.05787	1.41371	3.23391	1.44729	3.50024	2.78727	3.61357
842	CD4- CD8- T Cell CD57lo Ki67lo CD38hi	p16	0.151029	0.138556	0.952538	0.151029	0.451168	0.677374	0.545014	NA	NA	NA	0.894227	NA	NA	0.872526	0.695074	NA	1.03084	NA	NA	1.12638	0.803185	0.803509	0.924093	0.815066	0.731322	0.588995	0.837885	NA	NA	0.883745	1.26014	0.90006	1.22894	1.20883	1.12439	1.01629
1543	CD4+ T Cell (EMRA) IL_7Ralo PD_1lo CD25lo	p_JAK2	0.0579209	0.138938	0.952538	0.0579209	0.368792	0.435118	0.326994	0.495191	0.421018	0.528972	0.39987	0.560939	0.446924	0.337266	0.412918	0.513611	0.550372	0.488725	0.494878	0.56306	0.454609	0.499942	0.51999	0.615559	0.539189	0.459395	0.483166	0.437023	0.415437	0.562062	0.414851	0.508329	0.402654	0.597619	0.68233	0.679226
2054	CD8+ T Cell (Central Memory) Ki67lo CD57lo PD_1hi	CD68	0.107868	0.138612	0.952538	0.107868	0.339622	0.401634	0.405962	0.456375	0.386905	0.401737	0.449369	0.56961	0.521304	0.429845	0.459385	0.55493	0.640426	0.611395	0.641328	0.616041	0.530472	0.550497	0.520691	0.476463	0.441227	0.485629	0.761378	0.441223	0.424822	0.65827	0.42115	0.452079	1.46934	0.622674	0.71473	0.641102
3081	Dendritic Cell (Conventional) HLA_DRhi CD123lo Ki67lo	CD3	-0.237809	0.139224	0.952538	-0.237809	1.88981	1.09947	0.830139	1.13445	1.85952	1.38256	1.97365	2.02044	1.53763	1.41483	2.12575	2.2533	NA	2.0664	1.72231	NA	1.02124	1.43988	0.802709	1.06155	1.92882	1.20279	1.19801	1.09634	1.3343	1.39361	2.02893	1.98679	NA	1.95918	1.52678	NA
3566	Monocyte (CD14- CD16+) CD45RAhi HLA_DRhi CD11clo	CD41	-0.959697	0.139108	0.952538	-0.959697	2.10183	NA	NA	NA	NA	NA	3.20023	3.8248	NA	NA	NA	NA	NA	NA	NA	NA	NA	2.09156	NA	NA	NA	NA	NA	NA	NA	NA	1.1457	1.85129	NA	NA	3.24181	NA
4136	Monocyte (CD14+ CD16+) CD45RAlo CD11bhi DNMT3Ahi	p53	-0.246475	0.139427	0.952538	-0.246475	0.56131	0.716911	0.807816	0.549983	0.285705	1.64736	NA	0.64229	NA	0.10447	NA	0.672029	NA	0.565004	1.02173	NA	0.240692	NA	0.297236	0.27559	NA	NA	0.611046	NA	NA	0.701569	0.513995	0.454755	NA	NA	NA	NA
4683	NK Cell (CD56+ CD16+) CD57lo Ki67lo c_Casp3lo	DNMT3A	-0.114726	0.138364	0.952538	-0.114726	3.09663	2.91964	2.75303	2.97893	2.68916	2.75221	3.15419	3.62165	3.08392	2.72795	2.98834	2.99163	2.90313	3.06687	2.93828	2.95482	3.09552	2.82848	2.81961	2.87614	2.80746	2.70867	2.95263	NA	2.31525	2.92864	2.90776	2.81564	2.84902	2.96631	3.02414	3.02794
4724	NKT Cell CD57hi CD8ahi	Ki67	0.471239	0.139511	0.952538	0.471239	0.382981	0.502737	NA	0.950122	0.704928	0.408533	1.12615	2.34888	0.778475	NA	0.598343	0.851088	1.83249	1.25604	0.783433	0.637693	2.73951	0.909815	NA	1.53503	1.50179	0.769524	1.38715	NA	0.553284	3.91321	0	0.534869	2.13361	NA	0.731961	1.63812
3180	Dendritic Cell (Plasmacytoid) Ki67hi	TOP2b	-0.240494	0.139831	0.953431	-0.240494	4.23977	4.3058	4.20427	4.31347	4.25338	4.58569	4.17068	4.18956	4.31587	NA	4.39955	4.24199	4.51894	NA	4.36496	4.95477	4.41243	4.3775	4.03714	4.33817	4.30843	4.40722	4.43602	3.84213	NA	4.45441	4.29868	4.18453	3.88312	2.18794	4.22784	4.41708
3838	Monocyte (CD14+ CD16-) Ki67hi	p_P90RSK	0.14146	0.140137	0.954224	0.14146	0.924211	1.38274	1.19213	1.21821	1.192	0.928289	1.14599	1.67058	0.928388	1.01932	1.32072	1.45187	NA	1.5424	1.3204	NA	1.30181	1.42888	1.28397	1.24406	1.3255	0.822506	1.07096	1.32837	1.43022	1.49985	1.68894	1.40206	NA	1.8803	1.51026	NA
521	B Cell (Memory) Ki67lo T_betlo DNMT3Alo	CD11c	0.236942	0.140359	0.954439	0.236942	1.86538	1.85581	2.67776	2.71114	2.20522	1.74327	2.01145	2.48715	2.39041	1.57274	2.14543	2.72147	1.89977	2.43056	2.34723	2.22216	3.23243	2.13025	2.34075	2.73131	2.83491	2.7451	2.42188	1.57558	2.06829	2.26957	2.45201	2.56172	1.18683	3.15552	2.63598	2.73591
436	B Cell (Memory) Ki67hi	p53	-0.427499	0.141035	0.956442	-0.427499	NA	0.849069	2.70314	3.94018	0.837005	1.11593	0.791997	1.08821	1.80645	1.95665	1.0898	1.34188	1.71974	1.68965	1.30661	2.90403	1.87719	0.968872	1.07538	0.462379	0.932577	0.319723	2.54408	1.0957	1.10176	1.50334	0.87708	1.08807	0.349025	1.29344	1.5313	2.95646
575	B Cell (Plasmablast) p16hi	CD8a	-0.365769	0.141576	0.956442	-0.365769	2.67754	0.576131	1.38995	0.954477	1.50399	1.22603	1.44247	2.16428	0.599408	2.80004	1.77644	2.4532	1.783	2.35314	1.45014	2.36508	1.73292	1.67282	1.31753	1.17483	1.63432	0.108825	1.04744	0.598765	1.05915	2.1897	NA	1.33897	0.122003	1.97574	2.08556	2.25051
617	B Cell (Plasmablast) p16lo Ki67hi c_Casp3hi	Ki67	-0.481504	0.140969	0.956442	-0.481504	5.80317	5.97384	5.61457	4.99143	6.17757	6.03244	5.34656	5.61996	5.70515	NA	4.99804	5.86219	6.26065	6.10599	5.71951	5.53891	NA	5.87537	5.46436	5.36309	4.84808	5.93891	5.72137	4.32895	5.29399	6.06854	NA	6.03486	1.37371	5.65429	5.77114	5.55558
1364	CD4+ T Cell (EMRA) IL_7Rahi PD_1hi	T_bet	-0.517212	0.141488	0.956442	-0.517212	NA	NA	NA	NA	1.63151	NA	NA	2.50761	2.15594	1.50319	NA	NA	NA	NA	NA	1.67405	NA	0.888332	NA	0.308594	2.55172	NA	0.623493	1.21516	NA	NA	1.55029	NA	NA	1.91568	1.3338	2.00816
4373	NK Cell (CD56+ CD16-) CD57lo Ki67hi	CD19	0.11446	0.141604	0.956442	0.11446	0.344468	0.45434	0.423533	0.615208	0.376063	0.490106	0.457298	0.504668	0.388437	0.495277	0.343662	0.455315	0.518207	0.476096	0.508257	0.523939	0.723591	0.600113	0.513207	0.563734	0.556017	0.428772	0.516863	1.57763	0.515379	0.617127	0.329763	0.388126	0.322951	0.559192	0.524681	0.469092
4247	Monocyte (CD14+ CD16+) CD45RAlo CD11blo DNMT3Alo	p53	0.208172	0.141971	0.957639	0.208172	0.216182	NA	0.3348	0.349231	0.264347	0.0709439	0.277304	0.246115	NA	0	NA	0.558163	NA	0.292872	0.332345	NA	0.432489	NA	0.251991	0.331199	NA	NA	NA	NA	NA	1.16316	0.199434	NA	NA	NA	NA	NA
405	B Cell (CD27+)_unassigned Ki67lo p16lo c_Casp3lo	TOP2b	0.214683	0.14253	0.958835	0.214683	4.01049	3.94112	3.74522	4.33509	NA	4.4506	4.2057	4.64379	4.42497	3.43421	4.55962	NA	4.44535	4.44606	4.77407	4.18482	NA	4.57185	4.5216	4.74822	4.56561	4.25	4.60925	4.39176	3.1665	4.58108	4.72759	4.64145	NA	4.63631	4.63958	4.55587
935	CD4+ CD8+ T Cell CD57lo Ki67hi	CD3	-0.228842	0.142389	0.958835	-0.228842	6.17915	5.86514	5.77834	5.59426	5.56532	5.90887	5.11411	5.96962	5.12053	NA	5.36974	5.61422	5.94809	6.15595	NA	NA	5.46717	5.46245	5.32649	6.03212	5.85669	5.20592	NA	NA	NA	5.40119	NA	5.1399	4.49085	5.82179	5.76774	5.7585
1604	CD4+ T Cell (Naive) CD25hi IL_7Ralo	CD4	0.0824027	0.14292	0.960176	0.0824027	4.7032	4.74249	4.63429	4.91817	4.74997	4.80109	4.6594	4.68124	4.60211	4.6429	4.60873	4.68672	4.73816	4.80167	4.56866	4.84702	4.964	4.98458	4.86424	5.02009	4.94731	4.67584	4.63124	4.33266	4.6043	4.93373	4.84723	4.69694	4.78358	4.85268	4.78283	4.78303
1943	CD41+ TOP2blo CD123lo CD45lo	CD68	0.0698103	0.143166	0.960545	0.0698103	0.306171	0.373865	0.267755	0.406489	0.306238	0.366152	0.403484	0.439144	0.370444	0.301521	0.341584	0.32768	0.432906	0.533573	0.471837	0.556888	0.323542	0.709788	0.603535	0.499407	0.508984	0.291038	0.428924	0.35757	0.3682	0.446319	0.440635	0.376309	0.24952	0.462635	0.739539	0.516752
1619	CD4+ T Cell (Naive) CD25hi IL_7Ralo	p16	0.110444	0.143482	0.96139	0.110444	0.546406	0.662449	0.34692	0.832065	0.569369	0.61652	0.616472	0.766046	0.648891	0.748972	0.612559	0.856726	0.773329	0.70978	0.779165	1.26374	0.696191	0.765757	0.698973	0.731902	0.753673	0.457057	0.748274	0.784376	0.918284	0.697819	1.16896	0.752762	0.652184	0.893799	1.24107	1.15543
433	B Cell (Memory) Ki67hi	p_JAK2	-0.884873	0.144965	0.966984	-0.884873	NA	0.617344	4.85626	6.67563	1.11469	0.972257	0.83026	0.621449	0.636831	4.32416	0.685915	1.84791	0.827457	0.962698	0.789462	5.61854	2.04266	0.718278	0.680399	0.898345	0.73014	0.319648	1.2696	2.49529	0.906077	0.915198	0.387642	0.817201	0.374249	0.773414	0.911648	5.07515
692	B Cell (Plasmablast) p16lo Ki67lo c_Casp3hi	p_JAK2	0.312052	0.144779	0.966984	0.312052	0.525836	0.665666	0.363651	0.63747	0.818591	NA	0.622575	0.635145	0.632724	NA	NA	0.010083	0.892265	1.04249	1.64991	0.123934	NA	0.747483	0.997669	0.426497	NA	2.64103	0.556014	NA	0.971409	NA	NA	NA	0.838702	0.843302	0.883789	0.845658
4744	NKT Cell CD57hi CD8alo	CD25	-0.230466	0.144598	0.966984	-0.230466	0.78186	1.60192	NA	1.73942	0.835477	0.687144	1.41875	1.28136	1.41226	0.774855	1.18899	1.49396	1.7578	1.49226	1.45928	NA	1.09892	1.11207	0.743921	0.778827	NA	0.674769	1.50384	NA	0.867515	1.67218	0.392006	0.926385	0.295819	1.53454	1.58941	1.50861
4797	NKT Cell CD57lo CD8ahi CD38hi	JAK2	-0.242035	0.145086	0.966984	-0.242035	NA	NA	NA	1.6227	NA	NA	1.84417	1.74851	NA	1.58944	1.3076	2.2468	2.02778	1.76865	NA	1.92668	1.78702	NA	1.91509	NA	1.48887	1.50292	NA	NA	0.987091	NA	1.8321	1.28728	0.990294	2.11336	NA	NA
1268	CD4+ T Cell (Effector Memory) Ki67lo PD_1lo IL_7Rahi	CD3	0.0898417	0.145317	0.967241	0.0898417	5.65881	5.49052	5.72755	5.67403	5.5411	5.58872	5.38825	5.45845	5.344	5.17965	5.5477	5.44719	5.44247	5.51075	5.37941	5.36364	5.71761	5.62286	5.7926	5.77074	5.82188	5.68993	5.41702	5.22159	5.26819	5.48694	5.66624	5.57558	5.63443	5.55722	5.47194	5.46493
1770	CD41+ TOP2bhi CD123hi	PD_1	-0.162631	0.146171	0.971642	-0.162631	0.548679	0.508132	0.632647	0.650747	0.538345	0.594961	1.65484	1.0126	1.82068	0.906022	0.775873	1.0898	0.91956	1.1567	0.882612	1.14234	0.617551	0.607254	0.547807	0.647316	0.629225	0.462901	0.941021	0.690615	0.588294	0.958253	0.710538	0.674991	1.08876	1.05082	0.907628	1.10948
2436	CD8+ T Cell (EMRA) CD57lo PD_1lo T_bethi	PD_1	0.245127	0.146744	0.972881	0.245127	0.971392	1.07632	NA	1.1063	1.22303	0.983468	1.44766	NA	NA	1.51541	1.36045	2.88587	NA	NA	1.69665	1.72656	1.9572	1.19963	1.55775	1.63764	1.58275	1.316	1.80055	1.36785	1.83593	1.6642	1.81179	1.48849	2.40074	1.94977	NA	1.91539
3349	Granulocyte (Basophil) c_Casp3hi	CD68	0.153851	0.146581	0.972881	0.153851	0.317561	0.643012	0.30635	0.680779	0.483172	1.07561	0.862747	0.650088	0.451392	0.126394	0.57042	0.976077	1.11297	1.09142	0.532706	1.14975	0.839831	0.92139	0.6193	0.761876	0.622269	0.599723	0.857089	NA	NA	1.15107	0.801531	1.2299	0.575483	1.10931	0.628613	1.08817
124	B Cell (CD27-) Ki67lo CD38lo DNMT3Ahi	CD4	0.105648	0.147554	0.976539	0.105648	0.751413	0.877497	0.726667	0.981526	1.01969	0.807437	0.905766	1.0043	0.965303	0.725325	0.850693	1.15225	0.971004	1.09952	1.04213	1.11239	1.18623	1.12824	1.1741	1.22839	1.4348	0.825708	NA	0.793978	0.763028	0.977136	0.636461	1.0223	0.778728	1.25991	1.18341	1.24815
4751	NKT Cell CD57hi CD8alo	CD45	-0.125017	0.147684	0.976539	-0.125017	5.14337	5.25363	NA	5.14957	4.85932	4.83486	5.44353	5.20211	5.42803	5.09085	5.28975	5.49842	5.59878	5.50041	5.18825	NA	5.0906	5.00961	4.79048	4.8298	NA	4.88737	5.34744	NA	5.03253	5.43184	5.1245	5.13266	5.16521	5.26388	5.23889	5.38581
1783	CD41+ TOP2bhi CD123lo CD45hi	CD19	0.074212	0.147957	0.977062	0.074212	0.378719	0.442776	0.341944	0.454188	0.283428	0.461251	0.450424	0.511651	0.437378	0.650369	0.391658	0.42116	0.477971	0.653059	0.512227	0.517851	0.393327	0.757872	0.508314	0.657684	NA	0.446953	0.461714	0.542743	0.884379	0.510283	0.478232	0.393773	0.334883	0.475273	0.615849	0.576326
3008	Dendritic Cell (Conventional) HLA_DRhi CD123hi	CD33	0.279914	0.148154	0.977077	0.279914	2.00901	2.09209	1.63298	NA	1.99952	NA	1.80296	2.74878	2.6877	2.46107	1.80758	NA	NA	1.88414	2.3566	NA	1.62474	1.59842	3.28159	2.91411	1.91133	2.7054	NA	2.35709	2.09469	2.46948	NA	2.5077	NA	2.94063	2.57099	NA
31	B Cell (CD27-) Ki67hi	PD_1	0.122669	0.148627	0.977633	0.122669	NA	0.729727	0.668948	0.573576	0.716893	0.633575	0.637789	1.02193	0.908614	0.325119	NA	0.797279	0.96705	1.10878	1.0303	1.0677	0.914186	0.859018	0.707314	0.786351	0.578656	0.745742	0.999704	0.771598	0.785195	1.01007	1.28188	0.690379	1.10522	1.16713	1.05794	1.28779
2290	CD8+ T Cell (EMRA) CD57hi PD_1hi	TET2	-0.108489	0.14852	0.977633	-0.108489	0.953668	1.01381	0.890225	1.00374	1.05299	0.867506	1.14846	1.1432	1.07491	0.64166	0.97009	NA	1.09842	1.29141	1.00483	1.00669	0.971408	1.22769	0.960283	1.04767	0.966406	0.660712	1.18489	0.836681	0.778981	0.877215	0.360781	0.680771	0.638759	1.01807	1.05438	1.17188
29	B Cell (CD27-) Ki67hi	p53	-0.188707	0.150741	0.97829	-0.188707	NA	0.813375	1.37678	0.984804	0.934687	0.898656	0.94906	1.59335	1.52318	1.03216	NA	1.88274	2.09421	1.53973	1.43166	1.23354	0.846904	1.26921	0.859664	1.00806	0.674297	1.04529	1.09655	1.08466	1.07343	1.72822	0.709602	0.908788	1.00292	1.62482	1.47558	1.4732
463	B Cell (Memory) Ki67lo T_bethi	CD68	0.237958	0.15078	0.97829	0.237958	0.486844	NA	NA	NA	0.480862	0.422989	0.634659	0.4803	0.663005	NA	0.617815	1.22021	0.794646	0.67758	0.460582	0.628978	0.685294	NA	2.12174	0.348348	0.771167	NA	0.576107	1.37166	NA	0.857576	1.63854	0.708397	0.352045	0.777546	0.61526	0.468956
799	CD4- CD8- T Cell CD57lo Ki67hi	HLA_DR	-0.254597	0.1493	0.97829	-0.254597	5.4358	5.42128	4.61604	4.98584	5.47769	5.29376	5.54422	5.66022	5.19872	NA	5.69004	5.49931	4.33844	5.77115	5.26623	5.32416	5.81708	5.46192	4.41086	5.19904	5.64254	4.66143	3.9423	5.27425	4.71863	4.65255	NA	5.17672	4.73528	5.74432	4.64629	5.62075
910	CD4+ CD8+ T Cell CD57hi	HLA_DR	0.779859	0.150776	0.97829	0.779859	1.41953	NA	0.768005	2.64194	2.59245	1.71612	1.88581	5.03422	2.36392	3.48804	NA	NA	NA	2.08339	2.53166	1.90692	5.12199	NA	2.16845	3.01991	3.95336	2.14782	NA	3.08284	2.38851	NA	NA	NA	NA	6.01608	1.14823	2.44473
1554	CD4+ T Cell (EMRA) IL_7Ralo PD_1lo CD25lo	Tyro3	0.203598	0.149651	0.97829	0.203598	2.59773	3.60756	2.70022	3.04514	3.0592	2.78972	2.40587	2.54033	2.40679	2.6884	2.49942	2.95774	2.62173	2.48087	2.83702	3.40686	2.94476	3.65848	2.9394	3.60756	3.20741	2.7951	2.70833	2.5564	2.57758	2.67854	2.93964	2.70455	2.41787	2.91299	3.93253	3.32102
1700	CD4+ T Cell (Naive) CD25lo IL_7Ralo TET2hi	TOP2b	0.140243	0.152107	0.97829	0.140243	3.37808	3.08257	3.08851	3.44678	NA	3.37913	NA	3.43807	3.42956	NA	3.40635	NA	3.7355	3.34147	NA	NA	3.45944	3.35868	3.64547	NA	3.48057	3.17193	3.4461	NA	NA	3.61334	NA	3.43676	NA	3.38851	4.06374	3.57675
1717	CD4+ T Cell (Naive) CD25lo IL_7Ralo TET2lo	CD45	0.113759	0.152287	0.97829	0.113759	4.56065	4.56298	4.57833	4.63011	4.60567	4.49986	5.02977	5.00567	4.9244	4.75678	4.92173	5.09753	4.8448	5.00629	4.85551	5.00857	4.67931	4.57079	4.62652	4.68172	4.68716	4.65766	5.13559	4.92238	5.04195	5.08557	5.19956	5.13132	5.05688	5.05713	5.06917	5.10608
2422	CD8+ T Cell (EMRA) CD57lo PD_1lo T_bethi	CD56	-0.222213	0.152266	0.97829	-0.222213	2.40716	2.50214	NA	2.02296	2.79597	2.14805	2.24872	NA	NA	1.1415	1.89172	2.03171	NA	NA	2.32819	1.98352	2.27107	2.2655	1.98593	2.05797	1.73926	1.78114	1.86064	1.06118	1.27503	1.89049	1.93517	1.90653	2.12821	2.18608	NA	2.37029
2589	CD8+ T Cell (Naive) CD57lo PD_1lo IL_7Rahi	Trx	0.172821	0.15236	0.97829	0.172821	4.04267	4.18575	3.33647	3.35974	3.91779	4.23214	3.57206	4.11335	4.0405	3.1295	4.26482	4.05869	4.11374	4.25598	4.13727	3.72493	4.28401	4.19652	3.72908	3.92913	NA	3.91761	3.8188	3.7746	NA	3.99302	NA	4.50159	4.0147	4.27028	4.30059	4.28611
2831	CM-_unassigned CD57hi	CD68	0.050138	0.151641	0.97829	0.050138	0.184682	0.348441	0.29762	0.340872	0.331224	0.323321	0.335197	0.473106	0.314381	0.312609	0.273472	0.413144	0.426717	0.431942	0.371136	0.464012	0.400117	0.363611	0.358249	0.408274	0.398421	0.322727	0.507858	0.409397	0.438787	0.39904	0.460462	0.376376	0.332607	0.523418	0.333256	0.411483
2888	CM-_unassigned CD57lo CD45RAhi T_betlo	CD11b	0.322966	0.150693	0.97829	0.322966	1.63892	1.61938	1.32284	1.87797	1.25264	1.44092	1.14485	1.08365	0.976735	3.054	1.13081	1.3328	1.11158	1.28331	0.8997	2.0695	3.66814	1.60596	1.34368	1.95012	1.2926	1.03442	2.86001	2.08617	1.57262	1.34703	1.40388	1.18391	1.40279	2.73022	1.32736	1.59814
3377	Granulocyte (Basophil) c_Casp3lo CD38hi TOP2bhi	CD3	-0.117109	0.152127	0.97829	-0.117109	1.02329	0.634457	0.494293	0.618226	1.04809	0.724374	0.339575	0.69381	NA	0.334005	0.868855	0.759128	0.838562	0.884694	0.662491	0.757148	0.688299	0.606806	0.405477	0.717902	0.590586	0.161767	0.743034	NA	NA	0.714024	0.558828	0.331771	0.41132	0.910361	0.694891	0.794347
3640	Monocyte (CD14- CD16+) CD45RAhi HLA_DRlo CD11clo	CD41	0.521689	0.151556	0.97829	0.521689	1.7358	2.11672	NA	NA	NA	NA	3.16009	1.86129	NA	NA	2.15098	NA	NA	NA	2.60408	NA	NA	NA	NA	1.55271	NA	NA	2.40634	NA	NA	3.49673	2.80208	NA	NA	3.33167	3.16956	NA
3721	Monocyte (CD14- CD16+) CD45RAlo HLA_DRhi CD11clo	DNMT3A	-0.469673	0.15242	0.97829	-0.469673	3.08467	NA	NA	3.60297	NA	2.32038	2.65413	2.37757	NA	NA	NA	NA	NA	NA	NA	NA	NA	2.74816	NA	2.72239	NA	NA	NA	1.58416	NA	NA	1.70556	2.54093	NA	NA	2.7284	NA
3859	Monocyte (CD14+ CD16-) Ki67lo P90RSKhi c_Casp3hi	CD33	-0.267982	0.149584	0.97829	-0.267982	NA	2.10216	2.91409	NA	3.38451	2.7272	2.8416	3.08945	NA	3.17186	2.5416	NA	NA	2.9175	2.44309	NA	2.25842	NA	2.82454	2.64209	2.89318	2.12714	2.92316	NA	2.14874	NA	NA	NA	NA	NA	NA	NA
4110	Monocyte (CD14+ CD16+) CD45RAlo CD11bhi DNMT3Ahi	CD11c	-0.41538	0.151947	0.97829	-0.41538	4.31854	4.44706	3.73875	3.11972	3.34863	4.65865	NA	2.21326	NA	3.35045	NA	3.67465	NA	3.69128	3.25029	NA	3.44586	NA	3.01469	3.23186	NA	NA	3.95612	NA	NA	2.94891	2.70308	3.12629	NA	NA	NA	NA
4359	NK Cell (CD56+ CD16-) CD57hi Ki67lo CD38lo	P90RSK	-0.298588	0.151875	0.97829	-0.298588	2.14019	2.33347	2.53757	2.66571	2.22236	2.28181	1.71946	NA	2.19399	2.26221	1.48678	NA	1.97513	2.12268	NA	3.83421	NA	NA	2.02221	2.65607	NA	1.70059	1.78402	NA	2.0055	2.01316	NA	NA	1.56696	2.28145	1.8966	NA
4778	NKT Cell CD57lo CD8ahi CD38hi	CD14	-0.278311	0.150343	0.97829	-0.278311	NA	NA	NA	2.98647	NA	NA	3.05439	3.16992	NA	2.65512	2.86768	3.25044	3.56383	3.40478	NA	4.21879	3.22753	NA	3.34379	NA	3.00342	2.82856	NA	NA	2.44271	NA	2.97558	2.55418	2.82816	3.46269	NA	NA
4822	NKT Cell CD57lo CD8ahi CD38lo	CD38	0.327284	0.151414	0.97829	0.327284	1.1606	1.02215	NA	1.55198	1.47257	1.29202	2.53809	1.88628	1.78001	1.17658	1.29995	2.48933	1.92455	1.54134	1.62176	1.403	1.63358	1.61062	1.66436	3.3105	2.18259	2.2894	NA	NA	2.00951	2.17565	0.441188	2.37878	0.671567	2.53687	1.61824	2.60865
302	B Cell (CD27+)_unassigned Ki67lo p16hi	CD16	0.79066	0.155436	0.978428	0.79066	0.795624	NA	NA	NA	NA	NA	0.697095	NA	NA	0.81637	0.883079	NA	NA	NA	1.44034	0.562485	0.157025	4.04935	NA	0.258534	0.384022	NA	1.30958	0.431341	NA	1.8011	0.598114	1.88902	NA	2.90607	2.90066	3.1931
484	B Cell (Memory) Ki67lo T_betlo DNMT3Ahi	CD11c	0.266956	0.158078	0.978428	0.266956	1.84415	1.73613	0.796448	1.60581	2.05494	1.74546	2.07514	2.40764	2.35652	1.55091	2.12105	3.31769	2.54348	2.79526	2.48969	2.6629	2.0464	2.31609	2.05204	2.67853	2.36876	2.10887	2.74185	1.74043	1.93141	2.32678	2.61748	3.08945	1.68369	3.31228	2.66235	2.6981
538	B Cell (Memory) Ki67lo T_betlo DNMT3Alo	CD8a	0.15862	0.155439	0.978428	0.15862	1.11823	1.00399	0.744745	1.04443	1.3865	0.8747	1.19625	1.46759	1.50874	0.854873	1.15476	1.60767	1.22583	1.6272	1.36598	1.32689	1.48944	1.12311	1.32036	1.28524	1.66832	0.99181	1.45544	1.05949	1.55754	1.37916	0.95014	1.56533	0.826803	2.22313	1.50398	1.64702
592	B Cell (Plasmablast) p16hi	Tyro3	-0.341107	0.15668	0.978428	-0.341107	4.12258	4.12931	3.27383	4.03473	3.81999	3.54744	4.0601	3.64782	2.8506	6.31604	2.9501	3.25292	3.0833	3.20819	3.53802	4.043	3.6838	3.95806	3.05299	3.27414	3.60922	3.94253	4.2485	3.44878	2.96022	3.36719	NA	2.59	2.64925	3.13225	3.74321	3.35886
599	B Cell (Plasmablast) p16lo Ki67hi c_Casp3hi	CD19	-0.282988	0.156234	0.978428	-0.282988	4.59984	4.47854	4.35669	4.41876	4.37421	4.34043	4.92576	4.21388	4.30146	NA	4.33485	2.922	4.99709	4.25645	4.17245	4.32475	NA	4.63726	4.41145	4.53073	3.79523	4.29964	4.21162	2.85086	2.82206	4.06369	NA	4.37649	3.46311	4.14685	4.72917	4.3827
615	B Cell (Plasmablast) p16lo Ki67hi c_Casp3hi	IL_7Ra	-0.297396	0.153821	0.978428	-0.297396	1.26144	0.646696	0.939019	1.23049	1.1871	0.696452	0.544669	1.22349	0.832391	NA	0.429603	1.51209	0.815388	2.06017	1.39055	0.646912	NA	0.740292	0.352076	0.920717	0.131093	0.161852	1.52055	0.116659	0	0.746925	NA	1.89756	0	1.94903	0.934405	0.754001
636	B Cell (Plasmablast) p16lo Ki67hi c_Casp3lo	CD19	-0.345634	0.157347	0.978428	-0.345634	5.02787	4.27075	4.87291	4.15399	5.02749	4.62298	5.42452	4.09436	4.38219	4.44404	4.69316	3.79663	NA	4.9372	4.50119	5.19043	4.55215	4.69092	4.67206	4.35844	4.88003	4.87864	4.06056	2.16246	NA	4.72552	3.91487	5.24748	4.03402	4.3844	4.93629	2.75734
771	CD4- CD8- T Cell CD57hi	PD_1	-0.317052	0.15374	0.978428	-0.317052	3.25561	1.85732	3.07603	3.0151	2.26931	2.20527	2.48607	2.78974	2.79568	2.17135	2.54559	3.64069	4.43086	2.84739	3.02676	2.69251	2.62074	1.9811	3.80462	2.73027	3.165	2.77946	1.88041	2.11716	1.80216	2.66427	1.16224	3.16655	2.61394	2.50707	2.20502	2.83243
1359	CD4+ T Cell (EMRA) IL_7Rahi PD_1hi	p_P90RSK	0.215915	0.158275	0.978428	0.215915	NA	NA	NA	NA	1.18444	NA	NA	0.764808	1.28006	0.755764	NA	NA	NA	NA	NA	0.97877	NA	1.50241	NA	0.883625	0.803281	NA	1.22558	1.01558	NA	NA	1.57026	NA	NA	1.22454	1.34594	1.30692
1399	CD4+ T Cell (EMRA) IL_7Rahi PD_1lo CD25hi	P90RSK	0.300789	0.155494	0.978428	0.300789	NA	NA	NA	3.01627	NA	NA	2.25081	NA	2.73131	NA	1.83993	2.75419	2.23868	2.16339	2.26079	3.36623	2.63824	3.39923	NA	3.07587	NA	NA	NA	NA	NA	2.39296	NA	2.80122	2.57587	2.30752	3.41284	2.72494
1430	CD4+ T Cell (EMRA) IL_7Rahi PD_1lo CD25lo	JAK2	0.148308	0.155365	0.978428	0.148308	1.18157	1.84976	1.16208	1.3685	1.49985	1.10987	1.36953	1.60876	1.23827	0.858189	1.22189	1.42568	1.50451	1.41547	1.43896	1.50095	1.57711	1.69541	1.60733	1.9388	NA	1.47031	1.37082	1.65638	1.42479	1.64195	0.628787	1.40271	NA	1.15128	1.83116	1.71406
1431	CD4+ T Cell (EMRA) IL_7Rahi PD_1lo CD25lo	Ki67	0.280352	0.15738	0.978428	0.280352	0.399513	0.383615	0.40382	0.491402	0.34425	0.506778	0.50685	0.585261	0.590942	0.459696	0.504355	0.435446	0.5481	0.571	0.57457	0.58083	0.525615	0.554569	0.566718	0.385443	NA	0.732956	0.624014	0.4164	0.581444	0.761266	0.432027	0.543685	NA	0.620963	0.588568	3.49189
1471	CD4+ T Cell (EMRA) IL_7Ralo PD_1hi	p16	0.0888346	0.152979	0.978428	0.0888346	0.513239	0.781617	NA	0.777806	0.631145	0.749434	0.698421	0.927564	0.807056	NA	NA	0.870366	NA	0.840621	0.770785	0.737523	0.883362	0.772026	NA	0.959487	0.806051	0.676071	0.758202	0.782247	0.788933	0.823465	0.512319	0.93622	0.834308	0.90029	1.15514	1.12638
1588	CD4+ T Cell (Naive) CD25hi IL_7Rahi	TIM_3	-0.176864	0.156516	0.978428	-0.176864	NA	NA	NA	NA	NA	NA	2.66962	2.59047	NA	2.53008	2.56447	NA	2.6941	2.70423	2.6204	2.56391	2.18365	2.15565	1.99079	2.23888	2.10515	NA	NA	NA	2.38747	2.85016	2.92614	2.65585	2.61899	2.73051	NA	NA
1679	CD4+ T Cell (Naive) CD25lo IL_7Ralo TET2hi	CD41	0.152322	0.156845	0.978428	0.152322	1.28486	1.1671	1.13907	1.41869	NA	1.22268	NA	1.37343	1.34383	NA	1.08142	NA	1.18811	1.35452	NA	NA	1.26451	1.34009	1.55461	NA	1.27361	0.92797	1.3874	NA	NA	1.54562	NA	1.10265	NA	1.38337	2.06499	1.6618
1892	CD41+ TOP2blo CD123lo CD45hi	CD14	-0.439852	0.157621	0.978428	-0.439852	NA	3.46693	3.80736	3.63518	4.36487	4.52904	4.41628	NA	4.1685	4.22961	NA	3.25688	4.47862	NA	4.40085	3.45262	3.65196	NA	NA	NA	NA	2.40463	4.23423	3.95601	3.25672	4.4636	2.30632	2.18388	3.4328	4.30771	NA	5.15327
1959	CD41+ TOP2blo CD123lo CD45lo	TOP2b	0.107814	0.154128	0.978428	0.107814	0.374017	0.493501	0.396738	0.537417	0.681568	0.585902	0.572556	0.662496	0.557578	0.379243	0.747468	0.523894	0.738279	0.787317	0.696933	0.742105	0.399391	1.08881	1.33065	0.696524	0.734634	0.564559	0.514471	0.554654	0.532375	0.709306	0.700927	0.505076	0.419586	0.706322	1.00456	0.740184
1997	CD8+ T Cell (Central Memory) Ki67hi	Trx	0.0962555	0.154963	0.978428	0.0962555	4.68316	5.02945	4.71577	4.6988	4.59109	5.04973	4.76061	5.04012	4.87768	4.50037	4.79662	4.9466	5.28275	4.85013	4.82992	4.65285	4.70185	5.05471	5.04101	4.76259	4.64408	4.9624	5.06265	4.94887	4.78665	4.96391	4.79747	5.03265	5.12035	5.00714	5.12324	4.83617
2654	CM- HLADR+ CD16hi	p_P90RSK	-0.295438	0.1538	0.978428	-0.295438	1.34714	1.21396	1.18759	4.13302	1.87999	1.39974	1.42245	1.51364	1.55169	NA	1.6339	1.3632	1.69108	1.59941	1.48048	NA	1.3791	1.43367	1.43862	1.36738	1.33329	1.06134	1.60894	NA	0.647415	1.42521	NA	1.4052	1.56225	1.49459	1.47663	1.64754
2741	CM- HLADR+ CD16lo CD45RAlo Ki67hi	CD11c	-0.310417	0.155656	0.978428	-0.310417	3.23753	3.10865	3.27032	3.43699	3.19332	3.64146	3.07106	3.64938	3.15365	2.63698	3.10854	3.70366	3.58105	3.40289	3.37333	3.47844	3.83551	3.42704	2.19598	1.11224	1.40953	4.04929	3.27736	2.9495	2.41577	3.05314	3.20341	3.25901	3.14647	3.76087	3.40943	3.57604
2889	CM-_unassigned CD57lo CD45RAhi T_betlo	CD11c	-0.530046	0.153661	0.978428	-0.530046	3.02693	4.26669	4.06596	1.5905	4.00416	3.64781	2.44309	3.95118	2.16223	1.98158	3.72426	1.60979	4.1264	2.90205	3.69709	3.91059	2.89616	4.30639	3.79999	2.02932	4.13296	0.881974	2.47105	1.95995	1.43321	3.85781	3.62446	1.29759	1.23096	3.01317	3.75836	1.93623
3086	Dendritic Cell (Conventional) HLA_DRhi CD123lo Ki67lo	CD45	-0.155654	0.154951	0.978428	-0.155654	4.31768	3.85996	4.65534	4.24447	4.21679	4.40348	4.58433	4.58345	4.82868	3.95313	4.6261	4.78943	NA	4.50233	4.51153	NA	4.16748	4.14476	3.60338	4.23537	4.19881	4.20522	4.4575	3.99497	4.26241	4.53107	4.57655	4.53091	NA	4.32853	4.66058	NA
3279	Dendritic Cell (Plasmacytoid) Ki67lo Tyro3lo DNMT3Ahi	IL_7Ra	-0.286726	0.15766	0.978428	-0.286726	NA	0.14429	NA	1.8187	0.375824	NA	NA	NA	0.291671	0.365541	NA	NA	0.356572	0.279083	0.560299	0.731036	NA	NA	0.259353	NA	0.472311	NA	0.352628	NA	0.228572	NA	0.151747	NA	0.357316	0	NA	NA
3645	Monocyte (CD14- CD16+) CD45RAhi HLA_DRlo CD11clo	CD68	0.226567	0.158131	0.978428	0.226567	0.359905	0.523763	NA	NA	NA	NA	0.675371	0.587576	NA	NA	0.424108	NA	NA	NA	0.0168988	NA	NA	NA	NA	0.400638	NA	NA	0.680001	NA	NA	0.381363	0.963231	NA	NA	1.01115	0.51064	NA
3835	Monocyte (CD14+ CD16-) Ki67hi	JAK2	0.129301	0.157175	0.978428	0.129301	1.68875	1.94671	1.62257	2.0138	1.69317	1.51545	1.38227	1.85178	1.53739	1.25603	1.37346	1.78966	NA	1.95352	1.84315	NA	1.91646	2.12657	1.763	1.95826	1.9911	1.67054	1.81733	1.60371	1.51536	1.90113	1.59634	1.37649	NA	1.9965	2.04512	NA
4158	Monocyte (CD14+ CD16+) CD45RAlo CD11bhi DNMT3Alo	CD41	-0.403984	0.155319	0.978428	-0.403984	NA	2.23636	2.61336	2.34617	1.82152	3.05783	3.19036	NA	NA	3.80111	1.69985	2.02841	NA	2.7154	NA	NA	1.82329	NA	2.24747	1.88125	2.28649	NA	2.4633	NA	NA	NA	NA	2.18051	NA	NA	NA	NA
4793	NKT Cell CD57lo CD8ahi CD38hi	CD8a	0.266724	0.157778	0.978428	0.266724	NA	NA	NA	4.71865	NA	NA	4.58784	4.84155	NA	3.78152	4.33642	5.14598	4.74003	4.53598	NA	4.09642	5.44623	NA	4.83024	NA	4.95043	5.08746	NA	NA	4.1661	NA	4.66248	4.67481	4.40477	4.9624	NA	NA
4850	NKT Cell CD57lo CD8alo CD38hi	CD11c	-0.234907	0.156649	0.978428	-0.234907	2.79321	NA	NA	3.05037	2.98459	NA	3.39626	3.90918	3.353	NA	2.92927	3.31531	3.27168	3.57504	3.44154	3.30879	3.32833	3.08378	3.17242	2.71924	2.64314	2.08034	3.38465	NA	2.41363	3.66669	3.194	3.18029	2.29003	3.27236	3.58512	3.62265
4904	NKT Cell CD57lo CD8alo CD38lo	CD8a	-0.420662	0.158264	0.978428	-0.420662	4.52786	2.17946	NA	3.39767	2.39412	3.65876	3.94306	3.2223	3.2813	1.98963	3.68539	3.17717	2.86659	3.53252	3.397	2.71958	2.59264	2.68309	1.95833	1.89419	NA	2.25401	4.24876	NA	2.39421	2.79321	3.58739	3.64685	0.69207	3.4407	3.62741	3.07212
5005	Root_unassigned CD3lo CD33hi CD14lo	CD3	-0.558489	0.155071	0.978428	-0.558489	NA	3.34418	NA	1.2858	NA	NA	1.46888	2.23931	1.97012	4.88179	2.31714	2.0957	1.5703	1.74215	2.14874	NA	1.70575	0.84773	0.778271	1.20787	NA	1.34708	1.62323	1.71716	4.03448	1.08547	0.642237	2.54234	1.89556	3.11907	1.53469	NA
69	B Cell (CD27-) Ki67lo CD38hi DNMT3Ahi	T_bet	0.0842588	0.159505	0.982233	0.0842588	0.314531	0.442304	0.136327	0.26005	0.325507	0.302074	0.538241	0.574103	0.591712	0.444708	0.602991	0.624489	0.636177	0.569938	0.609393	0.450992	0.406578	0.509534	0.447204	0.470792	0.394287	0.81687	NA	0.478998	0.432482	0.606609	0.393507	0.509671	0.845198	0.695379	0.630645	0.585696
111	B Cell (CD27-) Ki67lo CD38hi DNMT3Alo	Tyro3	0.615827	0.159425	0.982233	0.615827	NA	NA	NA	NA	NA	NA	NA	NA	NA	NA	1.89667	NA	NA	NA	NA	NA	2.8272	2.93152	2.72588	2.96199	3.01625	2.83169	2.88901	2.4103	2.23753	NA	2.28062	1.84542	1.63366	2.36616	2.31174	2.41846
1839	CD41+ TOP2bhi CD123lo CD45lo	p_JAK2	-0.535351	0.159671	0.982233	-0.535351	NA	NA	NA	NA	NA	NA	NA	NA	NA	NA	NA	NA	NA	1.51708	NA	NA	NA	0.801113	0.830025	0.888679	0.849646	NA	NA	NA	NA	NA	NA	NA	NA	NA	1.53918	NA
2660	CM- HLADR+ CD16hi	TET2	-0.642602	0.159203	0.982233	-0.642602	1.12143	1.06835	1.05068	6.93985	1.49185	1.2979	1.09412	1.34903	1.24677	NA	4.68177	1.24227	1.71159	1.3942	1.25654	NA	1.23379	1.45661	1.26276	1.5242	1.24413	0.916931	1.25635	NA	1.38694	1.3615	NA	1.2303	1.04702	1.34848	1.31168	1.36921
813	CD4- CD8- T Cell CD57lo Ki67hi	Trx	-0.134277	0.16039	0.984247	-0.134277	4.6012	5.10622	4.55291	4.83902	4.68798	4.99337	4.80991	4.91722	4.94944	NA	4.98554	4.97036	5.19006	4.89233	4.9484	5.77249	4.73889	5.06013	4.41775	4.90366	4.62592	4.60134	4.6522	4.7854	4.63305	4.79889	NA	4.91604	5.28679	4.87646	4.9433	4.96246
4123	Monocyte (CD14+ CD16+) CD45RAlo CD11bhi DNMT3Ahi	CD45RA	-0.660546	0.160363	0.984247	-0.660546	2.23354	4.06609	1.94568	0.994995	2.15807	3.75081	NA	3.53913	NA	0.73336	NA	2.22	NA	1.69249	1.2585	NA	2.29363	NA	1.08647	1.97739	NA	NA	2.24425	NA	NA	1.39688	1.71561	0.31182	NA	NA	NA	NA
1637	CD4+ T Cell (Naive) CD25lo IL_7Rahi	CD27	0.117947	0.16078	0.985437	0.117947	3.7826	3.68656	3.62946	3.63476	3.68142	3.62457	3.55137	3.48068	3.58784	3.0223	3.44865	3.2625	3.51978	3.60912	3.5171	3.26722	3.83861	3.84331	3.99228	3.88375	3.89298	3.74376	3.72795	3.13248	3.19716	3.76969	3.27942	3.47327	3.48481	3.57173	3.69782	3.66404
283	B Cell (CD27+)_unassigned Ki67hi p16lo c_Casp3lo	JAK2	0.195913	0.162633	0.985985	0.195913	1.77129	1.95238	1.52047	1.91428	NA	1.88054	1.8002	1.58578	1.97261	0.947671	1.46093	0.780038	1.79103	0.473749	1.84599	1.84498	1.58121	1.7777	1.93537	2.1977	1.97851	1.58298	1.6323	1.24528	1.42725	1.95439	2.04156	1.43551	NA	1.88182	1.88448	1.92461
818	CD4- CD8- T Cell CD57lo Ki67lo CD38hi	CD123	-0.388604	0.162373	0.985985	-0.388604	0.659732	0.469722	0.445623	NA	NA	NA	2.1892	NA	NA	0.621143	0.445561	NA	0.899192	NA	NA	3.16774	0.581851	0.540241	0.521787	0.460564	0.631965	0.413827	0.981904	NA	NA	0.996912	1.03595	0.560813	0.630716	0.765766	0.852918	1.15567
912	CD4+ CD8+ T Cell CD57hi	JAK2	0.208464	0.162152	0.985985	0.208464	1.40965	NA	1.44366	1.36828	1.60057	1.69026	1.60657	1.73224	1.67591	0.612318	NA	NA	NA	1.4546	1.79739	1.43043	1.78335	NA	1.39983	1.64857	1.80481	1.7839	NA	1.45384	2.28582	NA	NA	NA	NA	2.28454	1.22129	1.27025
2547	CD8+ T Cell (Naive) CD57lo PD_1hi	PD_1	-0.204416	0.161878	0.985985	-0.204416	3.03194	2.92783	3.55004	3.21534	3.02365	3.04957	NA	3.43901	3.03642	2.88612	3.01331	3.82664	4.24616	3.29596	3.33474	3.1691	3.13345	3.17671	3.32429	3.21836	3.20259	NA	NA	2.3184	2.72809	3.32795	2.74786	2.95469	3.616	3.44254	2.29267	3.4307
2946	CM-_unassigned CD57lo CD45RAlo T_bethi	IL_7Ra	1.11595	0.16179	0.985985	1.11595	NA	NA	NA	NA	NA	NA	NA	NA	NA	NA	0.217776	NA	NA	NA	NA	1.33393	NA	NA	2.30018	2.41437	NA	NA	NA	NA	NA	NA	NA	NA	0.366765	NA	NA	2.48591
3771	Monocyte (CD14- CD16+) CD45RAlo HLA_DRlo CD11chi	TIM_3	0.533153	0.16158	0.985985	0.533153	NA	NA	0.8574	0.134965	NA	2.20692	NA	1.38913	NA	NA	2.08742	0.855332	NA	NA	NA	NA	NA	NA	2.43221	0.647301	NA	NA	1.78204	2.45742	0.984798	2.05004	1.49846	NA	NA	1.60337	2.63949	NA
3864	Monocyte (CD14+ CD16-) Ki67lo P90RSKhi c_Casp3hi	CD45RA	0.777097	0.162448	0.985985	0.777097	NA	1.60585	3.71285	NA	3.70785	1.89383	3.78971	0.527965	NA	1.6668	1.48697	NA	NA	2.57932	3.01405	NA	3.5916	NA	4.7644	1.87728	4.37467	2.04969	3.3833	NA	2.18838	NA	NA	NA	NA	NA	NA	NA
4172	Monocyte (CD14+ CD16+) CD45RAlo CD11bhi DNMT3Alo	p16	0.478189	0.162588	0.985985	0.478189	NA	1.10811	1.26	0.638803	0.897604	1.19583	0.824901	NA	NA	1.14924	0.392317	0.392147	NA	1.44165	NA	NA	0.65858	NA	1.23882	3.35715	0.931071	NA	1.49794	NA	NA	NA	NA	0.765933	NA	NA	NA	NA
4998	Root_unassigned CD3lo CD33hi CD14lo	CD11c	0.3447	0.161323	0.985985	0.3447	NA	2.37831	NA	4.24576	NA	NA	2.84087	4.05358	3.79453	2.61104	4.01476	4.26571	4.10327	4.14237	3.97293	NA	4.54018	3.61517	4.32	4.12221	NA	4.63038	4.31712	3.79594	3.35064	2.86417	3.88198	4.20864	3.93994	4.87613	3.81091	NA
5039	Root_unassigned CD3lo CD33lo	CD19	-1.19314	0.162915	0.986507	-1.19314	4.89381	4.73989	NA	NA	NA	NA	NA	2.23882	4.83222	4.6559	4.59815	NA	0.737422	NA	0.673819	5.00508	NA	0.562592	0.510693	0.481428	NA	NA	4.88398	4.77227	3.56397	4.97096	0.584652	1.0114	0.265706	0.58993	4.45758	4.59811
1390	CD4+ T Cell (EMRA) IL_7Rahi PD_1lo CD25hi	DNMT3A	0.219347	0.163713	0.988817	0.219347	NA	NA	NA	2.93783	NA	NA	3.22818	NA	3.80697	NA	3.15812	3.45311	3.13068	3.06344	3.11014	3.01324	3.07562	3.91979	NA	3.32821	NA	NA	NA	NA	NA	3.17957	NA	3.85087	2.96798	3.10606	3.79028	3.65745
1925	CD41+ TOP2blo CD123lo CD45lo	c_Casp3	0.0884814	0.163582	0.988817	0.0884814	0.32103	0.401845	0.323988	0.5006	0.685238	0.387313	0.550774	0.686818	0.504763	0.401804	0.446048	0.435943	0.638406	0.76872	0.617545	0.428045	0.416897	0.784568	0.838684	0.587813	0.519633	0.430336	0.546565	0.613053	0.499809	0.718421	0.362287	0.424573	0.292481	0.790967	0.93145	0.757047
4094	Monocyte (CD14+ CD16+) CD45RAhi CD11blo DNMT3Alo	JAK2	0.38619	0.163886	0.988817	0.38619	0.993468	2.01534	NA	1.29214	NA	NA	1.59747	NA	NA	0.795375	NA	0.758645	NA	1.8667	NA	NA	NA	1.96731	1.45159	NA	1.83085	NA	NA	NA	NA	1.62023	NA	NA	NA	NA	NA	NA
98	B Cell (CD27-) Ki67lo CD38hi DNMT3Alo	JAK2	0.464663	0.16538	0.989444	0.464663	NA	NA	NA	NA	NA	NA	NA	NA	NA	NA	0.763536	NA	NA	NA	NA	NA	1.15324	1.54056	1.39868	1.2864	1.33665	1.81376	1.41047	0.762377	0.827952	NA	0.693128	0.889493	1.18806	1.34921	1.40678	1.3662
120	B Cell (CD27-) Ki67lo CD38lo DNMT3Ahi	CD27	0.21776	0.165785	0.989444	0.21776	0.738857	1.35077	1.10379	1.82451	1.56003	1.34443	1.06662	1.5433	1.54803	0.868274	1.03653	1.74361	1.35346	1.43686	1.50663	1.12695	2.09825	2.04492	1.89039	1.90536	1.68488	2.3924	NA	0.77434	1.10234	1.10984	0.844643	1.22923	0.797737	2.16233	1.43573	1.62462
847	CD4- CD8- T Cell CD57lo Ki67lo CD38hi	TET2	0.0937819	0.164939	0.989444	0.0937819	0.717127	0.957994	0.82639	NA	NA	NA	0.79688	NA	NA	0.777861	0.699166	NA	1.00083	NA	NA	1.06879	0.804248	1.1718	1.04464	0.931948	1.01843	0.86977	0.955784	NA	NA	1.00371	0.938383	0.704322	0.823825	1.05472	0.976802	0.993373
1336	CD4+ T Cell (EMRA) IL_7Rahi PD_1hi	CD123	0.230726	0.165802	0.989444	0.230726	NA	NA	NA	NA	1.12627	NA	NA	0.870866	0.938666	0.611885	NA	NA	NA	NA	NA	0.592281	NA	0.987943	NA	0.513089	0.8181	NA	1.21836	0.764785	NA	NA	1.42006	NA	NA	1.27916	1.35358	1.17339
1372	CD4+ T Cell (EMRA) IL_7Rahi PD_1lo CD25hi	CD11c	-0.164038	0.165322	0.989444	-0.164038	NA	NA	NA	2.35616	NA	NA	2.81487	NA	2.74472	NA	2.80139	2.67785	2.88083	2.92059	2.81869	2.81254	2.27586	2.19341	NA	2.26268	NA	NA	NA	NA	NA	3.02697	NA	2.66352	2.64611	2.82317	2.75953	2.70004
1467	CD4+ T Cell (EMRA) IL_7Ralo PD_1hi	JAK2	0.121393	0.165127	0.989444	0.121393	1.30496	1.61155	NA	1.62918	1.26543	1.33142	1.01676	1.39541	1.3782	NA	NA	1.40191	NA	1.40285	1.32623	1.66376	1.46763	1.63031	NA	1.7086	1.42687	1.34665	1.24912	1.30755	1.10233	1.64179	1.89114	1.24832	1.86697	1.50133	1.75607	1.5858
3950	Monocyte (CD14+ CD16-) Ki67lo P90RSKlo c_Casp3hi	p16	-0.228198	0.165956	0.989444	-0.228198	0.938348	0.961829	0.691946	2.50561	0.968884	NA	NA	NA	NA	0.982413	1.02955	1.12747	NA	1.22849	1.06155	NA	0.982399	0.835543	0.970995	NA	0.88403	0.638614	1.25611	0.550523	0.922181	1.32037	0.541753	0.638041	NA	1.31895	1.11881	NA
3978	Monocyte (CD14+ CD16-) Ki67lo P90RSKlo c_Casp3lo	CD68	0.0985564	0.164626	0.989444	0.0985564	0.413664	0.362817	0.300381	0.400868	0.309115	0.346478	0.308692	NA	NA	0.568544	0.329601	0.496753	NA	0.534836	0.602584	NA	0.343474	0.450695	0.324561	0.288298	0.332692	0.255272	0.437909	0.598687	0.533113	0.704456	0.876466	0.557322	NA	0.744865	0.73537	NA
4249	Monocyte (CD14+ CD16+) CD45RAlo CD11blo DNMT3Alo	PD_1	-0.177887	0.165069	0.989444	-0.177887	0.519606	NA	0.353216	0.0945366	0.252167	0.244508	0.690189	0.481092	NA	0.255311	NA	0.473362	NA	0.486768	0.835368	NA	0.185642	NA	0	0.217548	NA	NA	NA	NA	NA	0.608557	0.228874	NA	NA	NA	NA	NA
4779	NKT Cell CD57lo CD8ahi CD38hi	CD16	-0.680521	0.165112	0.989444	-0.680521	NA	NA	NA	0.928235	NA	NA	3.87679	0.804147	NA	3.13205	3.09192	3.62771	2.11735	2.86184	NA	2.38651	2.87006	NA	2.9253	NA	0.683232	0.697529	NA	NA	0.651232	NA	1.88479	3.00664	1.49341	2.48968	NA	NA
2058	CD8+ T Cell (Central Memory) Ki67lo CD57lo PD_1hi	IL_7Ra	-0.264845	0.166261	0.990089	-0.264845	0.703163	1.39475	0.717845	1.57308	1.41025	1.18928	1.37549	2.36288	1.93279	1.88619	1.06962	1.4566	2.56618	2.12895	1.96238	2.56049	0.951787	1.6325	1.53545	0.984333	1.00076	0.889044	1.20228	1.36548	1.00212	2.21502	0.895643	0.973961	1.2208	1.82221	2.16192	2.19913
1734	CD4+ T Cell (Naive) CD25lo IL_7Ralo TET2lo	T_bet	0.162371	0.166637	0.991153	0.162371	0.353081	0.432049	0.287174	0.421156	0.39479	0.389411	0.493756	1.6169	0.546004	0.395634	0.433696	0.609615	0.58872	0.539245	0.537038	0.691703	0.471363	0.532318	0.432867	0.458962	0.503434	0.431565	0.654569	1.33638	1.48901	0.795303	0.422935	0.5221	0.393175	0.898748	0.847782	1.13739
64	B Cell (CD27-) Ki67lo CD38hi DNMT3Ahi	p_P90RSK	0.115335	0.167356	0.992221	0.115335	0.917804	0.959545	0.364381	1.06798	1.3144	1.06209	1.18502	1.42974	1.08168	0.853923	1.2018	0.903757	1.27793	1.18831	1.13269	1.14226	1.18043	1.28119	1.23633	1.10837	1.21855	1.60368	NA	1.23985	0.929646	1.07496	0.79047	1.14497	0.97035	1.27276	1.31481	1.37926
641	B Cell (Plasmablast) p16lo Ki67hi c_Casp3lo	CD38	0.449968	0.167408	0.992221	0.449968	5.57081	6.4721	6.27248	6.21888	6.02565	5.88016	3.88837	6.23538	6.29794	1.9783	6.05109	6.01094	NA	6.07445	5.90748	5.86656	5.68564	5.8322	6.57534	6.56252	6.2971	6.08455	6.05802	5.24621	NA	6.38731	5.53484	6.36931	5.48448	6.61224	5.97684	6.7935
4690	NK Cell (CD56+ CD16+) CD57lo Ki67lo c_Casp3lo	p16	0.119165	0.167278	0.992221	0.119165	0.548339	0.733874	0.515911	0.838467	0.64472	0.581357	0.869036	0.944088	0.79387	0.900796	0.751407	0.910825	1.21106	1.01718	1.16612	1.14074	0.855614	0.795994	0.870191	0.815735	0.676751	0.39725	1.22174	NA	0.946661	0.993714	1.28582	0.947628	1.1063	1.18287	1.27198	1.13903
4	B Cell (CD27-) Ki67hi	CD123	0.260647	0.355949	0.993137	0.260647	NA	2.55046	2.59638	1.50229	3.73665	2.44336	2.51319	1.37844	1.35515	0.49064	NA	2.01778	1.94676	2.43173	1.43774	0.761964	2.33152	2.97461	2.21288	2.17684	3.31566	2.46878	1.92953	0.726866	0.846105	2.09269	2.98634	1.88715	2.37915	2.20341	1.67778	3.00394
6	B Cell (CD27-) Ki67hi	CD16	-0.248918	0.248962	0.993137	-0.248918	NA	0.731038	1.34442	0.615244	0.533508	1.13468	1.45371	0.762172	0.614584	0.466425	NA	3.72671	0.686454	0.521035	0.597902	0.689641	0.680182	0.754687	0.617609	0.908662	0.849259	0.581238	0.652787	0.613758	0.635866	0.764158	0.981573	0.672025	1.26558	0.874375	0.557045	0.468526
7	B Cell (CD27-) Ki67hi	CD19	-0.136012	0.353205	0.993137	-0.136012	NA	4.87151	4.95153	5.02904	4.58662	4.79988	5.24183	4.93114	4.90977	3.93203	NA	4.82012	4.43793	4.87407	4.76987	4.8523	5.0916	4.83451	4.93574	4.98985	5.0121	4.62347	5.0687	3.43555	3.68642	4.87002	4.57163	4.76166	4.46254	4.76738	4.62874	4.66406
10	B Cell (CD27-) Ki67hi	CD3	-0.0776292	0.43809	0.993137	-0.0776292	NA	1.24353	1.39268	1.1161	1.66849	1.23117	1.08255	1.266	1.25059	0.680947	NA	1.23144	0.810938	1.39041	1.26521	1.60386	1.72277	1.1863	1.0268	1.38572	1.38334	1.22374	1.08851	0.711409	1.05229	0.939684	0.694743	0.980654	1.15431	1.53982	1.07381	1.28995
11	B Cell (CD27-) Ki67hi	CD33	-0.074466	0.327317	0.993137	-0.074466	NA	0.401271	0.402468	0.414532	0.421526	0.475907	0.666989	0.802195	0.605393	0.445077	NA	0.60473	0.638074	0.734806	0.530578	1.11452	0.645141	0.511993	0.379052	0.538301	0.556298	0.391626	0.563914	0.554848	0.499257	0.757833	0.144627	0.466143	0.0811845	0.724564	0.670904	0.760646
13	B Cell (CD27-) Ki67hi	CD4	-0.0787993	0.317968	0.993137	-0.0787993	NA	1.06441	1.16846	1.34379	1.01858	1.17709	1.20658	1.31182	1.31421	0.81093	NA	1.19228	1.31521	1.41213	1.2489	1.09056	1.37307	1.35284	0.991913	0.97887	1.25655	1.17631	1.16563	0.935767	0.636167	1.19568	0.677465	0.982299	1.12013	1.54825	1.21813	1.18724
15	B Cell (CD27-) Ki67hi	CD45	0.102232	0.345835	0.993137	0.102232	NA	4.48241	5.01236	4.59186	4.50885	4.59726	5.19964	5.11627	5.04215	4.53823	NA	5.37577	4.82455	5.14607	4.80928	4.85422	4.87206	4.67514	4.79076	4.93043	4.76186	4.62105	5.23185	4.67471	4.42786	5.09922	5.22212	5.2018	5.37758	5.16638	4.98681	5.42342
21	B Cell (CD27-) Ki67hi	DNMT3A	-0.106826	0.211112	0.993137	-0.106826	NA	2.90687	2.97888	2.66051	2.89469	2.92406	3.07093	3.07995	3.00399	2.75978	NA	3.67728	2.80241	2.94402	2.73267	2.64448	3.02266	2.91201	2.94632	2.81658	2.96369	2.67105	2.76482	2.47357	2.38446	2.94131	2.66376	2.8485	2.95338	2.93796	2.87794	3.06194
26	B Cell (CD27-) Ki67hi	p_JAK2	-0.179683	0.300428	0.993137	-0.179683	NA	0.706799	1.11577	0.59628	0.524024	0.683148	0.606829	0.626241	0.818183	0.639984	NA	2.99941	0.810153	0.818477	0.773548	0.520929	0.467379	0.957393	0.662215	0.746427	0.561017	1.13877	0.721776	0.054952	0.611757	0.809189	0.395296	0.507942	1.1385	0.942096	0.807882	0.590801
28	B Cell (CD27-) Ki67hi	p16	-0.237155	0.447158	0.993137	-0.237155	NA	1.34291	1.35011	1.1216	0.892397	1.55589	1.01823	1.4684	1.24784	0.717829	NA	5.65755	1.65404	1.53643	1.40977	0.906548	0.895937	1.94753	1.13628	1.14587	0.969364	1.70261	1.08654	0.915173	1.04263	1.69155	1.07276	1.12194	1.72014	1.912	1.39859	1.45182
33	B Cell (CD27-) Ki67hi	TET2	-0.249053	0.279042	0.993137	-0.249053	NA	1.3127	1.11291	1.43514	1.10801	1.21374	1.21675	1.14226	1.16821	0.571399	NA	4.43958	1.48509	1.41556	1.36725	1.10072	1.43065	1.77525	1.15693	1.31098	1.28186	1.40185	1.22727	1.06704	0.919574	1.24713	0.788008	0.936948	0.878301	1.22433	1.2163	1.11194
37	B Cell (CD27-) Ki67hi	Tyro3	-0.0953437	0.30567	0.993137	-0.0953437	NA	3.58932	3.63687	3.89134	3.43633	3.34344	3.26464	3.1685	3.22367	3.10996	NA	3.49547	3.25744	3.14765	3.29315	3.48118	3.52457	3.7406	3.30937	3.72921	3.42215	3.46073	3.13547	3.03635	3.11951	3.21153	3.00062	2.80295	3.056	3.56633	3.2238	3.23697
42	B Cell (CD27-) Ki67lo CD38hi DNMT3Ahi	CD14	0.186207	0.186665	0.993137	0.186207	1.5696	2.008	1.14802	2.14238	2.01101	1.69097	1.87072	1.9729	1.96624	1.26351	1.48482	1.53983	2.03093	2.13169	1.83898	2.31398	2.14902	2.43742	1.99491	2.52342	2.24347	2.73897	NA	1.41728	1.37644	1.94222	1.22542	1.63132	1.70829	2.18869	2.23265	2.15568
46	B Cell (CD27-) Ki67lo CD38hi DNMT3Ahi	CD27	0.159615	0.230343	0.993137	0.159615	0.756932	1.4076	1.06018	1.71492	1.44501	1.17214	1.07634	1.52253	1.47557	0.789361	1.04831	1.5922	1.35606	1.4527	1.52919	1.10953	1.66996	1.68327	1.4903	1.84518	1.53903	2.21575	NA	0.739444	1.12959	1.14156	0.822642	1.23229	0.95486	2.10049	1.43168	1.62497
48	B Cell (CD27-) Ki67lo CD38hi DNMT3Ahi	CD33	0.0405094	0.352375	0.993137	0.0405094	0.368929	0.385407	0.446357	0.32799	0.463729	0.380519	0.470858	0.600063	0.470752	0.431869	0.491729	0.346739	0.500863	0.556683	0.59116	0.407919	0.489559	0.482291	0.39293	0.390489	0.469311	0.694362	NA	0.49172	0.50474	0.518058	0.369073	0.470421	0.273344	0.662251	0.569283	0.618778
51	B Cell (CD27-) Ki67lo CD38hi DNMT3Ahi	CD41	0.160799	0.179896	0.993137	0.160799	1.45293	1.57927	1.50854	1.5172	1.66129	1.31961	2.32901	2.14767	1.73629	1.61095	1.37096	1.49884	1.86146	1.72185	1.73549	1.73391	1.91423	2.08166	2.1095	1.93753	1.75016	2.63404	NA	1.54401	1.21478	2.03144	1.11549	1.55522	1.72216	2.01313	1.73202	2.16779
55	B Cell (CD27-) Ki67lo CD38hi DNMT3Ahi	CD57	0.0736216	0.230179	0.993137	0.0736216	0.134305	0.180028	0.0857986	0.233847	0.168926	0.237406	0.193489	0.328004	0.336533	0.188759	0.167427	0.102861	0.266914	0.199424	0.291653	0.247777	0.173227	0.195549	0.191079	0.227679	0.28359	1.01049	NA	0.24109	0.352599	0.28967	0.182632	0.194401	0.0878217	0.303327	0.281191	0.242933
56	B Cell (CD27-) Ki67lo CD38hi DNMT3Ahi	CD68	0.0500188	0.242071	0.993137	0.0500188	0.340031	0.354782	0.370164	0.355499	0.412963	0.379747	0.463633	0.51077	0.489406	0.392459	0.430161	0.213294	0.475359	0.566098	0.560709	0.493302	0.38204	0.487051	0.385771	0.436771	0.405223	0.607063	NA	0.378627	0.414098	0.541019	0.328964	0.423882	0.598878	0.575891	0.615411	0.552446
57	B Cell (CD27-) Ki67lo CD38hi DNMT3Ahi	CD8a	0.0777796	0.369298	0.993137	0.0777796	0.827809	0.810351	0.623803	0.940585	1.1335	0.763619	1.01585	1.20513	1.0377	0.590219	0.931974	1.13965	1.07002	1.32971	1.14238	1.31452	0.970469	1.04358	0.821633	1.0747	1.13369	0.774278	NA	0.78155	1.05949	1.15835	0.734213	1.10287	1.12551	1.63581	1.2186	1.41647
58	B Cell (CD27-) Ki67lo CD38hi DNMT3Ahi	DNMT3A	-0.0685521	0.411375	0.993137	-0.0685521	2.91905	2.88677	2.57434	2.86541	3.28513	3.05801	2.84285	3.34096	3.23173	2.82895	3.05717	3.65522	2.9207	3.06451	3.0198	3.18248	3.09518	3.07599	3.10935	3.04091	2.99942	3.09007	NA	2.47794	2.72425	2.86677	2.82036	2.93563	3.12222	3.05023	3.04589	3.20477
59	B Cell (CD27-) Ki67lo CD38hi DNMT3Ahi	HLA_DR	0.180669	0.265242	0.993137	0.180669	5.8931	5.64833	4.91646	5.71237	6.49775	5.80175	5.40023	5.82295	5.45094	4.45524	5.3517	5.61701	5.19153	5.62283	5.23752	5.57909	6.05239	5.83772	5.35689	5.99764	6.39718	5.99602	NA	4.96483	4.97772	5.01226	5.52822	6.02395	5.70288	6.17214	5.56663	5.80995
60	B Cell (CD27-) Ki67lo CD38hi DNMT3Ahi	IL_7Ra	0.0860247	0.22214	0.993137	0.0860247	0.474213	0.495394	0.118695	0.473483	0.93989	0.507827	0.548303	0.797168	0.528708	0.349689	0.532305	0.461844	0.555471	0.842611	0.594412	0.806406	0.667545	0.622072	0.481989	0.646926	0.705445	0.770386	NA	0.445825	0.350729	0.594782	0.493614	0.758723	0.70719	1.00051	0.72161	0.785298
71	B Cell (CD27-) Ki67lo CD38hi DNMT3Ahi	TIM_3	0.116861	0.234018	0.993137	0.116861	1.06732	1.13053	0.876413	1.48691	1.48296	1.19129	1.57001	1.5756	1.46348	1.00292	1.27874	1.59555	1.51485	1.7698	1.5181	1.48356	1.48547	1.55265	1.31962	1.54571	1.60876	1.45821	NA	1.00475	1.0641	1.55067	1.11198	1.62616	1.54262	2.06681	1.59672	1.85123
78	B Cell (CD27-) Ki67lo CD38hi DNMT3Alo	CD123	-0.510926	0.418453	0.993137	-0.510926	NA	NA	NA	NA	NA	NA	NA	NA	NA	NA	1.95941	NA	NA	NA	NA	NA	0.755446	1.99233	2.19643	1.74668	3.02319	1.19862	1.4856	0.515355	1.27464	NA	1.48907	1.1213	0.828926	1.43534	1.08684	1.57748
79	B Cell (CD27-) Ki67lo CD38hi DNMT3Alo	CD14	0.555076	0.24527	0.993137	0.555076	NA	NA	NA	NA	NA	NA	NA	NA	NA	NA	0.975104	NA	NA	NA	NA	NA	1.74783	2.18558	1.61028	2.14102	2.09675	1.36481	1.99747	1.10768	1.03186	NA	0.817036	0.913999	1.04953	1.67437	1.67529	1.53921
82	B Cell (CD27-) Ki67lo CD38hi DNMT3Alo	CD25	0.164645	0.404276	0.993137	0.164645	NA	NA	NA	NA	NA	NA	NA	NA	NA	NA	0.402706	NA	NA	NA	NA	NA	0.491033	0.636297	0.512842	0.808002	0.571769	0.299408	0.837009	0.428298	0.520643	NA	0.378191	0.419186	0.447711	0.791083	0.638384	0.7304
83	B Cell (CD27-) Ki67lo CD38hi DNMT3Alo	CD27	0.38632	0.401616	0.993137	0.38632	NA	NA	NA	NA	NA	NA	NA	NA	NA	NA	1.00071	NA	NA	NA	NA	NA	1.52381	1.66698	1.4814	1.55848	1.57498	2.32698	1.21321	0.722512	0.95367	NA	0.837858	1.18969	0.785419	2.02356	1.3902	1.55665
86	B Cell (CD27-) Ki67lo CD38hi DNMT3Alo	CD38	0.363315	0.348019	0.993137	0.363315	NA	NA	NA	NA	NA	NA	NA	NA	NA	NA	4.2691	NA	NA	NA	NA	NA	4.26432	4.56255	4.98471	4.75231	4.77234	5.372	5.15849	4.03076	4.69637	NA	4.78303	4.43755	4.41817	4.65111	4.03726	4.56519
88	B Cell (CD27-) Ki67lo CD38hi DNMT3Alo	CD41	0.469275	0.247782	0.993137	0.469275	NA	NA	NA	NA	NA	NA	NA	NA	NA	NA	0.846111	NA	NA	NA	NA	NA	1.60202	1.423	1.49128	1.36033	1.26326	1.39063	1.95287	1.17287	0.876218	NA	0.630926	0.95683	0.919366	1.4769	1.14541	2.06888
99	B Cell (CD27-) Ki67lo CD38hi DNMT3Alo	Ki67	0.604578	0.41203	0.993137	0.604578	NA	NA	NA	NA	NA	NA	NA	NA	NA	NA	0.817814	NA	NA	NA	NA	NA	0.712279	1.19118	1.5474	1.54963	1.36382	3.79807	1.93532	0.903473	1.15629	NA	0.850723	1.37186	1.05965	1.40768	0.93302	1.55549
100	B Cell (CD27-) Ki67lo CD38hi DNMT3Alo	p_JAK2	0.145977	0.36892	0.993137	0.145977	NA	NA	NA	NA	NA	NA	NA	NA	NA	NA	0.414112	NA	NA	NA	NA	NA	0.549845	0.555748	0.512036	0.533282	0.509963	0.512555	0.672989	0.736261	0.564502	NA	0.454177	0.555725	0.232795	0.620312	0.675179	0.715966
101	B Cell (CD27-) Ki67lo CD38hi DNMT3Alo	p_P90RSK	0.258827	0.279356	0.993137	0.258827	NA	NA	NA	NA	NA	NA	NA	NA	NA	NA	0.796812	NA	NA	NA	NA	NA	0.790963	1.2511	1.24205	0.981885	0.832506	0.867963	1.34311	0.849299	0.856831	NA	0.825686	1.17615	0.963291	1.27708	1.34725	1.22941
107	B Cell (CD27-) Ki67lo CD38hi DNMT3Alo	TET2	0.201946	0.399132	0.993137	0.201946	NA	NA	NA	NA	NA	NA	NA	NA	NA	NA	0.754994	NA	NA	NA	NA	NA	0.706526	1.26566	0.958663	0.794303	1.03389	1.20605	1.10185	0.70042	0.687354	NA	0.930025	0.794621	0.698824	1.04684	1.16138	1.26771
108	B Cell (CD27-) Ki67lo CD38hi DNMT3Alo	TIM_3	0.332258	0.310148	0.993137	0.332258	NA	NA	NA	NA	NA	NA	NA	NA	NA	NA	0.748071	NA	NA	NA	NA	NA	1.27005	1.23969	1.01251	1.19378	1.35681	0.555823	1.52465	0.719624	0.828784	NA	0.684467	0.931843	0.853075	1.52653	1.12558	1.38172
113	B Cell (CD27-) Ki67lo CD38lo DNMT3Ahi	CD11b	0.0971876	0.279109	0.993137	0.0971876	0.824922	0.928198	0.723837	0.957616	0.963535	0.790789	0.778835	0.788331	0.796627	0.637713	0.747369	1.19649	0.789204	1.01516	0.90759	1.04716	1.33294	1.06682	1.20521	1.35043	1.48653	0.710177	NA	0.537845	0.771674	0.828262	0.460647	1.03768	0.583682	1.21699	0.912813	0.981143
115	B Cell (CD27-) Ki67lo CD38lo DNMT3Ahi	CD123	0.167367	0.442348	0.993137	0.167367	0.614036	0.913851	0.376419	0.692033	2.84048	0.575664	0.950881	0.574204	0.580717	0.995076	2.07469	0.812858	0.889548	0.809851	0.796195	0.74742	0.903184	1.76095	1.06801	1.24997	2.68797	0.755251	NA	0.288813	0.380724	1.27415	1.14297	0.861777	1.79294	1.01604	0.858104	0.760825
118	B Cell (CD27-) Ki67lo CD38lo DNMT3Ahi	CD19	0.230616	0.189292	0.993137	0.230616	4.97421	4.96122	5.02593	5.13649	5.19909	5.1397	5.09613	5.07834	4.98993	4.70629	4.85275	4.73108	4.8216	4.84402	4.72158	4.77861	5.82058	4.98808	5.09388	6.21096	6.06877	5.32552	NA	4.01291	4.32125	4.94365	4.92064	6.3186	4.5135	4.7409	5.02376	5.27214
129	B Cell (CD27-) Ki67lo CD38lo DNMT3Ahi	CD57	0.040893	0.326635	0.993137	0.040893	0.139095	0.155805	0.142154	0.192231	0.159114	0.240459	0.239498	0.407119	0.347003	0.294476	0.178214	0.167864	0.249969	0.24526	0.309106	0.311104	0.235181	0.196117	0.309688	0.268576	0.359623	0.456666	NA	0.27633	0.47034	0.286585	0.134983	0.213125	0.0922283	0.295104	0.28078	0.280385
130	B Cell (CD27-) Ki67lo CD38lo DNMT3Ahi	CD68	0.0429936	0.354578	0.993137	0.0429936	0.368394	0.41216	0.307206	0.497731	0.409569	0.396467	0.482744	0.528138	0.495519	0.411316	0.416909	0.4738	0.586078	0.578353	0.599264	0.551217	0.522931	0.559765	0.590096	0.515089	0.535266	0.297747	NA	0.58502	0.469371	0.566932	0.578952	0.49063	0.155296	0.659417	0.613152	0.550424
134	B Cell (CD27-) Ki67lo CD38lo DNMT3Ahi	IL_7Ra	0.11609	0.179735	0.993137	0.11609	0.539349	0.522095	0.269002	0.52693	0.585589	0.395547	0.570173	0.482043	0.568127	0.477634	0.565478	1.05434	0.524144	0.790028	0.640383	0.774904	0.888266	0.538313	1.10907	0.605247	1.08519	0.323492	NA	0.411516	0.499895	0.631691	0.72644	1.18229	0.314201	0.860216	0.568985	0.701945
139	B Cell (CD27-) Ki67lo CD38lo DNMT3Ahi	p16	0.0933209	0.179715	0.993137	0.0933209	0.716507	0.952221	0.598598	1.05689	0.715879	0.754484	0.97513	0.908299	0.885898	0.875042	0.92884	0.678776	1.11235	1.04512	0.958936	1.18698	1.35163	0.976856	1.17183	1.07339	1.19821	0.697865	NA	0.649635	0.980787	1.04621	0.834125	0.919699	0.749794	1.10936	1.09699	0.996506
141	B Cell (CD27-) Ki67lo CD38lo DNMT3Ahi	P90RSK	0.114156	0.324436	0.993137	0.114156	1.93693	2.24134	2.28856	2.61858	2.22005	2.16947	2.00115	2.17356	2.17957	2.23679	1.96967	2.095	2.13843	2.06156	2.20072	3.06199	2.48562	2.53379	2.91577	2.78947	2.87528	2.04873	NA	2.10908	2.21276	2.1327	2.11677	2.28073	1.51431	2.37608	2.45777	2.23227
144	B Cell (CD27-) Ki67lo CD38lo DNMT3Ahi	TET2	0.0763025	0.268381	0.993137	0.0763025	0.980727	1.11419	0.869665	1.21002	1.13354	1.08041	1.01648	1.09237	1.13317	0.891131	0.964935	0.993493	1.19742	1.17293	1.13539	1.16939	1.2872	1.39043	1.50641	1.31098	1.41169	1.04746	NA	0.845394	0.964769	1.22192	0.639831	1.03744	0.945581	1.23515	1.19601	1.18735
145	B Cell (CD27-) Ki67lo CD38lo DNMT3Ahi	TIM_3	0.0957935	0.382853	0.993137	0.0957935	1.10839	1.29342	0.834538	1.35943	1.31766	1.12415	1.363	1.39972	1.39765	1.06724	1.31457	1.83519	1.2767	1.64042	1.50822	1.59064	1.69564	1.46691	1.60649	1.58387	1.80076	1.14654	NA	0.891505	1.08647	1.42222	1.09406	1.76079	0.748097	1.8829	1.58679	1.75536
150	B Cell (CD27-) Ki67lo CD38lo DNMT3Alo	CD11b	-0.053964	0.278166	0.993137	-0.053964	0.572861	0.688831	0.858071	0.84636	0.701553	0.587052	0.587813	0.582476	0.612991	0.53375	0.509041	0.7207	0.561207	0.746927	0.623894	0.834109	NA	0.640944	0.556019	0.875584	0.747445	0.434507	0.640281	0.502737	0.649404	0.601836	0.559057	0.442605	0.479957	0.783772	0.5762	0.607348
152	B Cell (CD27-) Ki67lo CD38lo DNMT3Alo	CD123	0.170205	0.425783	0.993137	0.170205	0.615856	0.905707	0.828514	0.655566	2.83329	0.618511	0.911233	0.518934	0.541418	0.627808	1.86872	0.980033	0.714547	0.741835	0.784437	0.750445	NA	1.46919	1.24025	1.00414	2.54308	1.01894	0.706689	0.374453	0.422066	1.36556	2.12751	0.517889	1.27589	0.9656	0.812509	0.675105
153	B Cell (CD27-) Ki67lo CD38lo DNMT3Alo	CD14	-0.126108	0.427174	0.993137	-0.126108	1.09783	1.72958	2.79406	2.30227	1.40084	1.36184	1.29827	1.43331	1.52219	1.11685	1.01802	1.58531	1.28822	1.57066	1.62676	1.86904	NA	1.66486	1.19471	2.59611	1.28352	1.57139	1.95243	0.840375	1.10725	1.37382	0.946138	1.15563	1.45144	1.64605	1.37493	1.40132
154	B Cell (CD27-) Ki67lo CD38lo DNMT3Alo	CD16	-0.0729286	0.426284	0.993137	-0.0729286	0.523416	0.5984	1.83221	0.827804	0.642965	0.538595	0.542338	0.579559	0.579534	0.516557	0.592852	0.702801	0.598856	0.579495	0.551354	0.599265	NA	0.686163	0.789938	0.472333	0.655969	0.502797	0.606457	0.59519	0.415867	0.583738	0.377647	0.881673	0.430836	0.637974	0.705886	0.694236
156	B Cell (CD27-) Ki67lo CD38lo DNMT3Alo	CD25	-0.0530726	0.429943	0.993137	-0.0530726	0.390397	0.519187	0.375793	0.980694	0.492782	0.523927	0.61987	0.753724	0.582932	0.436338	0.458559	0.4474	0.660576	0.65825	0.662668	0.630937	NA	0.538051	0.264729	0.888195	0.375579	0.360309	0.706533	0.443129	0.359481	0.543798	0.30837	0.395011	0.501063	0.737056	0.547195	0.854821
157	B Cell (CD27-) Ki67lo CD38lo DNMT3Alo	CD27	0.188614	0.191973	0.993137	0.188614	0.718967	1.37912	0.823368	1.81295	1.56471	1.29049	1.02725	1.49411	1.46266	0.786025	0.990094	1.43588	1.3017	1.37305	1.42334	1.08113	NA	1.87742	1.54824	1.96874	1.61685	2.37045	1.19905	0.729032	1.12069	1.07686	0.831131	1.1134	1.07728	2.05589	1.38151	1.57971
158	B Cell (CD27-) Ki67lo CD38lo DNMT3Alo	CD3	-0.0706095	0.211555	0.993137	-0.0706095	0.537757	0.563378	0.944908	0.74342	0.705839	0.572487	0.676453	0.73584	0.656687	0.677614	0.589818	0.87057	0.658027	0.866279	0.751028	0.755697	NA	0.692337	0.55909	0.85859	0.41704	0.498508	0.817932	0.611709	0.870462	0.634473	0.446555	0.470361	0.448682	0.861207	0.637348	0.715753
166	B Cell (CD27-) Ki67lo CD38lo DNMT3Alo	CD57	0.0401524	0.308373	0.993137	0.0401524	0.128139	0.156907	0.147377	0.232139	0.140918	0.240108	0.1877	0.373988	0.32335	0.252936	0.174534	0.138658	0.247225	0.233903	0.283676	0.371856	NA	0.178433	0.172286	0.359366	0.264967	0.365956	0.273485	0.37195	0.388592	0.255033	0.184904	0.12491	0.178897	0.338615	0.265097	0.286121
167	B Cell (CD27-) Ki67lo CD38lo DNMT3Alo	CD68	-0.0321236	0.439865	0.993137	-0.0321236	0.232106	0.290712	0.452316	0.381392	0.283171	0.267809	0.334488	0.37498	0.364147	0.318499	0.283933	0.284458	0.38243	0.43105	0.421821	0.555268	NA	0.26045	0.127067	0.334086	0.231198	0.303743	0.481253	0.339373	0.270722	0.367701	0.178562	0.282334	0.422344	0.40984	0.383305	0.431086
168	B Cell (CD27-) Ki67lo CD38lo DNMT3Alo	CD8a	0.0599835	0.385388	0.993137	0.0599835	0.666926	0.752036	0.589804	0.817748	0.952065	0.669152	0.917166	0.944695	0.881147	0.605207	0.777066	1.21029	0.792691	1.12266	0.957387	0.995455	NA	0.789569	0.884771	1.04961	0.916248	0.809068	0.959835	0.812002	0.923862	0.917783	0.765819	0.839735	0.547378	1.36026	0.977817	1.14427
171	B Cell (CD27-) Ki67lo CD38lo DNMT3Alo	IL_7Ra	-0.521267	0.284397	0.993137	-0.521267	0.336709	0.377087	8.04514	0.510937	0.374628	0.319749	0.429846	0.392348	0.425046	0.358786	0.373744	0.448757	0.376838	0.597613	0.469376	0.526227	NA	0.310489	0.404445	0.426988	0.406778	0.187853	0.475778	0.329765	0.199181	0.444285	0.196399	0.341633	0.404319	0.581806	0.420091	0.516335
175	B Cell (CD27-) Ki67lo CD38lo DNMT3Alo	p_P90RSK	0.0971651	0.289249	0.993137	0.0971651	1.01552	0.969519	0.855375	1.09115	1.09062	1.13887	1.21045	1.37924	1.26168	0.982375	1.0895	1.08142	1.2522	1.32548	1.31388	0.942423	NA	0.970931	0.764972	1.38255	1.50918	0.798695	1.35282	1.77911	1.49652	1.28826	0.668911	1.06116	1.04741	1.47108	1.37038	1.37022
179	B Cell (CD27-) Ki67lo CD38lo DNMT3Alo	PD_1	-0.064649	0.194392	0.993137	-0.064649	0.288405	0.346052	0.216496	0.544358	0.367455	0.309798	0.489787	0.50526	0.479289	0.408033	0.414383	0.66627	0.444774	0.633078	0.522397	0.62575	NA	0.296822	0.43903	0.425183	0.406756	0.345186	0.573925	0.224227	0.356038	0.467199	0.264414	0.34002	0.275704	0.590197	0.42515	0.408148
181	B Cell (CD27-) Ki67lo CD38lo DNMT3Alo	TET2	-0.26311	0.303064	0.993137	-0.26311	0.86378	0.961046	4.8554	1.05302	1.04102	0.864899	0.930387	1.09167	0.994153	0.651443	0.841413	0.957183	1.08047	1.00108	1.04171	1.06653	NA	0.941125	0.690705	1.27737	1.13767	0.745845	0.964079	0.955774	0.766626	1.08517	0.596564	0.875792	0.757568	1.20327	0.996755	1.14831
182	B Cell (CD27-) Ki67lo CD38lo DNMT3Alo	TIM_3	-0.10326	0.2426	0.993137	-0.10326	0.629691	0.85442	1.4248	1.32083	0.867496	0.746382	0.948173	1.01039	0.970931	0.764643	0.770748	0.999922	0.82393	1.20591	1.11465	1.28387	NA	0.716602	0.610299	1.46219	0.757817	0.615251	1.14004	0.718565	0.914824	0.919076	0.786027	0.656075	0.862799	1.28017	0.843821	0.920782
196	B Cell (CD27+)_unassigned Ki67hi p16hi	CD33	-0.241287	0.348899	0.993137	-0.241287	NA	0.310416	0.197763	0.0613023	NA	0.123145	NA	0.156391	0.283578	0.840669	NA	0.428366	0.366452	0.128469	2.36038	NA	NA	0.549985	0.227582	0.26848	0.528596	0.0816677	NA	0	0	NA	NA	NA	NA	NA	NA	NA
208	B Cell (CD27+)_unassigned Ki67hi p16hi	IL_7Ra	0.327036	0.3393	0.993137	0.327036	NA	0.749129	1.85622	0.448174	NA	0.482731	NA	0.462428	0.112455	1.49095	NA	0.329324	0.0198332	0.334978	1.03037	NA	NA	0.895263	2.66005	0.686765	1.70652	0.824347	NA	0.143466	0.0288529	NA	NA	NA	NA	NA	NA	NA
210	B Cell (CD27+)_unassigned Ki67hi p16hi	Ki67	0.515323	0.376473	0.993137	0.515323	NA	5.99217	5.23065	5.26405	NA	5.55339	NA	5.30972	5.30944	1.24648	NA	4.4137	5.57192	4.94984	4.82327	NA	NA	6.45861	6.3068	5.96369	5.1141	6.09707	NA	3.14398	4.67322	NA	NA	NA	NA	NA	NA	NA
212	B Cell (CD27+)_unassigned Ki67hi p16hi	p_P90RSK	-0.189075	0.394851	0.993137	-0.189075	NA	1.55002	2.08567	0.959204	NA	1.20338	NA	0.614285	2.12825	1.5418	NA	1.88468	0.897124	1.82557	1.52162	NA	NA	1.23808	1.29822	1.43676	1.51051	1.8538	NA	0.580547	1.07503	NA	NA	NA	NA	NA	NA	NA
213	B Cell (CD27+)_unassigned Ki67hi p16hi	p16	-0.885052	0.290959	0.993137	-0.885052	NA	5.32982	6.39056	4.50693	NA	5.55314	NA	5.42032	4.90701	4.28596	NA	1.40069	5.04934	1.22207	1.58431	NA	NA	3.58715	5.29617	2.19094	1.70636	5.67015	NA	1.62878	2.77518	NA	NA	NA	NA	NA	NA	NA
220	B Cell (CD27+)_unassigned Ki67hi p16hi	TOP2b	0.325848	0.348584	0.993137	0.325848	NA	3.99738	5.16006	3.69394	NA	3.79938	NA	4.02371	4.21277	4.93799	NA	2.92813	4.10471	3.11063	4.4795	NA	NA	4.14785	4.51047	3.98827	4.23743	5.8204	NA	3.10402	4.75771	NA	NA	NA	NA	NA	NA	NA
221	B Cell (CD27+)_unassigned Ki67hi p16hi	Trx	0.32165	0.241855	0.993137	0.32165	NA	4.92016	5.92808	4.61213	NA	4.85897	NA	5.21811	5.44614	3.18791	NA	5.17335	4.9389	5.23175	5.49852	NA	NA	4.95084	5.60009	5.37283	5.08375	5.21139	NA	5.48573	5.55584	NA	NA	NA	NA	NA	NA	NA
223	B Cell (CD27+)_unassigned Ki67hi p16lo c_Casp3hi	c_Casp3	-0.316565	0.23991	0.993137	-0.316565	NA	3.78693	3.21406	3.33415	NA	3.65214	NA	2.85077	3.03565	NA	3.49646	NA	3.64997	2.1293	3.13838	2.67431	1.55811	2.54883	4.02597	3.28713	2.82167	2.12961	3.25571	1.43195	2.11618	3.53312	2.96377	4.03707	NA	2.87595	3.46502	2.87706
230	B Cell (CD27+)_unassigned Ki67hi p16lo c_Casp3hi	CD25	-0.153903	0.434264	0.993137	-0.153903	NA	0.433572	0.668813	0.754762	NA	0.382459	NA	1.17971	0.743602	NA	0.964378	NA	1.22841	1.95322	1.67584	0.829358	0.48477	1.01066	0.556248	0.277307	0.457101	0.844887	1.17067	0.224693	0	1.26303	1.11381	0.573303	NA	1.75355	1.21882	1.48914
232	B Cell (CD27+)_unassigned Ki67hi p16lo c_Casp3hi	CD3	-0.177185	0.369756	0.993137	-0.177185	NA	0.908718	1.58167	0.861304	NA	1.44057	NA	1.70186	1.81597	NA	0.801762	NA	1.20654	0.806163	2.06723	1.43153	0.586576	1.18676	0.856121	0.818098	1.16244	1.33382	1.13145	1.43228	0.0742129	1.08671	0.478402	1.87253	NA	2.12031	1.46819	1.67521
233	B Cell (CD27+)_unassigned Ki67hi p16lo c_Casp3hi	CD33	-0.0965877	0.394018	0.993137	-0.0965877	NA	0.452172	0.591381	0.386613	NA	0.794153	NA	0.835178	0.565917	NA	0.607275	NA	0.960585	0.388166	0.800897	0.862157	0.0450233	0.618112	0.533315	0.462735	0.250408	0.384673	0.596537	0.404559	0	0.835509	0.781979	0.610697	NA	0.844529	1.23223	0.82973
236	B Cell (CD27+)_unassigned Ki67hi p16lo c_Casp3hi	CD41	-0.269426	0.252297	0.993137	-0.269426	NA	2.00059	2.17451	2.18458	NA	1.86902	NA	2.19718	1.17845	NA	1.96078	NA	2.44911	2.55332	2.1794	1.77086	1.38186	2.22259	2.43394	2.55507	1.09033	2.06336	2.18794	0.970507	0.287135	2.29155	0.658317	2.05185	NA	2.51765	2.00177	1.95082
239	B Cell (CD27+)_unassigned Ki67hi p16lo c_Casp3hi	CD56	-0.197585	0.289558	0.993137	-0.197585	NA	0.673799	1.40162	0.843218	NA	0.924725	NA	1.34602	0.935963	NA	0.731597	NA	1.49265	1.17698	1.46464	2.52103	1.42461	1.25387	1.08835	0.904239	1.04223	1.02512	1.67667	0.308885	0.111335	1.29128	0.511728	1.20011	NA	1.48187	1.21453	0.927192
240	B Cell (CD27+)_unassigned Ki67hi p16lo c_Casp3hi	CD57	-0.188487	0.318217	0.993137	-0.188487	NA	0.143079	0.16772	0.23197	NA	0.163059	NA	0.189259	0.427687	NA	0.325698	NA	0.19096	0	0.218776	2.55205	0	0.248057	0.160791	0.170114	0.356859	0.375809	0.38827	0.052566	0.0749617	0.358744	0	0.493038	NA	0.367638	0.343612	0.068953
243	B Cell (CD27+)_unassigned Ki67hi p16lo c_Casp3hi	DNMT3A	-0.252389	0.178494	0.993137	-0.252389	NA	3.16559	3.01754	2.81199	NA	2.80474	NA	3.20983	2.92233	NA	2.88484	NA	2.78955	2.03876	3.3037	3.19475	2.22017	2.85168	3.14066	3.08791	2.23684	2.59322	3.0074	1.59048	2.03304	2.91755	1.84805	3.2446	NA	3.21491	3.06266	2.99719
244	B Cell (CD27+)_unassigned Ki67hi p16lo c_Casp3hi	HLA_DR	-0.344952	0.380536	0.993137	-0.344952	NA	5.14715	6.57521	5.37498	NA	5.71322	NA	6.25401	5.9012	NA	6.28208	NA	5.95804	6.66142	6.42146	5.64406	5.85199	6.10465	5.76497	4.75393	5.35647	5.97733	6.05501	5.69675	1.68525	6.06219	4.93297	6.69233	NA	7.1195	6.19544	6.48534
246	B Cell (CD27+)_unassigned Ki67hi p16lo c_Casp3hi	JAK2	-0.254383	0.170129	0.993137	-0.254383	NA	1.59533	1.89164	1.2595	NA	1.81233	NA	1.96143	1.71151	NA	1.38178	NA	2.05401	1.97675	1.96676	1.8884	0.565457	2.03041	1.59295	1.5165	1.17075	1.95959	1.89906	1.30088	0.234036	2.1447	0.966622	1.81162	NA	2.03436	1.84945	1.69803
252	B Cell (CD27+)_unassigned Ki67hi p16lo c_Casp3hi	P90RSK	-0.248243	0.189592	0.993137	-0.248243	NA	2.40267	3.34607	2.53655	NA	2.38411	NA	2.74464	2.14174	NA	2.3971	NA	2.8693	2.23797	2.84318	2.88119	1.91597	2.9361	2.83556	2.50478	1.96992	2.63371	2.62472	1.8178	2.50843	2.74368	0.833002	2.60811	NA	2.8614	2.39013	2.34464
253	B Cell (CD27+)_unassigned Ki67hi p16lo c_Casp3hi	PD_1	-0.150454	0.316145	0.993137	-0.150454	NA	0.319048	0.980896	0.922061	NA	0.640077	NA	0.96611	1.09886	NA	1.00751	NA	1.03034	1.305	1.00699	1.02504	0.493582	0.954375	0.558742	0.373666	0.387891	0.854854	0.955833	0.150886	0.178614	1.24484	0.604483	0.839135	NA	1.59413	1.4048	1.19548
254	B Cell (CD27+)_unassigned Ki67hi p16lo c_Casp3hi	T_bet	-0.212984	0.428044	0.993137	-0.212984	NA	0.630581	1.19546	0.565199	NA	0.709623	NA	1.98356	1.67665	NA	1.83235	NA	2.2148	0.914055	1.55006	2.0489	0.521735	0.86395	1.13688	0.96722	0.358715	0.816404	2.01869	0.118105	0.0327389	2.17683	1.15736	1.71259	NA	1.73308	1.94203	2.1415
258	B Cell (CD27+)_unassigned Ki67hi p16lo c_Casp3hi	Trx	-0.136805	0.442802	0.993137	-0.136805	NA	5.09969	5.49029	5.11401	NA	5.13619	NA	5.46072	5.01203	NA	5.15863	NA	5.24209	5.19455	4.881	4.57978	5.25394	4.9543	5.36183	4.91898	4.30482	5.06321	5.18299	3.33479	4.61113	5.42773	5.22518	5.33932	NA	5.43384	5.29579	5.10687
273	B Cell (CD27+)_unassigned Ki67hi p16lo c_Casp3lo	CD41	0.236585	0.220487	0.993137	0.236585	1.94936	2.12947	1.93425	2.0904	NA	1.74596	2.42822	1.54713	2.21071	1.16631	1.5628	1.74623	2.38469	1.77402	1.55121	1.66612	2.48518	1.9201	2.64702	2.13048	1.97228	1.79901	2.61173	1.29333	0.649956	2.33411	1.83722	1.8716	NA	2.42045	1.86459	3.59862
275	B Cell (CD27+)_unassigned Ki67hi p16lo c_Casp3lo	CD45RA	0.181585	0.271038	0.993137	0.181585	5.50497	5.22606	5.78128	5.24041	NA	5.42275	5.48598	5.05354	5.12164	4.38488	5.15961	4.75812	5.08698	4.62481	5.03064	4.74818	5.36416	5.90559	5.81327	5.57645	5.65943	5.5492	5.10039	3.94723	4.37586	5.53828	5.39446	5.24148	NA	5.44136	4.99425	5.45221
282	B Cell (CD27+)_unassigned Ki67hi p16lo c_Casp3lo	IL_7Ra	0.146118	0.405586	0.993137	0.146118	1.01206	0.379566	0.443609	0.44218	NA	0.538216	1.14983	0.54978	0.939774	0.587172	0.786258	0.712508	1.66489	0.786735	0.782199	0.60822	0.389975	0.676932	0.39757	0.785073	0.536293	0.654143	0.735471	0.309568	0.267809	0.972097	1.11461	1.92134	NA	1.89747	0.839174	2.07724
289	B Cell (CD27+)_unassigned Ki67hi p16lo c_Casp3lo	P90RSK	0.162086	0.406654	0.993137	0.162086	2.79381	2.94546	2.66739	3.32373	NA	2.49945	2.70105	2.15719	2.53584	1.96694	2.42051	0.972673	2.58136	1.32198	2.53761	3.71023	2.54809	2.97144	2.80569	2.96088	3.14061	2.52797	2.5527	1.92186	1.98562	2.74567	2.72263	2.54185	NA	2.82393	2.54045	2.77713
290	B Cell (CD27+)_unassigned Ki67hi p16lo c_Casp3lo	PD_1	0.131283	0.37035	0.993137	0.131283	1.40748	0.755153	0.757599	0.523211	NA	0.636572	0.964146	0.834912	1.25377	0.155502	0.933562	1.62472	1.24175	0.932666	0.951856	1.40707	0.373903	1.21965	0.650051	0.848723	0.767885	1.10769	0.990635	1.08451	0.457655	1.26239	1.91266	1.33893	NA	1.52477	1.29893	1.51083
294	B Cell (CD27+)_unassigned Ki67hi p16lo c_Casp3lo	TOP2b	0.242329	0.282015	0.993137	0.242329	4.15804	3.93949	4.06754	4.18163	NA	4.24066	4.22103	4.20013	4.18549	4.02279	4.56528	3.0519	4.18491	1.82272	4.38789	4.17946	3.19408	4.47912	4.14995	4.09056	4.31659	4.02774	4.62409	3.92693	2.7404	4.56909	4.6592	4.53052	NA	4.58105	4.47011	4.68446
298	B Cell (CD27+)_unassigned Ki67lo p16hi	CD11b	0.427827	0.341808	0.993137	0.427827	1.15505	NA	NA	NA	NA	NA	0.858886	NA	NA	1.3708	0.85765	NA	NA	NA	1.03553	1.32478	0.585767	2.28023	NA	1.03407	0.90476	NA	1.05363	0.214437	NA	0.769732	0.318152	2.59862	NA	2.57315	2.39734	3.60943
300	B Cell (CD27+)_unassigned Ki67lo p16hi	CD123	0.385462	0.194529	0.993137	0.385462	1.02341	NA	NA	NA	NA	NA	1.06753	NA	NA	0.611379	1.9566	NA	NA	NA	0.690349	0.362765	0.322163	2.50736	NA	0.902635	1.84289	NA	1.29227	0.935078	NA	1.11601	0.65578	1.22495	NA	1.47625	1.82791	1.94631
303	B Cell (CD27+)_unassigned Ki67lo p16hi	CD19	-0.259465	0.208861	0.993137	-0.259465	4.94532	NA	NA	NA	NA	NA	5.23423	NA	NA	4.66969	4.79962	NA	NA	NA	4.64504	4.40605	3.97911	4.80967	NA	4.54218	4.35088	NA	5.19624	3.90045	NA	5.13264	4.1459	4.81352	NA	4.10255	4.32139	4.99181
306	B Cell (CD27+)_unassigned Ki67lo p16hi	CD3	-0.217167	0.234738	0.993137	-0.217167	0.946058	NA	NA	NA	NA	NA	1.16006	NA	NA	1.06502	0.947868	NA	NA	NA	1.44461	1.14045	0.192582	1.2069	NA	1.16647	0.725415	NA	1.13998	0.525894	NA	1.29264	0.350122	1.59465	NA	0.792763	0.723311	1.0914
312	B Cell (CD27+)_unassigned Ki67lo p16hi	CD45RA	0.206098	0.36409	0.993137	0.206098	5.16759	NA	NA	NA	NA	NA	4.89041	NA	NA	4.17273	4.9721	NA	NA	NA	4.6821	4.81981	4.56669	6.25954	NA	4.80904	5.45107	NA	4.97062	4.55678	NA	5.08463	4.64615	4.93382	NA	5.28465	4.90808	4.41154
315	B Cell (CD27+)_unassigned Ki67lo p16hi	CD68	0.200044	0.287114	0.993137	0.200044	0.337955	NA	NA	NA	NA	NA	0.508604	NA	NA	0.210118	0.369418	NA	NA	NA	0.588715	0.38424	0.468243	1.36313	NA	0.505008	0.299739	NA	0.606473	0.256504	NA	0.281848	0.116428	0.558698	NA	0.741265	0.431914	1.56938
316	B Cell (CD27+)_unassigned Ki67lo p16hi	CD8a	0.350364	0.176559	0.993137	0.350364	0.867533	NA	NA	NA	NA	NA	1.19411	NA	NA	0.977212	1.26186	NA	NA	NA	0.913349	0.783541	0.497177	1.82751	NA	0.638993	1.25004	NA	1.49295	0.777265	NA	1.2028	0.959579	1.14712	NA	1.87485	2.52562	2.00566
318	B Cell (CD27+)_unassigned Ki67lo p16hi	HLA_DR	-0.300112	0.237962	0.993137	-0.300112	6.84624	NA	NA	NA	NA	NA	6.03662	NA	NA	4.86704	5.77486	NA	NA	NA	5.82662	5.88718	5.60236	5.90261	NA	4.85178	5.33815	NA	6.26833	5.4121	NA	5.45379	5.21115	6.385	NA	5.27184	5.81114	5.36751
319	B Cell (CD27+)_unassigned Ki67lo p16hi	IL_7Ra	0.554607	0.187827	0.993137	0.554607	1.04443	NA	NA	NA	NA	NA	0.782076	NA	NA	0.378016	0.594456	NA	NA	NA	0.74865	1.10355	0.519931	2.8261	NA	0.227272	0.517432	NA	1.40014	0.343083	NA	1.04908	0.271117	1.26627	NA	2.24852	2.54539	2.74331
322	B Cell (CD27+)_unassigned Ki67lo p16hi	p_JAK2	0.791691	0.256729	0.993137	0.791691	1.69618	NA	NA	NA	NA	NA	2.54236	NA	NA	0.855058	1.09705	NA	NA	NA	0.900169	2.31156	0.202709	4.37768	NA	0.660205	0.238744	NA	2.38868	2.11406	NA	3.0563	1.36094	1.28194	NA	4.3429	3.46454	4.81634
327	B Cell (CD27+)_unassigned Ki67lo p16hi	PD_1	0.449185	0.248459	0.993137	0.449185	0.459371	NA	NA	NA	NA	NA	0.768633	NA	NA	0.62824	0.799108	NA	NA	NA	1.2089	1.05399	0.472192	2.16295	NA	0.329391	0.895347	NA	0.912383	0.470583	NA	1.11759	0.568261	0.939951	NA	2.69435	1.45703	3.20668
328	B Cell (CD27+)_unassigned Ki67lo p16hi	T_bet	0.478295	0.225499	0.993137	0.478295	0.557205	NA	NA	NA	NA	NA	0.834172	NA	NA	0.199962	0.502923	NA	NA	NA	0.271122	0.278197	0.11983	1.7008	NA	0.15803	0.163725	NA	0.873119	0.198349	NA	0.667926	0.117102	0.419364	NA	2.986	1.45155	2.17091
330	B Cell (CD27+)_unassigned Ki67lo p16hi	TIM_3	0.274358	0.446977	0.993137	0.274358	1.58556	NA	NA	NA	NA	NA	1.64866	NA	NA	1.02889	1.50465	NA	NA	NA	1.34988	1.1453	0.338405	2.80747	NA	0.521845	1.2293	NA	1.96516	0.908357	NA	1.61227	1.14069	1.57318	NA	2.44532	2.15019	3.12601
335	B Cell (CD27+)_unassigned Ki67lo p16lo c_Casp3hi	CD11b	-0.4051	0.206318	0.993137	-0.4051	NA	NA	NA	0.519424	NA	NA	NA	0.423284	0.417714	NA	NA	2.00077	NA	NA	0.603845	1.01176	0.214119	0.761787	NA	NA	0	0.26596	NA	0.0993848	0.0838713	NA	NA	NA	NA	1.54544	NA	NA
336	B Cell (CD27+)_unassigned Ki67lo p16lo c_Casp3hi	CD11c	-0.613344	0.222181	0.993137	-0.613344	NA	NA	NA	0.608472	NA	NA	NA	1.9233	1.47947	NA	NA	3.64465	NA	NA	2.79426	1.86144	2.17116	0.980252	NA	NA	0.514963	1.25322	NA	0.644866	1.8685	NA	NA	NA	NA	2.63714	NA	NA
338	B Cell (CD27+)_unassigned Ki67lo p16lo c_Casp3hi	CD14	-0.461394	0.354051	0.993137	-0.461394	NA	NA	NA	0.985708	NA	NA	NA	1.61587	1.32295	NA	NA	3.08878	NA	NA	2.20945	2.30045	1.45133	2.40843	NA	NA	2.40569	1.44711	NA	0.0501785	0.0640195	NA	NA	NA	NA	2.38723	NA	NA
341	B Cell (CD27+)_unassigned Ki67lo p16lo c_Casp3hi	CD25	-0.245137	0.320708	0.993137	-0.245137	NA	NA	NA	0.206848	NA	NA	NA	0.517784	0.343252	NA	NA	1.80976	NA	NA	0.829711	0.630528	0.348963	0.660865	NA	NA	0	0.277726	NA	0.61485	0.505155	NA	NA	NA	NA	0.937345	NA	NA
346	B Cell (CD27+)_unassigned Ki67lo p16lo c_Casp3hi	CD4	-0.37945	0.204527	0.993137	-0.37945	NA	NA	NA	1.06704	NA	NA	NA	1.10068	0.217493	NA	NA	2.49284	NA	NA	1.24477	1.16699	0.666991	1.20981	NA	NA	0.826938	0.691364	NA	0.741582	0.433147	NA	NA	NA	NA	1.2788	NA	NA
347	B Cell (CD27+)_unassigned Ki67lo p16lo c_Casp3hi	CD41	-0.335244	0.314676	0.993137	-0.335244	NA	NA	NA	1.28983	NA	NA	NA	1.9399	1.18103	NA	NA	0.848732	NA	NA	1.03805	1.94638	1.38713	1.72943	NA	NA	0.455354	0.998034	NA	0.582035	0.0805548	NA	NA	NA	NA	2.03868	NA	NA
350	B Cell (CD27+)_unassigned Ki67lo p16lo c_Casp3hi	CD56	-0.593337	0.351839	0.993137	-0.593337	NA	NA	NA	0.258195	NA	NA	NA	1.11259	0.359728	NA	NA	4.63597	NA	NA	0.891474	1.22415	1.63675	1.04429	NA	NA	0.850456	0.290842	NA	0.339691	0.010199	NA	NA	NA	NA	1.57019	NA	NA
351	B Cell (CD27+)_unassigned Ki67lo p16lo c_Casp3hi	CD57	0.520723	0.355299	0.993137	0.520723	NA	NA	NA	0	NA	NA	NA	0.0649409	0.113744	NA	NA	0.136409	NA	NA	0.0253705	0	0	0.126652	NA	NA	0	0.106534	NA	0	0	NA	NA	NA	NA	3.80908	NA	NA
354	B Cell (CD27+)_unassigned Ki67lo p16lo c_Casp3hi	DNMT3A	-0.529192	0.264032	0.993137	-0.529192	NA	NA	NA	3.49179	NA	NA	NA	3.70093	2.92107	NA	NA	3.53091	NA	NA	2.80727	3.00977	3.00135	4.02715	NA	NA	1.9564	3.33882	NA	1.85221	0.98766	NA	NA	NA	NA	3.83743	NA	NA
358	B Cell (CD27+)_unassigned Ki67lo p16lo c_Casp3hi	Ki67	-0.573343	0.364511	0.993137	-0.573343	NA	NA	NA	3.05124	NA	NA	NA	3.51808	2.90299	NA	NA	0.916842	NA	NA	2.37946	1.30026	2.29164	3.18617	NA	NA	0.0839924	3.18272	NA	0.251513	1.10816	NA	NA	NA	NA	2.2961	NA	NA
362	B Cell (CD27+)_unassigned Ki67lo p16lo c_Casp3hi	p53	-0.344672	0.232953	0.993137	-0.344672	NA	NA	NA	0.312487	NA	NA	NA	0.532302	2.29106	NA	NA	0.408332	NA	NA	0.941387	0.611541	0.321421	0.481615	NA	NA	0.242512	0.439664	NA	0.54376	0.574242	NA	NA	NA	NA	0.930711	NA	NA
367	B Cell (CD27+)_unassigned Ki67lo p16lo c_Casp3hi	TIM_3	-0.62608	0.176886	0.993137	-0.62608	NA	NA	NA	0.721246	NA	NA	NA	1.33107	0.795254	NA	NA	3.29399	NA	NA	1.60765	2.22227	1.57801	1.30863	NA	NA	0.727499	0.68348	NA	0.34663	0.310781	NA	NA	NA	NA	2.29582	NA	NA
368	B Cell (CD27+)_unassigned Ki67lo p16lo c_Casp3hi	TOP2b	-0.265409	0.320194	0.993137	-0.265409	NA	NA	NA	3.205	NA	NA	NA	3.83308	3.59187	NA	NA	4.28649	NA	NA	3.80059	4.3485	4.03651	3.89985	NA	NA	3.65971	3.51274	NA	2.94076	2.81662	NA	NA	NA	NA	4.18575	NA	NA
371	B Cell (CD27+)_unassigned Ki67lo p16lo c_Casp3lo	c_Casp3	-0.135324	0.43732	0.993137	-0.135324	0.60507	1.88536	0.744267	2.18478	NA	2.01948	0.684969	1.45785	1.17186	0.556796	0.954483	NA	1.30692	0.73758	1.04825	0.631682	NA	1.43054	0.853458	1.87933	0.955884	0.887655	1.07483	0.629352	0.894255	1.08031	0.398252	0.835426	NA	1.23162	0.892752	1.05115
377	B Cell (CD27+)_unassigned Ki67lo p16lo c_Casp3lo	CD19	-0.120813	0.358431	0.993137	-0.120813	5.13418	4.28533	5.39359	4.53108	NA	4.99599	5.19177	4.94883	5.03741	4.90102	4.97219	NA	5.21671	4.26372	4.71511	4.83646	NA	4.85821	4.87257	5.11514	4.83837	5.28787	5.08901	3.91995	4.44406	5.12443	4.40549	4.70467	NA	4.76346	4.57463	4.73415
378	B Cell (CD27+)_unassigned Ki67lo p16lo c_Casp3lo	CD25	-0.132098	0.337179	0.993137	-0.132098	0.925119	0.455459	1.3605	0.888706	NA	0.979798	1.08299	0.774176	1.41651	0.812648	0.835205	NA	1.68807	0.773705	1.65241	1.29544	NA	0.889882	0.862922	0.524898	0.96603	0.517395	1.12978	0.522492	0.583461	1.05512	0.629329	1.09705	NA	1.71827	1.20506	1.38967
382	B Cell (CD27+)_unassigned Ki67lo p16lo c_Casp3lo	CD38	0.241433	0.19729	0.993137	0.241433	3.99612	5.28971	4.44366	5.4043	NA	4.70296	4.73444	5.0828	5.25697	3.00521	4.83293	NA	5.06552	4.82741	4.93268	4.54956	NA	4.63935	4.6595	5.32978	4.62567	4.87007	5.29757	4.31273	4.75831	5.39376	5.04065	5.1081	NA	5.28437	4.96498	5.21944
384	B Cell (CD27+)_unassigned Ki67lo p16lo c_Casp3lo	CD41	-0.235432	0.245421	0.993137	-0.235432	1.48209	1.45432	1.28024	2.24661	NA	2.28026	2.30731	2.36698	1.87792	2.73504	1.33145	NA	3.50628	1.48009	1.6446	1.67414	NA	2.03346	1.60107	1.76186	1.48663	1.55514	2.29685	1.19352	1.09615	2.07363	1.14299	1.70642	NA	2.31396	1.82122	2.28839
390	B Cell (CD27+)_unassigned Ki67lo p16lo c_Casp3lo	CD8a	-0.279412	0.229599	0.993137	-0.279412	1.09768	0.875074	0.738727	1.26979	NA	2.72723	1.37471	1.67326	1.88351	0.995576	1.22564	NA	2.16492	3.31704	1.53451	1.62932	NA	1.33611	0.784783	1.14334	1.24698	0.637814	1.58131	0.923519	0.92029	1.35505	1.00889	1.70215	NA	2.47436	1.56623	1.91439
391	B Cell (CD27+)_unassigned Ki67lo p16lo c_Casp3lo	DNMT3A	-0.167149	0.182021	0.993137	-0.167149	3.26576	3.12396	3.08944	3.21115	NA	3.57357	3.08857	3.2186	2.9511	3.04846	3.31408	NA	3.69855	3.21904	3.28054	3.20259	NA	3.40478	3.26001	3.80402	2.97378	3.48955	2.89091	2.50282	2.14511	3.1916	2.78106	2.96233	NA	3.2766	3.07139	3.19136
392	B Cell (CD27+)_unassigned Ki67lo p16lo c_Casp3lo	HLA_DR	0.186117	0.392337	0.993137	0.186117	6.65958	5.32068	5.82678	4.4607	NA	5.2915	5.98978	6.19601	6.44489	5.6264	6.04546	NA	6.51053	6.5695	6.1199	6.18681	NA	6.10228	6.33301	6.12391	7.04231	5.56907	6.11999	5.20244	5.63792	5.75807	5.6688	6.71701	NA	7.09371	6.00158	6.48405
394	B Cell (CD27+)_unassigned Ki67lo p16lo c_Casp3lo	JAK2	-0.355849	0.344514	0.993137	-0.355849	1.26424	1.51551	0.948788	2.03747	NA	2.0455	1.34235	1.89878	1.63057	1.34321	1.3087	NA	6.53548	1.08142	1.55598	1.4174	NA	2.02943	1.6193	1.91988	1.31735	1.80419	1.6119	0.996243	0.933978	1.51433	1.0034	1.20526	NA	1.84095	1.51084	1.63648
396	B Cell (CD27+)_unassigned Ki67lo p16lo c_Casp3lo	p_JAK2	-0.0727618	0.3737	0.993137	-0.0727618	0.433306	0.470722	0.442603	0.756614	NA	0.755372	0.561512	0.789573	0.664833	0.392652	0.513201	NA	1.0787	0.349261	0.667455	0.70567	NA	0.918398	0.216619	0.51952	0.426073	0.305988	0.682144	0.352862	0.313167	0.671424	0.395484	0.535732	NA	0.696955	0.712644	0.815803
404	B Cell (CD27+)_unassigned Ki67lo p16lo c_Casp3lo	TIM_3	-0.208207	0.266554	0.993137	-0.208207	1.50673	1.19378	1.55486	1.9349	NA	1.62242	1.78354	1.97683	2.08209	1.36029	1.61543	NA	2.41637	2.87893	2.13806	2.01551	NA	1.78978	1.24193	1.22565	1.94092	1.15205	1.96893	0.995043	0.782409	1.7694	1.27865	2.13772	NA	2.68871	1.94827	2.24538
408	B Cell (Memory) Ki67hi	c_Casp3	-0.30327	0.187873	0.993137	-0.30327	NA	1.62897	2.42644	3.32111	1.80018	2.71129	1.59156	1.97166	2.07308	3.49005	1.90783	2.48269	2.41525	2.61749	2.2304	2.91725	3.18095	2.0269	2.21808	0.875566	2.03138	1.52862	2.19885	1.48383	2.1618	2.26187	1.62952	2.0808	1.61041	1.91575	1.94386	3.95712
412	B Cell (Memory) Ki67hi	CD14	-0.192387	0.447913	0.993137	-0.192387	NA	2.60963	2.50658	2.63944	2.04114	2.12341	1.87166	2.15475	2.33889	3.55449	2.24108	2.4338	2.35271	2.9344	2.3129	2.88223	3.50881	2.42683	2.60232	2.42018	2.70086	1.60108	2.01826	1.39321	1.93489	2.44279	1.98447	1.0538	0.663304	2.61567	2.57406	4.44489
414	B Cell (Memory) Ki67hi	CD19	-0.167978	0.313238	0.993137	-0.167978	NA	5.74762	5.31907	5.10901	5.27997	5.21059	5.04016	4.98791	5.17885	3.8049	5.59637	5.26886	5.0126	4.86181	5.04992	4.72252	5.18376	5.03051	5.09845	5.37012	5.10869	4.91416	5.18387	3.33859	4.58226	5.16569	4.39252	5.21592	4.75196	4.9641	5.15207	5.12919
415	B Cell (Memory) Ki67hi	CD25	-0.240647	0.242126	0.993137	-0.240647	NA	1.08197	1.5028	1.86877	1.46241	1.09392	1.81253	1.02631	2.00402	0.500404	1.14732	1.48372	1.68212	1.85936	1.4898	1.79884	2.73584	1.08943	1.48129	1.2615	1.34187	0.469549	0.96731	0.411853	1.64739	1.58885	0.0996532	1.51008	0.109209	1.81939	1.74296	1.14205
416	B Cell (Memory) Ki67hi	CD27	-0.156247	0.444499	0.993137	-0.156247	NA	3.95685	3.47519	3.92781	4.15129	4.21359	3.33545	3.86981	3.47826	2.41169	3.68571	3.00353	3.91323	3.83134	3.51387	2.79414	4.01664	4.20207	3.80664	3.73067	3.91069	3.59798	2.9638	2.62292	2.79632	3.59522	1.96569	3.46746	2.658	3.62008	3.61193	4.06647
419	B Cell (Memory) Ki67hi	CD38	-0.467876	0.178761	0.993137	-0.467876	NA	3.52679	2.15859	3.07537	2.29868	2.38788	1.34975	3.39652	4.01133	0.819603	3.32263	4.10154	3.41494	4.85796	3.07622	2.07159	3.82814	1.39489	3.26855	2.5973	2.78666	2.07884	1.53835	2.39791	3.44292	3.94682	2.61452	2.12188	0.910997	2.65048	2.08946	1.64028
420	B Cell (Memory) Ki67hi	CD4	-0.240298	0.251149	0.993137	-0.240298	NA	1.36055	1.80677	2.94747	1.4469	1.34399	0.960799	1.65277	1.43515	1.73753	1.35372	1.54404	1.87881	2.06204	1.5074	2.86897	2.49252	1.40812	1.22861	1.61425	1.59039	0.792604	1.34359	1.47992	0.950445	1.66214	1.4836	1.1668	0.192114	2.17713	1.4612	2.74582
426	B Cell (Memory) Ki67hi	CD68	-0.0800641	0.352043	0.993137	-0.0800641	NA	0.490793	1.10586	0.409122	0.489395	0.575158	0.526276	0.609731	0.698464	0.750456	0.523091	0.495898	0.599073	0.776573	0.712977	0.965261	0.860633	0.523263	0.330978	0.387842	0.811812	0.547219	0.863361	0.338517	0.581045	0.721555	0.202537	0.397403	0.159432	0.685305	0.566009	1.11873
427	B Cell (Memory) Ki67hi	CD8a	-0.232459	0.309734	0.993137	-0.232459	NA	1.32328	1.81697	3.43345	1.80101	1.44221	1.21342	1.83942	1.7314	1.06291	1.59711	2.02084	1.85876	2.55181	1.66558	2.64919	2.35739	1.4142	1.22327	1.27706	1.88287	0.743785	1.61835	0.834777	1.26737	1.8092	0.812482	2.4927	1.17079	2.59089	1.73523	2.9248
429	B Cell (Memory) Ki67hi	HLA_DR	-0.19832	0.3151	0.993137	-0.19832	NA	6.64464	6.25291	6.62775	7.21866	6.2608	5.91691	6.40271	6.36902	5.59129	6.65325	6.84856	6.38786	7.07818	6.14573	6.00824	7.15788	5.81175	5.98906	6.30933	7.2266	5.95863	6.37833	5.70197	6.25956	6.19923	4.89658	6.46594	5.20159	7.03908	6.38424	6.68074
438	B Cell (Memory) Ki67hi	PD_1	-0.144838	0.444035	0.993137	-0.144838	NA	0.693771	1.55903	1.95528	1.26275	0.719306	0.933414	1.28732	1.13152	2.22764	0.873017	1.3921	1.28967	1.61686	1.3426	1.40141	2.24252	0.680575	0.597791	0.728807	0.972593	0.65771	1.38039	1.26655	1.46107	0.955224	0.765112	1.03405	0.506029	1.45728	1.19924	2.7757
440	B Cell (Memory) Ki67hi	TET2	-0.778668	0.201637	0.993137	-0.778668	NA	1.29845	5.60536	7.16187	1.38548	1.59285	1.13513	1.06649	1.17322	4.89629	0.970688	1.18317	1.63922	1.42167	1.32073	6.10299	2.41375	1.61179	1.30424	1.16637	1.59402	1.03125	2.52165	2.85268	1.52484	1.43413	1.25032	1.29852	0.424259	1.20744	1.13647	5.25347
446	B Cell (Memory) Ki67lo T_bethi	CD11b	-0.16773	0.415799	0.993137	-0.16773	1.58784	NA	NA	NA	1.60702	1.64322	1.05403	1.12085	1.63361	NA	1.81466	2.83089	1.43713	1.97633	1.13583	1.3975	1.93702	NA	2.5185	1.59036	1.6669	NA	0.921798	0.393026	NA	1.8083	1.50553	1.7644	0.807968	1.53177	1.05772	1.15837
448	B Cell (Memory) Ki67lo T_bethi	CD123	0.343516	0.24892	0.993137	0.343516	0.907383	NA	NA	NA	2.23767	0.71305	0.782634	1.25349	1.07745	NA	1.36988	0.961138	1.21722	0.988733	0.920756	0.47567	0.643682	NA	1.31343	0.774525	1.21474	NA	0.707149	2.55442	NA	1.32599	4.11452	1.37755	1.0311	1.57611	0.734438	1.07856
449	B Cell (Memory) Ki67lo T_bethi	CD14	0.166398	0.28916	0.993137	0.166398	2.47636	NA	NA	NA	2.73059	2.64528	2.69928	2.43767	2.86963	NA	2.4038	3.4516	3.48842	3.08761	2.71942	2.95195	3.3627	NA	3.03269	2.82286	3.13095	NA	2.70766	2.47542	NA	3.13025	3.51216	2.47929	3.92367	2.81304	2.83998	2.72425
450	B Cell (Memory) Ki67lo T_bethi	CD16	-0.440972	0.394514	0.993137	-0.440972	1.1533	NA	NA	NA	1.00421	0.900519	1.04303	0.852868	3.09328	NA	1.87992	5.3369	1.67679	1.12738	1.27475	0.831538	0.461318	NA	5.14127	1.41673	1.12401	NA	0.460534	0.187255	NA	1.67407	2.22406	1.37634	0.0620277	0.511095	0.839201	0.645162
452	B Cell (Memory) Ki67lo T_bethi	CD25	0.137117	0.398632	0.993137	0.137117	1.02516	NA	NA	NA	1.06928	0.99804	1.1229	1.41458	0.891563	NA	1.16774	0.840122	1.31938	1.40977	1.19692	1.1529	1.34831	NA	2.2839	0.649282	1.23379	NA	0.999884	0.284668	NA	1.61542	0.83411	1.16033	1.61498	1.67035	1.00821	1.82166
453	B Cell (Memory) Ki67lo T_bethi	CD27	-0.201181	0.423908	0.993137	-0.201181	2.50153	NA	NA	NA	3.71198	3.54289	2.97592	2.86869	2.97278	NA	3.50779	2.93164	3.76457	3.28608	3.61095	2.40053	3.17607	NA	3.13808	3.92489	4.0404	NA	2.64907	1.56696	NA	3.28534	2.92018	2.55432	1.57874	3.55941	2.79445	3.44503
454	B Cell (Memory) Ki67lo T_bethi	CD3	-0.363288	0.290232	0.993137	-0.363288	1.71713	NA	NA	NA	4.77312	1.0436	2.03638	1.51889	1.4134	NA	1.8575	2.21535	1.18473	1.97664	1.50293	1.26592	1.44153	NA	1.69693	0.919153	2.30044	NA	0.86687	1.13724	NA	2.45394	0.016767	1.73959	1.46488	2.68121	0.85654	2.08321
464	B Cell (Memory) Ki67lo T_bethi	CD8a	-0.418356	0.20996	0.993137	-0.418356	1.35516	NA	NA	NA	4.47812	1.6361	1.66989	1.66791	3.06071	NA	1.79018	2.12356	2.26736	2.22362	1.75302	1.69956	1.77234	NA	2.73834	1.8878	2.27885	NA	1.83989	0.389562	NA	1.9185	0.846559	1.86683	0.063411	2.77814	1.74071	2.3094
465	B Cell (Memory) Ki67lo T_bethi	DNMT3A	0.212542	0.258547	0.993137	0.212542	3.15678	NA	NA	NA	3.13821	3.33487	3.09368	3.35498	3.47935	NA	3.32489	3.26486	3.47659	3.25979	3.03861	2.7692	3.74415	NA	5.30047	3.42319	3.40415	NA	2.76754	3.70403	NA	3.41289	3.28635	3.28485	3.00796	3.17803	2.96263	3.20289
479	B Cell (Memory) Ki67lo T_bethi	TOP2b	-0.268477	0.292104	0.993137	-0.268477	4.21069	NA	NA	NA	4.31463	4.14441	4.08222	4.36067	4.3684	NA	4.68087	6.23692	4.55377	4.22549	4.13192	3.83756	3.80075	NA	4.54127	3.98116	3.81713	NA	3.95911	3.60362	NA	4.49073	6.07984	4.11516	3.25468	3.97008	4.28279	4.18998
481	B Cell (Memory) Ki67lo T_bethi	Tyro3	0.183662	0.405192	0.993137	0.183662	3.26171	NA	NA	NA	3.4843	3.47713	2.92249	3.0794	3.03059	NA	3.19909	4.18316	3.54579	3.25094	3.17259	3.10227	3.51404	NA	5.41056	3.55051	3.71666	NA	2.80477	3.26309	NA	3.25624	4.35806	2.99895	2.91178	3.08481	3.15771	3.37904
485	B Cell (Memory) Ki67lo T_betlo DNMT3Ahi	CD123	0.254083	0.357344	0.993137	0.254083	0.651724	1.27793	0.182829	0.115724	3.0683	0.71345	0.614955	0.668872	0.599292	0.615665	1.74687	1.06787	0.953129	1.02815	1.02865	0.954613	0.628616	1.67853	0.832179	0.797692	2.98809	0.878968	0.97976	0.362113	0.882674	1.33761	3.54499	0.800231	0.35624	1.49494	0.864706	0.925996
486	B Cell (Memory) Ki67lo T_betlo DNMT3Ahi	CD14	0.139285	0.440536	0.993137	0.139285	1.7531	2.04112	1.29863	3.60813	2.2131	1.95159	1.9251	2.15427	2.1471	1.31369	1.74797	2.45473	2.35117	2.41805	2.28611	2.64026	2.21658	2.58811	2.50485	3.12267	2.71146	2.00561	2.36654	2.04165	2.09331	2.20182	2.12293	1.91327	0.919971	2.73178	2.54504	2.4471
487	B Cell (Memory) Ki67lo T_betlo DNMT3Ahi	CD16	-0.143175	0.427616	0.993137	-0.143175	0.581343	0.628981	0.866816	3.43896	0.625721	0.630423	0.634507	0.59774	0.629183	0.494797	0.703389	0.761205	0.756075	0.621455	0.66961	0.704152	0.585234	0.693026	0.719543	0.700457	0.693053	0.665737	0.727103	0.664556	0.587019	0.639993	0.637375	1.39214	0.397523	0.668814	0.657059	0.624928
488	B Cell (Memory) Ki67lo T_betlo DNMT3Ahi	CD19	0.146121	0.253003	0.993137	0.146121	5.03629	4.90387	4.35311	3.48115	5.24686	5.05882	5.26679	5.01196	5.15193	4.75048	5.15716	4.83466	5.07	4.98387	4.87716	4.93343	5.32185	4.85085	5.02184	5.36597	5.19856	4.91819	5.03763	4.53589	4.71359	5.11733	5.21406	5.41883	4.56694	4.95988	5.01199	5.20208
496	B Cell (Memory) Ki67lo T_betlo DNMT3Ahi	CD45	0.173166	0.341452	0.993137	0.173166	4.56163	4.54147	4.16995	2.57398	4.68625	4.63347	5.19217	5.23257	5.14375	4.69786	5.2082	5.3975	5.1476	5.09214	5.03512	5.26682	4.49114	4.5005	4.83872	5.02595	4.79683	4.90221	5.18747	4.72297	4.76873	5.22349	5.33128	5.22367	4.82324	5.18189	5.05348	5.27957
498	B Cell (Memory) Ki67lo T_betlo DNMT3Ahi	CD56	0.141365	0.256124	0.993137	0.141365	1.10468	1.24393	1.03618	0.238344	1.43988	1.35399	1.15589	1.36275	1.21637	0.836915	0.996179	1.19234	1.19681	1.27383	1.25431	1.33572	1.57286	1.47887	1.78566	1.77655	1.69517	1.24616	1.25988	0.706144	0.690352	1.23946	1.45091	0.937678	0.417052	1.47732	1.29338	1.4725
503	B Cell (Memory) Ki67lo T_betlo DNMT3Ahi	HLA_DR	0.310468	0.365517	0.993137	0.310468	6.56689	5.33637	4.96843	1.37909	6.24377	5.27666	5.57484	5.71719	5.13781	4.53553	5.87862	7.09088	5.44755	6.38713	5.8779	6.15231	6.23349	5.22614	5.31773	6.17021	6.17631	5.30402	5.89618	5.07161	5.01084	5.79021	6.23228	6.59943	4.99772	6.81286	5.78399	5.91543
504	B Cell (Memory) Ki67lo T_betlo DNMT3Ahi	IL_7Ra	-0.125804	0.433079	0.993137	-0.125804	0.870722	0.378284	0.906451	1.89657	0.644068	0.392532	0.56747	0.633292	0.49943	0.366339	0.634903	2.2747	0.604297	1.04686	0.660545	0.979728	0.411674	0.529315	0.369017	0.643157	0.666132	0.349007	0.698155	0.326946	0.661942	0.759291	1.51877	1.08495	0.506421	1.49279	0.694567	0.631208
507	B Cell (Memory) Ki67lo T_betlo DNMT3Ahi	p_JAK2	-0.21153	0.430085	0.993137	-0.21153	0.485216	0.516991	0.0835171	4.81466	0.47335	0.487123	0.545484	0.6604	0.651543	0.518903	0.546073	0.701322	0.682283	0.746826	0.737148	0.70048	0.524503	0.737179	0.675883	0.848957	0.510659	0.300091	0.735407	0.463639	0.785433	0.764941	0.329835	0.64626	0.383831	0.708786	0.816633	0.734809
512	B Cell (Memory) Ki67lo T_betlo DNMT3Ahi	PD_1	-0.182587	0.282964	0.993137	-0.182587	0.543241	0.532294	1.20535	2.97154	0.57542	0.536504	0.730774	0.920405	0.822965	0.520591	0.715625	1.56092	0.841605	1.37866	0.982793	0.949737	0.344061	0.670075	0.917664	0.888995	0.690486	0.758024	0.808024	0.533762	0.760803	0.86472	0.540912	0.898791	0.547401	1.68863	1.02865	0.926034
513	B Cell (Memory) Ki67lo T_betlo DNMT3Ahi	T_bet	0.120343	0.184925	0.993137	0.120343	0.304125	0.37875	0.205094	0.680527	0.621589	0.455112	0.711775	0.704748	0.746467	0.460407	0.771088	0.449429	0.837	0.710892	0.891462	0.749424	0.741542	0.43964	0.640941	0.465341	0.780289	0.284324	0.842077	0.763213	0.566592	0.649747	1.0394	1.17711	0.195019	0.914069	0.977844	1.12624
515	B Cell (Memory) Ki67lo T_betlo DNMT3Ahi	TIM_3	0.162042	0.309666	0.993137	0.162042	1.43636	1.24725	0.37993	0.734625	1.51117	1.36203	1.59249	1.81835	1.70147	1.04319	1.59749	2.68041	1.77551	2.16085	1.85047	1.88569	1.68684	1.65545	1.7114	1.69369	1.62509	1.31114	1.84694	1.22686	1.44733	1.78114	1.81148	1.96304	1.1299	2.50945	1.91792	2.05228
519	B Cell (Memory) Ki67lo T_betlo DNMT3Alo	c_Casp3	0.150686	0.176362	0.993137	0.150686	0.585612	1.43547	1.01562	1.03452	0.699491	0.692623	0.641266	0.780598	1.10826	0.437116	0.628955	0.360153	0.782283	0.722361	0.920999	0.603374	1.08232	1.57295	0.990296	0.576697	0.911881	0.861941	1.28511	0.99971	1.4762	0.809703	1.08468	0.566311	0.24475	0.979362	0.845909	0.571842
520	B Cell (Memory) Ki67lo T_betlo DNMT3Alo	CD11b	0.0533118	0.432243	0.993137	0.0533118	0.827869	0.866449	0.773434	0.783616	0.888498	0.633534	0.742841	0.935633	0.665766	0.558079	0.651207	0.961127	0.60115	0.830912	0.864744	0.781234	1.29273	0.802767	0.771006	0.997505	1.18722	0.757597	0.691857	0.589454	0.723787	0.834665	0.59083	0.547572	0.649947	1.17239	0.731433	0.878327
522	B Cell (Memory) Ki67lo T_betlo DNMT3Alo	CD123	0.201051	0.418734	0.993137	0.201051	0.749054	1.21353	1.81167	0.914933	3.01241	0.670123	0.767273	0.947944	0.608409	0.472124	1.76919	0.904541	0.727622	0.942662	0.80163	0.865291	0.992155	1.88087	1.18612	0.979783	3.50007	1.28513	0.964884	0.694374	0.374285	1.36388	2.4721	1.19088	0.521057	1.08326	1.2544	0.652004
523	B Cell (Memory) Ki67lo T_betlo DNMT3Alo	CD14	0.177415	0.332097	0.993137	0.177415	1.39317	1.96892	2.07835	2.4808	1.66235	1.56033	1.58524	2.28405	1.82738	1.30528	1.22849	1.42302	1.6414	1.68562	1.79545	2.05802	3.37787	1.93046	2.00911	2.92952	2.61863	2.029	1.87442	1.32586	1.49321	1.82557	0.999377	1.17213	1.1945	2.21124	2.08184	1.74375
524	B Cell (Memory) Ki67lo T_betlo DNMT3Alo	CD16	0.0561965	0.266282	0.993137	0.0561965	0.549169	0.667743	0.63327	0.526164	0.681549	0.618479	0.551249	0.694074	0.648956	0.613451	0.650608	0.544086	0.61805	0.64675	0.628022	0.660485	0.932003	0.682338	0.588931	0.850751	0.581158	0.567158	0.670263	0.390765	0.493987	0.698328	0.742504	0.592627	1.08054	0.744657	0.603731	0.611505
525	B Cell (Memory) Ki67lo T_betlo DNMT3Alo	CD19	-0.136646	0.283672	0.993137	-0.136646	4.49633	4.66534	5.14961	5.36744	4.71607	4.56654	4.91856	5.09192	4.74829	4.12596	4.51811	4.73178	4.40731	4.27052	4.45548	4.2915	5.13675	4.20366	4.68153	5.15905	4.83406	4.61929	4.1096	3.83094	4.13762	4.57595	4.05022	4.58205	4.68946	4.5073	4.4915	4.72543
527	B Cell (Memory) Ki67lo T_betlo DNMT3Alo	CD27	0.204755	0.342723	0.993137	0.204755	2.01317	3.64377	3.0976	3.38133	3.53993	3.32791	2.60283	2.86288	3.1835	1.89198	2.60674	2.47844	2.64786	2.69345	2.89992	2.03997	3.93825	4.08075	3.45256	3.55889	3.65857	3.85934	2.70994	1.89953	2.51994	2.60694	2.24717	2.47563	2.16498	3.23711	2.95128	2.82649
532	B Cell (Memory) Ki67lo T_betlo DNMT3Alo	CD41	0.207441	0.325969	0.993137	0.207441	0.861345	1.20162	1.63544	1.57095	1.03334	0.988075	1.67936	2.18251	1.39178	1.28365	0.919821	0.820404	1.2817	1.18698	1.3554	0.955497	3.97841	1.07747	1.46699	1.97944	1.42423	0.837044	1.0148	2.19509	1.2427	1.49655	0.817857	0.985958	0.951592	1.30954	1.25739	1.63186
536	B Cell (Memory) Ki67lo T_betlo DNMT3Alo	CD57	0.0558421	0.347528	0.993137	0.0558421	0.139152	0.138668	0.144708	0.29015	0.171062	0.264519	0.190349	0.388642	0.347117	0.259029	0.169748	0.135971	0.273704	0.228259	0.405861	0.318122	0.860128	0.210255	0.164878	0.178776	0.535318	0.24278	0.236421	0.311705	0.402995	0.343443	0.113812	0.144649	0	0.293067	0.410507	0.309803
539	B Cell (Memory) Ki67lo T_betlo DNMT3Alo	DNMT3A	-0.125863	0.281281	0.993137	-0.125863	1.96792	2.42867	2.71531	3.10149	1.7957	2.09079	2.21497	2.08735	2.47533	2.04766	2.3402	2.08977	2.02796	2.16348	2.31532	1.88583	2.54155	2.28101	2.37705	2.52336	2.00036	1.83381	1.45542	1.8912	2.13274	2.10965	1.72613	1.72525	2.02602	2.25813	2.28855	2.56372
544	B Cell (Memory) Ki67lo T_betlo DNMT3Alo	p_JAK2	0.052534	0.354462	0.993137	0.052534	0.396993	0.487036	0.325103	0.74444	0.482315	0.421755	0.595935	0.741575	0.562835	0.339879	0.513607	0.755841	0.712873	0.580649	0.69699	0.614351	0.716759	0.547501	0.487048	0.596106	0.504989	0.775358	0.78801	0.456061	0.416153	0.620311	0.528135	0.771547	0.446048	0.54557	0.905658	0.707469
545	B Cell (Memory) Ki67lo T_betlo DNMT3Alo	p_P90RSK	0.0918965	0.202702	0.993137	0.0918965	1.15946	1.13043	1.42699	1.27508	1.49543	1.32928	1.48636	1.61311	1.5759	1.06226	1.38854	1.02287	1.33559	1.61609	1.48787	1.00472	1.35462	1.36126	1.46508	1.47063	1.51129	1.28497	1.53232	1.41437	1.25853	1.44648	1.53362	1.53282	0.910759	1.60185	1.61393	1.58779
550	B Cell (Memory) Ki67lo T_betlo DNMT3Alo	T_bet	0.139838	0.189494	0.993137	0.139838	0.281502	0.359956	0.732057	0.561441	0.799089	0.35119	0.604133	1.11066	0.625768	0.380346	0.641694	0.988461	0.635871	0.558716	0.744485	0.618557	0.633612	0.409799	0.504861	0.692938	1.42011	0.245012	0.815297	0.911345	0.549593	0.636639	0.785044	1.26972	0.30071	0.953734	0.741303	1.36162
559	B Cell (Plasmablast) p16hi	CD123	-0.319852	0.214452	0.993137	-0.319852	2.9167	1.40268	1.68362	1.5228	2.78933	2.31254	1.75299	1.14085	0.430522	1.89403	1.52806	2.29513	1.01704	1.54997	0.460913	1.03848	1.99885	2.58559	1.63342	1.65164	0.549915	1.34143	2.3148	0.797035	0.398028	1.11375	NA	0.993851	0.363926	0.393666	1.24983	1.94365
566	B Cell (Plasmablast) p16hi	CD33	-0.175153	0.246674	0.993137	-0.175153	0.818211	0.365203	0.215019	0.330965	0.177863	0.355357	1.25887	0.809813	0.432895	2.21131	0.772553	0.341902	0.531818	0.680675	0.0975073	0.866101	0.268986	0.715374	0.268164	0.0165894	0.345556	0.082224	0.670878	0.214298	0.455925	0.518478	NA	0.387347	0.533277	0.801759	0.811031	0.907256
574	B Cell (Plasmablast) p16hi	CD68	-0.186629	0.26129	0.993137	-0.186629	1.28014	0.732832	0.883035	0.422097	0.662206	0.516642	0.974668	0.973405	0.256059	2.20267	0.543745	1.32025	0.451296	0.772914	0.438146	0.449831	0.65719	1.8076	0.495965	0.365205	0.135355	0.416132	0.860189	0	0.454773	1.00898	NA	1.03687	0.286084	0.540503	0.701568	0.509096
576	B Cell (Plasmablast) p16hi	DNMT3A	-0.231948	0.332617	0.993137	-0.231948	3.61715	3.28454	3.30764	3.23614	2.97473	3.53632	3.20843	3.4988	2.47515	5.53771	3.90974	2.96473	2.96155	3.32477	3.14413	3.51433	4.09312	3.8942	2.33638	3.60236	1.5944	2.22785	2.98764	3.89916	2.98715	3.52205	NA	3.134	3.27814	3.70405	3.07706	3.2731
577	B Cell (Plasmablast) p16hi	HLA_DR	-0.575114	0.253501	0.993137	-0.575114	3.52636	5.04863	5.31412	4.25659	6.45279	5.33465	5.49333	5.86734	3.84842	4.48703	4.60372	6.42913	5.22706	6.39832	3.78381	4.28403	5.47052	5.52783	4.90181	4.06074	6.21354	1.15967	3.74041	0	4.30696	5.95431	NA	6.16424	4.02739	4.18868	5.78734	5.20299
578	B Cell (Plasmablast) p16hi	IL_7Ra	-0.239371	0.400479	0.993137	-0.239371	2.15874	0.141337	0.467507	0.394375	0.629303	1.15337	2.21992	0.576789	0.251892	2.31659	0.420494	2.0057	1.53574	1.09831	1.17129	0.45462	0.189977	0.648166	1.28862	0.136372	0.449206	0.877367	0.228256	0	1.36384	3.13892	NA	1.60954	0	0.443436	1.50875	0.460708
584	B Cell (Plasmablast) p16hi	p53	-0.285026	0.412665	0.993137	-0.285026	2.9269	0.38175	0.686798	0.687621	1.11161	0.475942	2.27901	2.14346	1.00787	4.58737	1.18503	1.69206	1.60852	1.4271	0.912882	1.33273	1.14186	3.14617	0.571127	0.533853	2.52065	0.851745	0.782553	0.140903	0.444686	2.01576	NA	1.35398	0.140111	1.56749	2.0072	1.42525
595	B Cell (Plasmablast) p16lo Ki67hi c_Casp3hi	CD11c	-0.254684	0.325821	0.993137	-0.254684	2.27379	2.19505	1.963	2.17209	2.4854	1.34494	3.02393	3.21803	2.94034	NA	2.18085	2.41416	3.38681	3.61723	3.17585	2.8168	NA	2.20544	2.11654	1.94359	1.94463	1.85914	3.4982	1.46732	1.63642	2.66255	NA	2.82609	0.98988	3.34159	3.22293	3.31449
600	B Cell (Plasmablast) p16lo Ki67hi c_Casp3hi	CD25	-0.209321	0.322713	0.993137	-0.209321	0.885205	0.884336	1.38754	0.648289	1.22994	0.400475	2.09293	1.2669	1.12643	NA	1.99888	0.468987	1.37055	1.92976	1.66267	0.899189	NA	0.976683	0.825952	1.05336	0.509667	1.16964	1.5085	0	0.476258	0.930849	NA	1.22798	0	1.97819	1.7845	1.66319
601	B Cell (Plasmablast) p16lo Ki67hi c_Casp3hi	CD27	-0.232806	0.428318	0.993137	-0.232806	4.41784	4.69566	4.84846	4.4722	4.54909	4.19767	4.06017	4.38643	4.54799	NA	2.95317	3.33856	4.28175	4.51386	4.09506	2.95888	NA	4.47607	4.85271	4.75236	4.52879	4.92009	4.29197	2.30619	2.67093	3.25985	NA	3.7359	1.99056	4.50846	4.10667	4.50248
603	B Cell (Plasmablast) p16lo Ki67hi c_Casp3hi	CD33	0.094622	0.395287	0.993137	0.094622	0.493048	0.583116	0.615818	0.491445	0.608749	0.246056	0.516685	0.924603	0.742017	NA	0.920414	0.130658	0.752462	0.866615	0.724283	0.549782	NA	0.606027	0.538341	0.372403	0.765116	0.136986	0.73938	0.750925	0	1.05215	NA	1.29435	1.07281	0.905576	0.801485	0.843865
606	B Cell (Plasmablast) p16lo Ki67hi c_Casp3hi	CD41	0.166882	0.397476	0.993137	0.166882	1.57273	2.33184	2.81807	2.4937	2.17149	2.30899	2.08092	2.53223	2.18612	NA	1.71779	1.4892	2.59158	2.70212	2.63889	2.01228	NA	2.35021	2.41239	2.4848	2.60426	2.6283	2.39717	0.585053	1.55579	2.67908	NA	3.03888	2.4263	2.89301	2.54967	3.13617
607	B Cell (Plasmablast) p16lo Ki67hi c_Casp3hi	CD45	-0.15843	0.378674	0.993137	-0.15843	4.34734	4.3327	4.61296	4.35453	4.34469	4.33938	4.95165	4.57379	4.90726	NA	3.90111	3.84378	4.96343	4.9671	4.60176	5.0714	NA	4.40139	4.3132	4.34676	3.92996	4.14625	4.80524	3.4769	3.1349	4.32486	NA	5.15649	4.68915	5.1756	4.7216	4.73173
608	B Cell (Plasmablast) p16lo Ki67hi c_Casp3hi	CD45RA	-0.1513	0.403072	0.993137	-0.1513	5.30891	5.46659	5.48189	5.46615	5.66188	4.90666	5.23258	4.69027	4.96379	NA	4.54637	4.55214	5.07016	5.04755	5.04977	4.7302	NA	5.35396	5.33703	5.30633	5.3939	5.4421	5.02923	4.08976	3.41585	4.73261	NA	5.435	4.33764	5.27845	4.99464	4.83191
613	B Cell (Plasmablast) p16lo Ki67hi c_Casp3hi	DNMT3A	-0.165172	0.365796	0.993137	-0.165172	3.17323	3.00189	3.34834	3.07771	2.76825	3.25853	3.00676	3.38675	3.14529	NA	2.94033	2.65202	2.91449	3.12827	3.45214	3.12398	NA	3.11679	3.36952	3.05841	3.03718	3.3841	3.56494	2.65698	0.792577	3.088	NA	3.43351	2.6129	2.78865	3.06329	3.00689
616	B Cell (Plasmablast) p16lo Ki67hi c_Casp3hi	JAK2	-0.193323	0.2953	0.993137	-0.193323	1.96896	2.12819	1.9178	1.98544	1.98568	2.24926	1.83852	1.99251	2.0875	NA	0.991203	0.782479	2.84654	2.06532	2.20516	2.04942	NA	2.01752	2.10448	1.68995	2.13825	1.44567	2.01623	1.43396	1.50052	1.88077	NA	2.06694	0.189707	1.90067	2.00207	2.0611
618	B Cell (Plasmablast) p16lo Ki67hi c_Casp3hi	p_JAK2	-0.155314	0.18101	0.993137	-0.155314	0.890911	0.744519	0.642663	0.428656	0.521075	0.72281	0.578774	0.86632	1.10905	NA	0.533088	0.220065	0.86466	0.923059	0.772672	0.961335	NA	0.817634	0.75485	0.399775	0.805852	0.543457	0.914533	0	0	0.971524	NA	0.424357	0	0.405194	1.06082	0.788624
622	B Cell (Plasmablast) p16lo Ki67hi c_Casp3hi	P90RSK	-0.17579	0.257029	0.993137	-0.17579	2.59791	2.82308	2.87371	3.04371	2.87889	2.46071	2.34488	2.51435	2.71207	NA	1.94882	2.21743	2.76659	2.93704	2.81542	3.57205	NA	2.93139	2.72373	2.67634	2.60484	2.56076	2.91454	2.15248	1.69318	2.66752	NA	2.61013	1.44186	2.73529	2.78838	2.84469
623	B Cell (Plasmablast) p16lo Ki67hi c_Casp3hi	PD_1	-0.227667	0.228011	0.993137	-0.227667	0.764141	1.01075	1.01689	0.562696	1.09192	0.553902	1.30133	1.31904	1.33343	NA	0.909222	1.81364	1.68604	1.81861	1.4243	1.12418	NA	0.762717	0.762425	0.394055	0.496705	1.36222	1.21297	0.0203798	0.708877	1.1532	NA	1.99412	0	1.70107	1.41416	1.37785
628	B Cell (Plasmablast) p16lo Ki67hi c_Casp3hi	Trx	-0.321583	0.197759	0.993137	-0.321583	5.23138	5.44832	5.44218	4.82822	5.07246	5.35003	5.10505	5.56361	5.48673	NA	5.18548	5.12384	5.40798	5.48832	5.57687	5.01046	NA	5.11418	5.61781	5.45958	4.96236	5.35839	5.39122	4.2678	2.1393	5.55479	NA	5.71816	4.03954	5.28604	5.30289	5.31865
629	B Cell (Plasmablast) p16lo Ki67hi c_Casp3hi	Tyro3	-0.203923	0.241734	0.993137	-0.203923	3.33866	3.71338	3.56742	3.72012	3.55279	3.08363	3.21521	3.08382	3.23933	NA	2.62131	2.97413	3.61157	3.47703	3.40413	3.57113	NA	3.84299	3.50534	3.56836	3.54647	3.10297	3.20661	2.17005	2.89641	2.66068	NA	3.14197	1.74675	3.50693	3.58627	3.49204
630	B Cell (Plasmablast) p16lo Ki67hi c_Casp3lo	c_Casp3	0.211462	0.364225	0.993137	0.211462	1.3074	1.23107	1.04298	0.921672	1.01658	2.31734	0.819607	1.7685	1.42951	0	2.11776	1.05035	NA	1.56836	1.76936	0.780263	1.84436	1.74529	1.80835	1.3073	1.83718	1.53772	1.5758	0.224425	NA	2.85958	0.681938	1.90901	0.527591	2.24047	1.53616	0.677503
639	B Cell (Plasmablast) p16lo Ki67hi c_Casp3lo	CD3	-0.250871	0.261744	0.993137	-0.250871	1.52309	1.11173	1.4474	0.803703	1.33592	1.34047	2.1759	1.52339	1.38573	0	1.72367	1.43729	NA	2.04416	1.51067	2.37258	0.303571	1.24642	0.985717	0.833199	2.07295	0.673579	1.51665	0.830953	NA	1.44219	0.740483	2.62676	0.32764	1.31071	2.08417	0.977636
644	B Cell (Plasmablast) p16lo Ki67hi c_Casp3lo	CD45	-0.181155	0.231102	0.993137	-0.181155	4.87095	4.30783	4.41045	4.32038	4.71818	4.45457	5.42223	4.63809	5.00952	5.05729	4.891	4.27083	NA	5.41975	4.66856	5.13902	4.16223	4.52479	4.32922	4.4184	4.4923	4.81019	4.9033	3.57393	NA	5.09965	4.13296	5.2801	4.82709	4.8059	5.01149	4.50976
646	B Cell (Plasmablast) p16lo Ki67hi c_Casp3lo	CD56	-0.127927	0.336995	0.993137	-0.127927	1.23816	1.17963	0.883074	1.02431	1.38838	1.28578	1.14353	0.912629	1.14281	1.04571	0.859247	1.04346	NA	1.68748	1.21752	1.95263	0.686224	1.47888	1.29264	1.53566	1.12353	0.89405	1.51622	0.692649	NA	1.40703	0.80094	0.754518	0.706181	1.47452	1.51108	0.21132
651	B Cell (Plasmablast) p16lo Ki67hi c_Casp3lo	HLA_DR	-0.443545	0.332695	0.993137	-0.443545	6.87261	5.40621	5.65116	4.27648	6.38845	6.08391	6.15251	5.82864	5.82929	3.17847	6.84855	6.53317	NA	6.35	6.1497	6.76464	4.69783	5.82566	5.39257	5.39666	7.10106	6.28608	6.12757	1.36371	NA	6.36437	4.39347	7.51895	4.08733	6.05867	6.46116	4.58552
659	B Cell (Plasmablast) p16lo Ki67hi c_Casp3lo	P90RSK	-0.171349	0.316164	0.993137	-0.171349	2.69611	2.93199	2.40871	2.55914	2.68458	2.52328	2.46149	2.13067	2.55048	2.46834	2.23287	1.98396	NA	2.62186	2.5835	4.17827	2.03706	2.90355	2.35516	2.90167	2.84305	2.67927	2.51987	2.16793	NA	2.81797	2.17481	2.55127	1.20458	2.44495	2.65338	2.19048
662	B Cell (Plasmablast) p16lo Ki67hi c_Casp3lo	TET2	-0.245154	0.227244	0.993137	-0.245154	1.57776	1.97562	0.655236	3.36452	1.01759	1.46319	1.11157	1.37224	1.13968	0.455326	1.17526	1.24191	NA	1.41162	1.74063	1.16287	1.05357	1.63809	1.3243	1.12993	1.21738	0.835087	1.34613	0.750407	NA	1.47655	0.483339	0.99875	0.314985	1.46658	1.26084	1.89177
670	B Cell (Plasmablast) p16lo Ki67lo c_Casp3hi	CD123	-0.37167	0.38785	0.993137	-0.37167	1.63001	1.66859	2.04095	1.25625	2.06554	NA	5.50466	1.48238	0.875022	NA	NA	0.0293228	1.69825	1.83072	0.847252	1.62693	NA	1.88712	1.31306	0.80175	NA	0.759537	1.02331	NA	0.442536	NA	NA	NA	1.68916	2.33427	1.12774	2.2555
676	B Cell (Plasmablast) p16lo Ki67lo c_Casp3hi	CD3	0.232398	0.366665	0.993137	0.232398	1.34702	0.960679	0.701991	0.391549	1.20323	NA	1.11699	1.41864	0.677186	NA	NA	0.532047	1.07634	1.86647	1.10311	1.0302	NA	1.18512	0.630507	0.387778	NA	1.10516	0.671027	NA	1.11929	NA	NA	NA	3.2498	1.66151	0.799869	1.8412
683	B Cell (Plasmablast) p16lo Ki67lo c_Casp3hi	CD56	-0.336955	0.200615	0.993137	-0.336955	1.2696	1.19469	1.45308	1.49487	1.00087	NA	3.49218	1.09945	0.678254	NA	NA	0.32641	1.39729	1.48909	1.33459	0.287846	NA	1.09564	1.02945	0.655369	NA	1.49758	0.637191	NA	0.470803	NA	NA	NA	0.649559	0.950218	1.19136	1.1596
686	B Cell (Plasmablast) p16lo Ki67lo c_Casp3hi	CD8a	-0.179939	0.422359	0.993137	-0.179939	0.961501	1.27044	1.44825	1.39053	1.66473	NA	2.49417	2.00281	2.36086	NA	NA	1.52107	2.30812	2.57909	2.07693	1.39931	NA	1.49191	1.55167	1.25222	NA	1.22767	1.92484	NA	1.23167	NA	NA	NA	0.848916	2.41299	1.67356	2.645
689	B Cell (Plasmablast) p16lo Ki67lo c_Casp3hi	IL_7Ra	0.134124	0.368957	0.993137	0.134124	0.0866738	0.260575	0.428626	0.177442	0.335405	NA	0.657616	0.663145	0.475453	NA	NA	0.527346	0.609035	0.857245	0.424799	0.0898959	NA	0.359622	0.155104	0.331424	NA	0.823695	0.293811	NA	0.0162853	NA	NA	NA	1.54069	1.09713	0.569453	0.456521
695	B Cell (Plasmablast) p16lo Ki67lo c_Casp3hi	p53	0.186206	0.387807	0.993137	0.186206	0.501059	0.607008	0.110864	0.271727	0.869827	NA	0.846789	1.05218	0.708185	NA	NA	0.464144	1.70831	1.38938	1.52429	0.0991076	NA	0.953428	0.551715	0.214933	NA	0.315516	1.06423	NA	0.917399	NA	NA	NA	1.92678	1.45611	1.09955	1.17229
697	B Cell (Plasmablast) p16lo Ki67lo c_Casp3hi	PD_1	-0.132569	0.40169	0.993137	-0.132569	0.949747	0.530675	0.738365	0.948914	0.402107	NA	1.3602	1.28803	0.981574	NA	NA	0.624182	1.33149	1.38022	0.739617	0.49819	NA	0.5887	0.687103	0.719622	NA	1.14911	0.957831	NA	0.493439	NA	NA	NA	0.0104063	1.55993	0.81741	0.747141
698	B Cell (Plasmablast) p16lo Ki67lo c_Casp3hi	T_bet	-0.219473	0.426022	0.993137	-0.219473	0.552605	0.61547	0.272274	0.43006	0.476674	NA	3.17976	0.856954	0.820087	NA	NA	0.315362	1.54203	1.42326	1.49466	0.317707	NA	0.629437	0.301905	0.267552	NA	0.354337	1.43309	NA	0.404091	NA	NA	NA	0.750452	1.14445	0.898699	1.08043
705	B Cell (Plasmablast) p16lo Ki67lo c_Casp3lo	CD11b	-0.237326	0.232566	0.993137	-0.237326	0.889411	0.720509	0.58599	1.18919	2.41717	1.02333	1.22888	0.630863	0.748392	1.09892	NA	NA	1.47603	1.90031	0.790653	1.88927	NA	0.985695	0.64646	0.787599	0.727001	0.706615	0.777393	NA	0.162205	1.06418	0.312959	1.42319	0.921377	1.22683	1.33364	2.19123
709	B Cell (Plasmablast) p16lo Ki67lo c_Casp3lo	CD16	-0.152245	0.222539	0.993137	-0.152245	1.6141	0.700245	0.42258	1.28284	1.49743	0.747338	0.853861	0.971834	0.804936	0.442292	NA	NA	0.849093	0.794522	0.585572	0.734247	NA	0.776918	0.712743	0.947956	0.810952	0.782895	0.77766	NA	0.230142	0.693266	0.378716	0.815415	0.439949	1.46353	0.76542	0.573913
710	B Cell (Plasmablast) p16lo Ki67lo c_Casp3lo	CD19	-0.239933	0.303224	0.993137	-0.239933	4.85495	4.75598	4.40282	4.77136	5.47784	4.65915	5.47834	3.92013	4.48067	4.94146	NA	NA	4.96002	5.02481	4.59737	4.72518	NA	4.62581	4.42177	4.6736	4.32592	4.40186	5.31816	NA	2.50378	5.11028	3.78834	5.25386	5.81712	4.38977	4.70484	4.35591
715	B Cell (Plasmablast) p16lo Ki67lo c_Casp3lo	CD38	0.374266	0.256706	0.993137	0.374266	5.40551	5.78568	6.39862	5.46532	5.10827	5.37127	3.7243	6.09237	6.15399	2.75751	NA	NA	6.47932	6.28018	5.6901	4.96389	NA	5.10065	6.24874	6.36848	5.81484	6.07026	5.89581	NA	4.87184	6.47676	5.50509	6.05368	4.53223	6.79811	4.97142	6.20813
717	B Cell (Plasmablast) p16lo Ki67lo c_Casp3lo	CD41	-0.218346	0.337956	0.993137	-0.218346	1.56055	2.32063	2.18391	1.66499	2.54296	1.72126	3.84013	2.21963	2.09205	2.45068	NA	NA	2.56744	2.51806	2.46555	1.37565	NA	1.86191	2.69243	2.30219	1.63027	2.1603	2.77886	NA	0.727019	2.49781	1.18363	1.61074	2.07951	2.72996	1.71714	2.49486
721	B Cell (Plasmablast) p16lo Ki67lo c_Casp3lo	CD57	0.245259	0.429717	0.993137	0.245259	0	0.114643	0.163872	0.114014	0.274387	0.267384	0.267201	0.534894	0.384551	0.305856	NA	NA	0.254498	0.49542	0.316384	0.160823	NA	0.179579	0.283314	0.181685	0.406477	0.136656	0.242098	NA	0.124158	0.262719	0.110999	4.57357	0.104084	0.116305	0.229092	0.136822
725	B Cell (Plasmablast) p16lo Ki67lo c_Casp3lo	HLA_DR	-0.536991	0.340897	0.993137	-0.536991	6.00712	5.34125	4.39074	4.23492	6.5807	4.10031	6.16607	4.36645	4.12551	4.9226	NA	NA	6.46218	7.25474	5.17171	6.53753	NA	2.89836	3.83182	4.1259	5.73125	3.60153	6.35835	NA	1.92444	4.95416	1.91164	7.04625	6.44398	5.29168	6.43342	7.59117
726	B Cell (Plasmablast) p16lo Ki67lo c_Casp3lo	IL_7Ra	-0.172217	0.339345	0.993137	-0.172217	0.47473	0.326416	0.223606	0.174123	0.52667	0.287246	0.984387	0.610829	0.376268	0.493924	NA	NA	1.87285	1.5886	0.485411	1.66868	NA	0.370608	0.185306	0.293123	0.467238	0.217851	0.84364	NA	0.142683	0.614366	0.152539	1.07225	0.646946	0.526403	0.833389	1.31636
727	B Cell (Plasmablast) p16lo Ki67lo c_Casp3lo	JAK2	0.187435	0.191993	0.993137	0.187435	2.30893	1.68617	1.47294	1.46709	1.7154	2.04721	1.54422	2.06898	1.7882	0.973072	NA	NA	2.28698	2.03517	2.04435	1.27904	NA	2.29626	1.90616	2.29124	2.3773	2.09078	2.25513	NA	1.40417	2.08522	1.58711	2.25958	1.19362	1.75776	1.9988	1.83872
730	B Cell (Plasmablast) p16lo Ki67lo c_Casp3lo	p_P90RSK	0.104777	0.340723	0.993137	0.104777	1.31209	1.365	0.92282	1.05378	1.3783	1.41838	1.46145	1.4767	1.28377	0.835036	NA	NA	1.26973	1.60376	1.40978	1.03288	NA	1.60403	1.41004	1.25193	1.35226	1.23373	1.46379	NA	1.03663	1.79131	0.537888	1.68058	1.08108	1.57024	1.73073	1.54614
731	B Cell (Plasmablast) p16lo Ki67lo c_Casp3lo	p16	0.206593	0.196991	0.993137	0.206593	0.523063	1.12397	0.832791	0.996581	1.05411	1.36842	0.943699	1.19889	1.39692	0.452715	NA	NA	1.13991	1.51442	1.4647	1.15432	NA	1.60006	2.01299	1.37653	1.48972	1.29512	0.938227	NA	0.206588	1.80795	0.421214	1.14603	1.12304	1.73778	1.46654	1.43501
733	B Cell (Plasmablast) p16lo Ki67lo c_Casp3lo	P90RSK	0.148206	0.253632	0.993137	0.148206	1.97018	2.8421	2.27634	2.62165	2.92948	2.5202	2.32823	2.11049	2.60215	2.18843	NA	NA	2.49298	2.65127	2.62371	2.58526	NA	3.10296	2.48907	2.76042	3.09213	2.76522	2.92359	NA	2.00922	2.73399	1.66149	2.93841	2.49317	2.59804	2.60976	2.63986
736	B Cell (Plasmablast) p16lo Ki67lo c_Casp3lo	TET2	0.152171	0.424563	0.993137	0.152171	1.1592	1.549	0.65059	1.64664	1.46203	1.70533	1.12053	1.00445	1.0502	0.812318	NA	NA	1.58157	1.43764	1.46816	0.997242	NA	1.92365	1.51986	1.77132	1.68562	1.43438	1.04982	NA	0.13583	1.70015	2.64521	1.04363	0.287961	1.63281	1.56855	1.37649
737	B Cell (Plasmablast) p16lo Ki67lo c_Casp3lo	TIM_3	0.248166	0.261822	0.993137	0.248166	1.31168	1.41743	0.868642	1.56513	2.04905	1.37908	1.90242	2.06055	1.91743	1.01792	NA	NA	2.62008	3.11745	1.81727	2.10766	NA	1.71005	1.49771	2.16339	1.61033	1.13301	2.56071	NA	1.31837	2.40064	1.5333	2.49421	2.185	2.64563	2.33422	3.03954
740	B Cell (Plasmablast) p16lo Ki67lo c_Casp3lo	Tyro3	0.172843	0.279037	0.993137	0.172843	3.24892	3.85786	3.06781	3.81675	3.73094	3.51857	3.10261	3.05686	3.30025	2.30449	NA	NA	3.34562	3.29272	3.61801	2.98161	NA	4.13015	3.378	3.95157	3.97758	3.39151	3.47193	NA	2.47419	3.47418	3.19054	3.32543	2.92508	3.61083	3.82685	3.53498
741	CD4- CD8- T Cell CD57hi	c_Casp3	0.197593	0.30691	0.993137	0.197593	1.14452	2.686	1.41717	2.06247	1.0341	2.06963	1.88734	1.26172	1.54503	1.56168	1.0187	1.54824	2.23077	1.05827	1.20973	0.888139	1.90329	2.32965	1.79443	1.59177	1.28544	1.25805	1.44457	1.1356	1.16822	2.64497	1.36203	1.06566	2.46827	2.0174	2.90154	1.41412
750	CD4- CD8- T Cell CD57hi	CD3	-0.122391	0.303543	0.993137	-0.122391	5.90776	5.56214	6.04433	5.6045	6.05516	5.4504	5.92251	5.45002	5.32706	5.60651	5.71748	5.58774	5.55658	5.59421	5.30511	5.44691	5.42691	5.89168	5.85278	5.63334	5.82019	5.64984	6.0387	5.00578	5.08613	5.81921	4.46441	5.53566	5.3199	5.87877	5.37701	5.37984
752	CD4- CD8- T Cell CD57hi	CD38	0.498418	0.306112	0.993137	0.498418	3.56755	4.83878	4.79537	4.30013	1.48374	4.39412	4.85952	2.71633	4.62553	4.73311	1.60408	4.91515	5.12075	1.71067	1.19832	1.15419	4.64059	4.84925	4.67049	4.84049	3.96017	4.36696	3.18308	1.73222	2.24913	5.36947	4.09987	3.11011	5.04773	5.00542	5.0798	1.78726
755	CD4- CD8- T Cell CD57hi	CD45	-0.0797065	0.328968	0.993137	-0.0797065	4.81859	4.80123	4.76039	4.82717	4.812	4.69535	5.18977	5.10065	5.05395	5.11124	5.18549	5.13333	5.25082	5.3337	4.95176	5.31468	4.58543	4.7304	4.7631	4.69669	4.81808	4.79392	5.31828	4.77166	4.89474	5.13829	4.90241	5.24403	4.88649	5.20996	4.99698	5.31437
768	CD4- CD8- T Cell CD57hi	p16	0.0800353	0.220187	0.993137	0.0800353	0.547782	0.675242	0.72233	0.976701	0.648903	0.690952	0.761318	0.919242	0.813778	0.776931	0.785715	0.920176	1.15637	0.954952	0.992068	1.0013	0.904564	0.861077	0.862325	0.876111	0.734333	0.671382	0.891662	0.786399	0.833142	0.95775	1.47034	0.900696	0.795394	1.00669	1.09988	0.972593
772	CD4- CD8- T Cell CD57hi	T_bet	0.164243	0.180612	0.993137	0.164243	2.27889	2.14782	2.4808	2.00212	2.478	2.64154	2.65971	2.85775	2.72925	1.87731	2.89946	2.57198	2.30563	2.28386	1.98679	1.96467	1.81829	2.36359	2.95019	2.58606	2.94284	2.59202	3.08451	2.36017	2.14398	2.88663	2.76919	2.67328	2.39793	2.67482	1.99487	2.55509
781	CD4- CD8- T Cell CD57lo Ki67hi	CD123	-0.101822	0.35479	0.993137	-0.101822	0.710165	0.488747	0.467119	0.668973	0.727398	0.694742	1.36378	0.851661	0.945844	NA	0.930313	0.899782	1.48074	1.19843	1.19797	1.19133	0.539418	0.812122	0.612468	0.671782	0.523484	0.387754	0.981448	0.761012	0.622508	1.10022	NA	0.688662	1.31416	1.0493	0.895169	1.33016
784	CD4- CD8- T Cell CD57lo Ki67hi	CD19	-0.0896069	0.270676	0.993137	-0.0896069	0.417959	0.570194	0.432787	0.586083	0.504171	0.439209	0.474492	0.480283	0.66524	NA	0.373271	0.445241	0.645317	0.538495	0.771424	1.50368	0.582697	0.719007	0.610469	0.566674	0.50392	0.297198	0.554117	0.422641	0.42178	0.518153	NA	0.365474	0.301178	0.469478	0.504232	0.66672
789	CD4- CD8- T Cell CD57lo Ki67hi	CD38	0.159853	0.184665	0.993137	0.159853	4.72264	4.13525	4.77487	4.29833	5.00043	4.19655	4.58722	4.66391	4.52436	NA	4.85531	4.57612	4.59536	5.33367	5.01032	4.57013	4.53143	4.74841	4.85718	4.93329	4.29873	4.61384	5.20229	4.7619	4.89438	5.16779	NA	5.19383	5.10142	4.5091	4.20792	5.22072
794	CD4- CD8- T Cell CD57lo Ki67hi	CD56	0.160197	0.304722	0.993137	0.160197	1.39903	0.961501	1.11874	1.55866	1.83337	1.62223	1.45434	0.914826	1.35117	NA	1.0461	0.883718	1.00971	1.57624	1.36975	0.95602	1.31036	1.27178	1.75808	0.90219	1.51645	1.40621	1.32841	0.938457	0.902243	1.58867	NA	0.898873	1.41189	1.30905	1.99109	2.92461
800	CD4- CD8- T Cell CD57lo Ki67hi	IL_7Ra	-0.16371	0.180242	0.993137	-0.16371	0.741908	0.943745	0.866355	0.693176	1.03679	0.900784	1.58644	1.04272	1.24059	NA	1.33208	1.46514	1.51843	1.23421	1.03501	1.38896	0.844876	1.2462	1.14023	0.781122	0.718387	0.510056	1.5623	0.629588	0.689036	1.59224	NA	0.922992	0.380345	0.987818	1.32731	1.2382
801	CD4- CD8- T Cell CD57lo Ki67hi	JAK2	-0.19378	0.330425	0.993137	-0.19378	1.54675	1.59407	1.41326	1.54494	1.6002	1.29904	1.49015	1.60833	1.51937	NA	1.4573	1.40264	1.66975	1.60242	1.71551	4.37997	1.64786	1.99291	1.47887	1.73341	1.5635	1.2979	1.58769	1.39636	1.3868	1.7438	NA	1.19744	1.10362	1.54428	1.69934	1.56321
803	CD4- CD8- T Cell CD57lo Ki67hi	p_JAK2	-0.337174	0.30507	0.993137	-0.337174	0.500032	0.490076	0.467382	0.756561	0.482833	0.52403	0.583426	0.61922	0.622434	NA	0.568035	0.587877	0.651319	0.7554	0.611441	5.54543	0.498639	0.601429	0.574734	0.532821	0.515292	0.378422	0.625164	0.532279	0.407798	0.755189	NA	0.624832	0.381854	0.79965	0.782836	0.696939
804	CD4- CD8- T Cell CD57lo Ki67hi	p_P90RSK	-0.222357	0.239836	0.993137	-0.222357	1.13111	1.30302	1.11392	1.35535	1.28505	1.28651	1.15958	1.3285	1.37117	NA	1.02851	1.12315	1.38428	1.51595	1.43984	3.98167	1.00562	1.59731	1.21899	1.35106	1.17886	0.969926	1.35373	1.08974	0.981958	1.40524	NA	1.16823	1.09972	1.32935	1.35164	1.37088
805	CD4- CD8- T Cell CD57lo Ki67hi	p16	-0.359349	0.337776	0.993137	-0.359349	0.728952	0.793253	0.694147	0.892774	0.858207	0.700242	0.96568	1.0063	0.90183	NA	0.804124	0.867107	1.26424	1.10405	1.12981	6.52596	0.906765	0.938341	0.943944	0.838069	0.75438	0.447648	0.966645	0.748502	0.948585	1.05505	NA	1.04515	0.678235	1.17742	1.17999	1.21772
809	CD4- CD8- T Cell CD57lo Ki67hi	T_bet	0.208807	0.379635	0.993137	0.208807	0.883491	0.95719	2.24031	2.0697	1.92408	2.605	2.61969	1.95194	3.01479	NA	2.2547	2.22971	2.29808	2.52987	1.63191	1.8026	1.66188	1.27371	3.22812	1.03134	2.71888	1.95823	2.82202	1.69795	1.77672	3.06902	NA	1.88539	2.84028	2.13221	2.76674	3.28269
810	CD4- CD8- T Cell CD57lo Ki67hi	TET2	-0.370743	0.265764	0.993137	-0.370743	0.873797	1.0005	0.874215	1.36905	0.98545	1.19665	1.04367	0.987644	0.826748	NA	0.859964	0.896493	1.03164	1.09895	1.15847	5.9958	1.11805	1.29363	1.04814	0.922331	1.0342	0.685362	1.06339	0.858965	0.848138	1.08717	NA	0.748448	0.743	0.954724	1.1063	1.12606
814	CD4- CD8- T Cell CD57lo Ki67hi	Tyro3	-0.135294	0.278655	0.993137	-0.135294	3.15102	3.52386	3.14683	3.52466	3.37958	3.082	2.76518	3.13755	3.03833	NA	2.96938	3.14302	3.00932	3.20284	3.44713	4.59994	3.2728	3.63629	3.07362	3.31563	3.2242	2.96562	3.11029	2.97642	2.96093	2.92461	NA	2.85019	3.04137	3.0166	3.53277	3.18984
815	CD4- CD8- T Cell CD57lo Ki67lo CD38hi	c_Casp3	0.163259	0.419218	0.993137	0.163259	1.13329	1.2735	1.58591	NA	NA	NA	1.10773	NA	NA	2.41696	1.54105	NA	2.01798	NA	NA	1.15693	1.80043	2.69414	1.82559	1.84714	1.34375	1.01991	1.44349	NA	NA	1.73643	1.91517	2.23636	1.06416	1.94317	1.32189	1.50239
819	CD4- CD8- T Cell CD57lo Ki67lo CD38hi	CD14	0.289724	0.177381	0.993137	0.289724	1.67055	2.46161	2.45292	NA	NA	NA	2.59742	NA	NA	1.82543	2.26045	NA	2.44925	NA	NA	3.90553	2.79573	2.65689	2.85643	3.40067	2.89389	2.58232	2.94897	NA	NA	3.04036	2.34716	2.31321	2.32725	2.85148	2.28169	3.10063
820	CD4- CD8- T Cell CD57lo Ki67lo CD38hi	CD16	-0.431646	0.368825	0.993137	-0.431646	0.555919	0.624175	1.46297	NA	NA	NA	3.98892	NA	NA	0.547287	3.32378	NA	1.5152	NA	NA	2.6311	0.728414	0.656164	2.74963	1.86345	0.74657	0.795518	0.685988	NA	NA	0.746434	2.55012	3.40584	1.17733	2.25267	0.652091	0.583122
821	CD4- CD8- T Cell CD57lo Ki67lo CD38hi	CD19	0.0485837	0.402027	0.993137	0.0485837	0.274059	0.525927	0.323267	NA	NA	NA	0.418033	NA	NA	0.372416	0.484946	NA	0.506518	NA	NA	0.694125	0.563501	0.505255	0.494046	0.489477	0.550413	0.39074	0.512894	NA	NA	0.543969	0.479781	0.345767	0.392504	0.56463	0.619442	0.526511
822	CD4- CD8- T Cell CD57lo Ki67lo CD38hi	CD25	0.169363	0.259792	0.993137	0.169363	0.950745	0.765369	0.545423	NA	NA	NA	0.691604	NA	NA	0.717388	0.622434	NA	1.44085	NA	NA	1.33882	1.08179	1.0476	0.72873	0.695177	0.945396	0.637388	1.45327	NA	NA	1.51321	0.802227	0.942339	0.692275	1.20823	1.36995	1.63061
823	CD4- CD8- T Cell CD57lo Ki67lo CD38hi	CD27	0.425147	0.286136	0.993137	0.425147	4.3459	4.58157	4.10002	NA	NA	NA	1.52283	NA	NA	2.53339	1.5168	NA	3.97349	NA	NA	2.3371	4.08408	4.41486	3.94277	3.71186	2.98444	3.11026	3.11513	NA	NA	3.71517	1.88909	3.7428	3.37049	4.01495	4.1208	3.32977
828	CD4- CD8- T Cell CD57lo Ki67lo CD38hi	CD41	0.170711	0.248182	0.993137	0.170711	1.27762	1.52189	1.31794	NA	NA	NA	1.56959	NA	NA	1.64252	1.00034	NA	1.5631	NA	NA	1.74428	1.75802	1.65483	1.46631	1.38939	1.38621	1.42481	2.13688	NA	NA	2.07831	0.841332	1.34342	1.80898	1.79577	1.48787	2.18306
829	CD4- CD8- T Cell CD57lo Ki67lo CD38hi	CD45	0.102933	0.433535	0.993137	0.102933	4.40298	4.52463	4.63375	NA	NA	NA	5.13835	NA	NA	5.32404	4.9473	NA	5.17355	NA	NA	5.09165	4.95465	4.49139	4.72143	4.91811	4.85854	4.89276	5.35591	NA	NA	5.33029	5.14636	5.04193	5.23879	5.09522	4.72182	5.3373
830	CD4- CD8- T Cell CD57lo Ki67lo CD38hi	CD45RA	0.442131	0.25993	0.993137	0.442131	5.32425	5.49797	5.39388	NA	NA	NA	5.09252	NA	NA	1.63808	4.59527	NA	4.94913	NA	NA	4.39592	5.26293	5.55645	5.80548	5.63852	5.79016	5.70366	3.63318	NA	NA	4.56388	4.82511	4.91229	4.61278	5.09925	4.85549	4.48295
831	CD4- CD8- T Cell CD57lo Ki67lo CD38hi	CD56	-0.314201	0.262652	0.993137	-0.314201	1.40816	1.49786	3.62157	NA	NA	NA	2.57957	NA	NA	1.24567	2.25926	NA	2.23684	NA	NA	2.96762	1.33846	1.55524	2.16786	3.0221	1.70026	1.74385	1.17162	NA	NA	1.64654	2.42486	2.23952	1.98876	2.19491	1.30103	2.28513
834	CD4- CD8- T Cell CD57lo Ki67lo CD38hi	CD8a	0.133907	0.386908	0.993137	0.133907	1.52796	1.42505	1.59954	NA	NA	NA	1.51167	NA	NA	1.81764	2.17461	NA	2.29024	NA	NA	1.81423	2.62478	1.68571	1.60757	1.71639	1.77573	1.41764	2.28633	NA	NA	2.17189	1.45859	1.87406	1.59634	2.22739	1.93513	2.2788
835	CD4- CD8- T Cell CD57lo Ki67lo CD38hi	DNMT3A	-0.119811	0.219674	0.993137	-0.119811	2.77099	3.05117	2.73216	NA	NA	NA	3.40983	NA	NA	2.39215	3.06093	NA	3.1039	NA	NA	3.09066	2.84487	2.93874	2.96998	2.76711	2.88967	2.65628	2.74509	NA	NA	2.85246	2.98527	2.64392	2.76437	2.88577	2.97671	2.72307
838	CD4- CD8- T Cell CD57lo Ki67lo CD38hi	JAK2	0.114132	0.281081	0.993137	0.114132	1.20629	1.50514	1.16911	NA	NA	NA	1.32799	NA	NA	0.891581	1.10461	NA	1.60357	NA	NA	1.80167	1.46647	1.64596	1.40765	1.52884	1.45692	1.27492	1.45214	NA	NA	1.48794	1.2535	0.985721	1.41681	1.68998	1.61808	1.48032
839	CD4- CD8- T Cell CD57lo Ki67lo CD38hi	Ki67	-0.529707	0.279016	0.993137	-0.529707	2.19046	4.33386	2.98979	NA	NA	NA	1.28534	NA	NA	4.20795	3.77563	NA	3.67364	NA	NA	3.10575	2.19979	3.6604	2.0838	3.78215	1.19953	1.27367	1.10287	NA	NA	3.03137	4.7476	2.9579	1.22355	3.77537	2.91812	3.36222
846	CD4- CD8- T Cell CD57lo Ki67lo CD38hi	T_bet	0.372356	0.424655	0.993137	0.372356	0.322114	0.439251	2.4267	NA	NA	NA	3.24566	NA	NA	1.57143	3.46644	NA	3.31475	NA	NA	2.38296	1.24393	0.522513	3.34625	2.76609	2.85143	2.6059	2.92786	NA	NA	2.94811	3.13156	3.07608	3.09213	3.25377	0.58678	2.90685
857	CD4- CD8- T Cell CD57lo Ki67lo CD38lo	CD16	0.152329	0.377585	0.993137	0.152329	0.619725	0.628906	0.666099	0.668465	0.606447	0.695546	0.611662	0.770377	0.62113	0.566258	0.951089	0.630159	0.778562	0.658162	0.705263	0.723622	0.715239	0.701114	0.840073	0.660429	0.60707	0.644764	0.64726	0.560977	0.595093	0.679551	0.620074	0.658074	0.619871	0.640665	3.4061	0.742375
865	CD4- CD8- T Cell CD57lo Ki67lo CD38lo	CD41	-0.108387	0.393855	0.993137	-0.108387	1.08442	1.42977	1.29093	1.44899	1.28849	1.35837	1.74921	2.60329	1.89095	1.27798	1.18315	1.2207	1.44132	1.71617	1.4628	1.57752	1.51125	1.66879	1.5665	1.49151	1.37151	0.964038	1.39067	1.48514	1.11665	1.74521	0.766851	0.971977	0.894458	1.79641	1.60012	1.94878
866	CD4- CD8- T Cell CD57lo Ki67lo CD38lo	CD45	-0.0630011	0.429874	0.993137	-0.0630011	4.69862	4.83804	4.73295	4.66857	4.87343	4.86657	5.14495	5.28358	5.12148	5.00523	5.12012	5.06006	5.08333	5.27378	4.98544	5.20907	4.5876	4.87769	4.77669	4.87248	4.74775	4.39908	5.07431	4.85459	4.90036	5.24704	5.00972	5.02354	4.98665	5.19828	5.13698	5.26449
868	CD4- CD8- T Cell CD57lo Ki67lo CD38lo	CD56	-0.132364	0.434541	0.993137	-0.132364	1.00331	2.40868	1.87908	1.42256	2.38812	1.96496	1.55294	0.978975	1.46211	0.939236	1.7565	1.08061	1.65987	2.20625	1.95137	1.83046	1.26773	2.24926	1.46863	1.80162	1.2621	1.6097	1.01404	1.02323	1.35208	1.96838	1.36257	0.824693	0.877145	2.06029	1.90627	2.31948
872	CD4- CD8- T Cell CD57lo Ki67lo CD38lo	DNMT3A	-0.0967777	0.260688	0.993137	-0.0967777	3.06347	2.84975	2.89369	2.97077	2.81901	3.04609	3.12206	3.01519	3.10389	2.67754	3.14902	3.01432	3.19186	2.98881	3.09916	2.91187	3.01497	2.94312	3.22551	3.02796	2.88643	2.38572	2.70499	2.34436	2.31732	2.98991	3.10831	2.98905	3.00651	2.96561	3.28185	3.17643
877	CD4- CD8- T Cell CD57lo Ki67lo CD38lo	p_JAK2	0.0710388	0.369239	0.993137	0.0710388	0.356146	0.429391	0.39747	0.492499	0.409415	0.473857	0.48489	0.616704	0.509323	0.386161	0.524891	0.519488	0.679566	0.595476	0.610011	0.583055	0.474455	0.54226	0.598173	0.532271	0.46901	0.30099	0.578784	0.447126	0.451827	0.6192	0.378217	0.501314	0.446504	0.600902	1.60436	0.659571
879	CD4- CD8- T Cell CD57lo Ki67lo CD38lo	p16	0.0793076	0.184986	0.993137	0.0793076	0.508199	0.652732	0.52491	0.855159	0.582199	0.611925	0.699818	0.858184	0.759208	0.703597	0.720102	0.782237	0.993874	0.85298	0.962211	0.913222	0.78532	0.812022	0.834553	0.793375	0.729451	0.465347	0.819032	0.692188	0.791451	0.847113	0.98643	0.892177	0.651577	1.01881	1.10676	1.02387
883	CD4- CD8- T Cell CD57lo Ki67lo CD38lo	T_bet	0.14681	0.359719	0.993137	0.14681	1.52292	1.19143	1.96885	1.25172	1.90345	2.02225	2.03478	2.53438	2.16157	1.63266	2.36597	1.56824	1.60001	1.9226	1.64404	1.56518	1.30898	1.58378	2.59722	2.00641	2.46704	2.15502	2.27246	2.15992	2.21791	2.5945	1.64457	1.25482	0.785163	2.22592	1.66336	2.30195
885	CD4- CD8- T Cell CD57lo Ki67lo CD38lo	TIM_3	-0.129043	0.309902	0.993137	-0.129043	1.64784	1.63997	1.47711	1.5561	1.80663	1.68245	2.22993	2.34749	2.15815	1.90102	2.19555	1.9979	2.1829	2.55541	2.17108	2.34155	1.92552	1.90828	1.79929	1.67574	1.71525	1.1001	1.92869	1.64815	1.66092	2.45084	1.51965	1.78923	1.53209	2.42558	2.16427	2.5828
886	CD4- CD8- T Cell CD57lo Ki67lo CD38lo	TOP2b	0.0680034	0.36471	0.993137	0.0680034	3.28262	3.40356	3.28194	3.39005	3.35374	3.48698	3.41399	3.51476	3.32303	2.77231	3.33505	3.31156	3.63138	3.39503	3.40928	3.29241	3.43143	3.60976	3.58423	3.60888	3.53434	3.36516	3.472	3.01626	2.83918	3.37495	3.30342	3.39212	3.43427	3.45475	3.7407	3.52429
894	CD4+ CD8+ T Cell CD57hi	CD16	0.391518	0.191492	0.993137	0.391518	0.64556	NA	1.11744	0.677397	0.713859	0.728811	0.513121	0.852039	1.04042	0.604961	NA	NA	NA	0.765277	0.976766	0.482025	3.73572	NA	0.74084	0.72472	0.850816	0.59791	NA	1.76536	1.67975	NA	NA	NA	NA	0.584155	0.538438	0.295542
899	CD4+ CD8+ T Cell CD57hi	CD33	0.115468	0.317744	0.993137	0.115468	0.897271	NA	0.31864	0.446548	0.640845	0.522898	0.593291	0.753167	0.929475	0.406869	NA	NA	NA	0.523937	0.915372	0.748528	1.05347	NA	0.775348	0.58904	0.801497	0.46701	NA	1.41121	0.323375	NA	NA	NA	NA	0.708637	0.905423	0.533711
900	CD4+ CD8+ T Cell CD57hi	CD38	0.408416	0.266267	0.993137	0.408416	1.27472	NA	4.147	1.15193	2.00313	1.51624	2.22985	3.16581	2.64181	0.317181	NA	NA	NA	1.20022	2.50144	1.72722	2.74533	NA	1.91001	2.16434	3.32926	2.51804	NA	1.65851	2.2232	NA	NA	NA	NA	3.42783	1.6446	2.36019
901	CD4+ CD8+ T Cell CD57hi	CD4	0.127119	0.431992	0.993137	0.127119	4.53722	NA	4.12793	3.89988	4.76796	4.64733	4.30305	4.7874	4.57748	3.59247	NA	NA	NA	4.41858	4.30126	4.08924	4.93114	NA	4.69229	4.4747	4.86101	4.54866	NA	3.88785	4.31865	NA	NA	NA	NA	4.61055	3.69929	4.6219
903	CD4+ CD8+ T Cell CD57hi	CD45	0.125621	0.370787	0.993137	0.125621	4.91709	NA	4.69983	4.8109	5.09891	5.06007	5.31454	5.55074	5.55442	4.5598	NA	NA	NA	5.49901	5.57327	5.43534	5.46348	NA	4.83478	5.06021	5.18706	5.36548	NA	5.48534	5.37903	NA	NA	NA	NA	5.65104	4.99278	5.56528
904	CD4+ CD8+ T Cell CD57hi	CD45RA	0.309466	0.370032	0.993137	0.309466	4.92979	NA	5.30665	5.56573	5.67768	5.18233	4.74421	4.30629	5.01241	3.71234	NA	NA	NA	2.85696	3.91195	4.85413	5.83503	NA	4.97353	6.10949	5.86521	5.45247	NA	3.83799	4.26041	NA	NA	NA	NA	4.37047	4.12997	4.97716
907	CD4+ CD8+ T Cell CD57hi	CD68	0.0998565	0.304481	0.993137	0.0998565	0.467694	NA	0.297168	0.339481	0.521718	0.376344	0.65973	0.501792	0.719392	0.0704471	NA	NA	NA	0.648612	0.438489	0.486202	0.413658	NA	0.548469	0.428382	0.57631	0.436927	NA	1.21165	0.285707	NA	NA	NA	NA	0.643066	0.470085	0.590199
909	CD4+ CD8+ T Cell CD57hi	DNMT3A	-0.0672284	0.445601	0.993137	-0.0672284	3.25931	NA	2.81453	2.86048	3.15998	3.14142	3.08257	3.18049	3.36683	3.11453	NA	NA	NA	2.72943	2.79799	3.00454	3.04722	NA	2.91923	2.81863	3.12042	2.89942	NA	2.93388	2.72333	NA	NA	NA	NA	3.30873	2.82817	3.15544
913	CD4+ CD8+ T Cell CD57hi	Ki67	0.620164	0.210706	0.993137	0.620164	0.405321	NA	1.29522	0.249917	0.658393	0.64764	0.336451	3.82819	0.81086	0.594265	NA	NA	NA	0.426545	1.68574	1.2001	2.28788	NA	0.562361	0.982853	0.937612	3.25538	NA	1.27335	0.66996	NA	NA	NA	NA	4.53674	0.129554	1.68148
915	CD4+ CD8+ T Cell CD57hi	p_P90RSK	0.136451	0.294292	0.993137	0.136451	1.28616	NA	1.46567	1.23414	1.35091	1.42876	1.61431	1.39343	1.44802	0.535729	NA	NA	NA	1.3686	1.29669	1.03184	1.09172	NA	1.3033	1.41459	1.55953	1.06321	NA	1.03142	1.69526	NA	NA	NA	NA	2.00416	1.35599	1.72387
916	CD4+ CD8+ T Cell CD57hi	p16	0.192816	0.309288	0.993137	0.192816	0.568093	NA	0.811527	0.917461	0.910002	0.730576	0.746685	1.10807	1.04531	1.39886	NA	NA	NA	0.682652	1.0785	0.902781	1.02117	NA	0.789484	0.896129	0.958322	0.736766	NA	0.613686	2.74631	NA	NA	NA	NA	1.39709	0.926753	0.926208
920	CD4+ CD8+ T Cell CD57hi	T_bet	0.196871	0.370394	0.993137	0.196871	2.36522	NA	2.55224	2.43348	2.49874	2.64978	2.27656	2.78864	2.70239	0.527244	NA	NA	NA	1.91351	2.9085	2.42283	2.12158	NA	2.71035	2.76498	2.84551	2.39918	NA	2.1441	2.00567	NA	NA	NA	NA	2.93708	2.52251	2.88369
921	CD4+ CD8+ T Cell CD57hi	TET2	0.246817	0.173541	0.993137	0.246817	0.990794	NA	1.09091	1.03465	1.46302	1.12188	0.530083	1.41609	1.30835	0.299665	NA	NA	NA	1.21694	1.0218	1.18637	1.18621	NA	0.948133	1.00557	1.2512	1.05246	NA	1.52	2.63568	NA	NA	NA	NA	1.35902	0.972049	1.10499
923	CD4+ CD8+ T Cell CD57hi	TOP2b	0.1809	0.354638	0.993137	0.1809	4.34463	NA	4.54892	4.12359	4.80311	4.7005	4.38981	4.20022	4.21117	3.03613	NA	NA	NA	3.94923	4.16552	3.64749	4.85811	NA	4.79575	4.26081	4.75923	4.44221	NA	3.65172	4.74304	NA	NA	NA	NA	4.22974	3.77634	4.05897
924	CD4+ CD8+ T Cell CD57hi	Trx	0.197208	0.215737	0.993137	0.197208	4.21123	NA	4.14128	3.77051	4.35446	4.48189	3.79467	4.95615	4.65299	3.78777	NA	NA	NA	4.05654	4.19436	3.6811	4.52485	NA	4.24234	4.05075	4.51715	4.17955	NA	3.96649	4.2208	NA	NA	NA	NA	5.15764	4.3443	4.50398
928	CD4+ CD8+ T Cell CD57lo Ki67hi	CD11c	-0.167969	0.40378	0.993137	-0.167969	3.02556	2.81428	2.75693	2.81099	2.84818	3.03732	3.58018	4.00765	3.49339	NA	3.01084	3.84653	4.06022	3.9305	NA	NA	2.76618	2.6963	2.83445	3.26941	2.9758	2.39518	NA	NA	NA	3.62962	NA	3.20918	2.67488	3.90907	3.72512	3.79694
929	CD4+ CD8+ T Cell CD57lo Ki67hi	CD123	-0.246107	0.419742	0.993137	-0.246107	1.08945	1.29483	0.898664	0.927349	2.58607	4.46418	1.00214	1.48041	0.702507	NA	0.937418	1.17627	1.61598	1.7086	NA	NA	1.0393	1.23945	0.939908	0.880926	1.64328	0.636047	NA	NA	NA	1.52555	NA	0.964202	1.87605	1.51012	1.69488	1.45135
934	CD4+ CD8+ T Cell CD57lo Ki67hi	CD27	-0.20102	0.240166	0.993137	-0.20102	4.12648	4.54399	4.20924	3.4358	4.07258	3.97767	3.44424	4.49272	4.20815	NA	3.21516	3.84188	4.09244	4.45288	NA	NA	3.82355	3.76363	4.17322	4.15631	3.80558	3.37223	NA	NA	NA	4.65866	NA	3.21772	3.14534	3.98464	3.60652	3.98488
940	CD4+ CD8+ T Cell CD57lo Ki67hi	CD45	-0.167963	0.290996	0.993137	-0.167963	5.13939	4.59682	5.07177	4.97134	4.73983	5.13231	5.18622	5.74365	5.09546	NA	5.37479	5.42073	5.62207	5.80003	NA	NA	4.3995	4.71128	4.78538	5.21344	4.99534	5.04311	NA	NA	NA	5.16979	NA	5.24191	4.41693	5.65045	5.22655	5.80251
942	CD4+ CD8+ T Cell CD57lo Ki67hi	CD56	-0.183431	0.344005	0.993137	-0.183431	2.12829	1.49569	1.53831	1.12289	1.13355	1.81683	2.20661	1.07443	1.78454	NA	0.45595	1.76005	2.31698	2.47718	NA	NA	1.65998	1.02773	1.20221	1.4113	1.35441	1.15468	NA	NA	NA	1.54358	NA	1.523	0.930126	2.13333	1.56173	1.9687
943	CD4+ CD8+ T Cell CD57lo Ki67hi	CD57	-0.565856	0.340005	0.993137	-0.565856	3.66113	3.64972	1.22794	0.579961	1.19417	4.25387	0.673629	2.19884	0.836441	NA	0	0.874455	3.71325	3.23673	NA	NA	1.74027	0.262106	0.558524	0.432448	3.09787	3.12248	NA	NA	NA	4.80072	NA	0.181159	0.0702874	1.01658	0.0779509	1.94177
945	CD4+ CD8+ T Cell CD57lo Ki67hi	CD8a	-0.122183	0.364682	0.993137	-0.122183	5.26844	4.63131	4.98516	4.8781	4.92322	4.85529	4.08733	4.66246	4.27195	NA	4.22784	4.69067	4.89878	4.70865	NA	NA	4.83935	4.6444	5.13771	4.93944	4.58515	4.51243	NA	NA	NA	4.40623	NA	4.11144	3.91546	4.71587	4.51512	4.60124
946	CD4+ CD8+ T Cell CD57lo Ki67hi	DNMT3A	-0.151457	0.248737	0.993137	-0.151457	3.41393	3.12417	3.04176	2.59387	2.72823	3.23418	2.74501	3.24958	3.01427	NA	2.84082	3.00477	3.18833	3.25792	NA	NA	2.83695	2.91272	3.19291	3.14837	2.92952	2.1344	NA	NA	NA	3.07227	NA	2.88511	2.13038	2.98309	3.462	2.89803
949	CD4+ CD8+ T Cell CD57lo Ki67hi	JAK2	-0.159304	0.365186	0.993137	-0.159304	2.05942	2.13409	1.74463	1.73996	1.21504	2.03423	1.49803	1.69252	1.46429	NA	1.16964	1.45916	2.22507	1.96875	NA	NA	1.11074	1.52264	1.78333	1.84467	1.89371	0.661738	NA	NA	NA	2.10417	NA	1.45065	0.55367	1.83525	2.01905	1.99012
950	CD4+ CD8+ T Cell CD57lo Ki67hi	Ki67	0.196349	0.371341	0.993137	0.196349	4.34807	4.78795	4.89326	5.09671	4.37755	4.74561	4.30407	5.27145	4.5864	NA	4.42138	5.2262	5.75915	5.0192	NA	NA	4.65992	5.37879	4.66983	5.37084	5.43254	3.79028	NA	NA	NA	5.58764	NA	4.9418	3.92516	5.41306	5.97463	5.21508
959	CD4+ CD8+ T Cell CD57lo Ki67hi	TIM_3	-0.247331	0.374624	0.993137	-0.247331	2.61469	3.14434	2.49805	2.3152	1.72161	2.27051	2.69044	3.2341	2.40605	NA	1.99331	2.93117	3.47082	3.4575	NA	NA	1.9608	1.91585	2.15692	2.5186	2.13796	0.90465	NA	NA	NA	3.60943	NA	2.28711	1.63652	3.21874	2.90982	3.85051
960	CD4+ CD8+ T Cell CD57lo Ki67hi	TOP2b	-0.116418	0.35451	0.993137	-0.116418	3.89552	4.0283	3.76949	3.67376	3.60145	4.53962	4.05897	3.84956	3.59106	NA	3.47833	3.8995	4.05204	4.47003	NA	NA	3.49066	3.44061	3.72747	3.91962	3.83937	3.71882	NA	NA	NA	4.39672	NA	3.44347	3.71113	4.23571	3.68186	3.98921
964	CD4+ CD8+ T Cell CD57lo Ki67lo IL_7Rahi	CD11b	-0.177554	0.251822	0.993137	-0.177554	1.48517	1.13558	0.891917	1.11507	1.33549	1.01649	1.58463	1.44133	1.55488	1.00615	1.3356	1.34645	1.54624	1.83372	1.50467	2.04414	0.917865	1.22949	1.16671	1.0274	1.85931	0.47583	NA	0.398696	0.410424	1.67762	0.84344	1.23452	1.40283	1.91331	1.65241	1.91826
968	CD4+ CD8+ T Cell CD57lo Ki67lo IL_7Rahi	CD16	-0.0956475	0.271069	0.993137	-0.0956475	1.37688	0.730456	0.560644	0.572387	0.727058	0.629118	0.639075	0.617993	0.689813	0.569064	0.622392	0.665758	0.784128	0.918783	0.845508	0.68364	0.638841	0.718069	0.733896	0.693823	0.942915	0.191049	NA	0.633187	0.30333	0.767139	0.324451	0.824498	0.145795	0.998296	0.750769	0.804881
969	CD4+ CD8+ T Cell CD57lo Ki67lo IL_7Rahi	CD19	-0.0629194	0.322115	0.993137	-0.0629194	0.619784	0.590153	0.387852	0.602371	0.595898	0.595499	0.359759	0.473411	0.616379	0.540766	0.386134	0.492742	0.57737	0.763387	0.660347	0.54883	0.497169	0.546778	0.639178	0.494383	0.629894	0.203532	NA	0.376455	0.451829	0.615463	0.12854	0.460185	0.120058	0.811884	0.727797	0.613078
972	CD4+ CD8+ T Cell CD57lo Ki67lo IL_7Rahi	CD3	-0.164374	0.195698	0.993137	-0.164374	6.06394	5.47334	5.64429	5.67721	6.10135	6.03423	5.92619	5.75178	5.85061	5.47342	5.91865	5.67102	5.90788	6.12771	5.59953	5.77	5.54419	5.58639	6.07056	5.83571	6.23973	5.70679	NA	4.58593	4.82444	5.88171	5.52487	5.71566	5.33901	6.08654	5.92339	5.84869
976	CD4+ CD8+ T Cell CD57lo Ki67lo IL_7Rahi	CD41	-0.196953	0.288848	0.993137	-0.196953	1.30558	1.67421	1.24575	1.5118	1.56138	1.42123	1.79177	1.73217	2.11131	1.3379	2.45113	1.50526	1.84776	2.34191	2.01162	2.04019	1.53569	1.77898	1.67148	1.58141	1.80433	1.56681	NA	1.10012	0.220232	2.07375	0.85223	1.57749	0.507457	2.57933	2.07622	2.26794
977	CD4+ CD8+ T Cell CD57lo Ki67lo IL_7Rahi	CD45	-0.131504	0.302699	0.993137	-0.131504	5.04233	4.70239	4.7123	4.79515	5.091	4.94094	5.63569	5.47201	5.52974	5.11133	5.69477	5.36391	5.49002	5.79628	5.46456	5.49697	4.67159	4.91146	4.90936	4.90911	5.19487	4.55053	NA	4.88828	5.11655	5.41609	5.20531	5.53178	5.03136	5.72013	5.39895	5.64025
978	CD4+ CD8+ T Cell CD57lo Ki67lo IL_7Rahi	CD45RA	-0.374771	0.351097	0.993137	-0.374771	4.26212	2.4008	2.29617	2.63466	4.8393	3.77314	3.80862	3.64852	4.2714	2.13511	4.62889	2.3882	4.29573	4.08998	4.3221	4.24681	2.47104	2.44569	4.59211	2.577	5.47711	1.47038	NA	1.53576	3.84192	3.60267	2.64478	3.54666	1.18124	4.84496	4.0766	4.48448
979	CD4+ CD8+ T Cell CD57lo Ki67lo IL_7Rahi	CD56	-0.204879	0.260859	0.993137	-0.204879	1.43589	1.23263	0.790114	1.24372	2.60553	1.30765	1.83884	1.05003	1.8424	0.878751	1.57085	1.52559	1.89361	2.05247	1.68362	1.91501	1.0189	1.4121	1.44932	1.37676	1.54998	0.853974	NA	0.898898	0.285609	1.91586	1.39176	1.59111	0.52943	2.1524	1.68157	2.1317
981	CD4+ CD8+ T Cell CD57lo Ki67lo IL_7Rahi	CD68	-0.0648868	0.399655	0.993137	-0.0648868	0.439024	0.516611	0.346029	0.571236	0.408401	0.641701	0.586303	0.572404	0.738116	0.41594	0.615214	0.596224	0.78365	0.818021	0.861115	0.690287	0.521729	0.634866	0.615697	0.456237	0.601762	0.743634	NA	0.31376	0.180917	0.727518	0.138263	0.624481	0.0967031	0.787261	0.931005	0.653125
983	CD4+ CD8+ T Cell CD57lo Ki67lo IL_7Rahi	DNMT3A	-0.145834	0.297869	0.993137	-0.145834	3.57795	3.43096	3.25415	3.24729	3.31352	3.48299	3.40551	3.47397	3.60557	3.17228	3.5426	3.34551	3.47606	3.62505	3.68464	3.33817	3.17278	3.58489	3.69954	3.28038	3.54149	3.18824	NA	2.74856	1.61469	3.47237	3.64208	3.39791	3.08046	3.58897	3.77112	3.56919
985	CD4+ CD8+ T Cell CD57lo Ki67lo IL_7Rahi	IL_7Ra	-0.192192	0.210043	0.993137	-0.192192	1.93882	2.12875	1.87113	2.3083	2.13891	2.193	2.22404	2.72895	2.60692	2.1713	1.49327	2.44866	2.94452	2.61916	2.4492	2.90935	1.95106	2.39086	2.17915	2.23347	2.05945	2.2699	NA	1.44959	1.17205	2.44482	1.40361	2.22134	2.37903	2.64353	2.36609	2.80407
991	CD4+ CD8+ T Cell CD57lo Ki67lo IL_7Rahi	p53	-0.0946806	0.194174	0.993137	-0.0946806	0.578655	0.597039	0.60608	0.714735	0.639259	0.576659	0.73234	0.645148	0.681869	0.418313	0.494348	0.984299	0.742609	0.865596	0.648723	0.607102	0.337292	0.644146	0.626514	0.518528	0.61656	0.728429	NA	0.23102	0.0770001	0.687203	0.414201	0.649399	0.378059	0.949364	0.8555	0.741054
997	CD4+ CD8+ T Cell CD57lo Ki67lo IL_7Rahi	TOP2b	-0.145009	0.368568	0.993137	-0.145009	3.63589	3.69758	3.28447	3.6241	3.63568	3.84461	3.86832	3.82384	3.84133	3.23138	3.88892	3.6858	4.0815	4.09296	3.86484	3.76959	3.48107	3.83807	3.89375	3.70733	4.0086	3.60032	NA	3.23696	1.69149	3.86114	3.68894	3.84582	3.06274	4.12006	3.99756	3.9199
1000	CD4+ CD8+ T Cell CD57lo Ki67lo IL_7Ralo	c_Casp3	0.0989527	0.200546	0.993137	0.0989527	0.805762	0.810162	0.984267	0.852322	0.911957	0.878988	0.907513	1.12177	0.942177	0.414748	1.10763	0.769263	1.27938	1.20502	1.1735	1.04121	1.00277	1.1173	1.11694	0.974707	1.04954	0.862293	NA	0.66659	0.970082	1.30539	0.976769	0.881303	0.87777	1.27779	1.29083	1.36954
1003	CD4+ CD8+ T Cell CD57lo Ki67lo IL_7Ralo	CD123	0.173863	0.224006	0.993137	0.173863	0.547799	0.658244	0.591483	0.840026	1.46308	0.675139	1.05407	0.900701	1.13871	0.534204	1.09186	0.921994	1.20822	1.43244	1.32812	1.39866	0.853068	0.983491	0.758561	0.906107	2.55735	0.727322	NA	1.073	1.25033	1.43935	1.21135	0.809372	0.818967	1.35877	1.20053	1.4586
1007	CD4+ CD8+ T Cell CD57lo Ki67lo IL_7Ralo	CD25	0.132955	0.439445	0.993137	0.132955	1.66033	1.78365	1.05473	1.84235	1.5739	1.53405	1.52936	1.45959	1.80178	1.04119	1.32828	2.02284	1.80786	2.05205	2.46765	1.50895	2.20069	2.24469	1.67685	1.79872	1.84833	1.32017	NA	1.65377	1.51421	2.44545	0	2.00598	1.78492	2.2075	2.22632	1.88099
1020	CD4+ CD8+ T Cell CD57lo Ki67lo IL_7Ralo	DNMT3A	-0.118444	0.378588	0.993137	-0.118444	3.17624	3.28743	3.0913	3.07647	3.07039	3.18381	3.01078	2.71988	3.33277	2.60655	3.58886	3.07362	2.96463	3.1076	3.37668	2.93258	3.20733	3.26676	3.32999	3.08584	3.32985	3.12185	NA	2.02647	2.74965	3.17101	1.76739	3.12208	3.21258	3.2311	3.33896	2.76213
1025	CD4+ CD8+ T Cell CD57lo Ki67lo IL_7Ralo	p_JAK2	0.0604356	0.29942	0.993137	0.0604356	0.404017	0.416233	0.396919	0.509785	0.452539	0.470157	0.41056	0.642722	0.603355	0.325862	0.381796	0.523333	0.684826	0.706666	0.695224	0.704823	0.507073	0.577044	0.545893	0.586965	0.530912	0.317877	NA	0.413184	0.669792	0.669158	0.948165	0.510647	0.351087	0.634254	0.717056	0.735691
1026	CD4+ CD8+ T Cell CD57lo Ki67lo IL_7Ralo	p_P90RSK	0.0620044	0.357282	0.993137	0.0620044	1.07656	1.21593	1.19177	1.24883	1.28585	1.2893	1.20924	1.2968	1.29739	0.947232	1.28861	1.12411	1.41067	1.52427	1.30463	1.31235	1.46801	1.43048	1.41618	1.31726	1.3037	1.21635	NA	1.17885	1.2337	1.42818	0.72647	1.2505	1.1549	1.42635	1.65994	1.49125
1027	CD4+ CD8+ T Cell CD57lo Ki67lo IL_7Ralo	p16	0.0830773	0.17668	0.993137	0.0830773	0.631682	0.813526	0.620825	0.807977	0.665695	0.700621	0.644646	0.966929	0.866971	0.652773	0.843085	0.860982	1.05005	0.986131	1.05364	1.05497	0.850509	0.818392	0.842378	0.919155	0.851426	0.579824	NA	0.852792	0.704627	1.00069	1.03008	0.943468	0.940184	1.12594	1.14119	1.03972
1028	CD4+ CD8+ T Cell CD57lo Ki67lo IL_7Ralo	p53	-0.0679676	0.317827	0.993137	-0.0679676	0.387362	0.440959	0.791378	0.700361	0.576722	0.38638	0.48136	0.411856	0.692199	0.26699	0.803164	0.757084	0.567432	0.642944	0.558307	0.597185	0.577718	0.645546	0.472082	0.49349	0.503157	0.354988	NA	0.460774	0.271064	0.723355	0.0395803	0.480312	0.414684	0.492449	0.828178	0.718437
1038	CD4+ T Cell (Central Memory) Ki67hi	CD11b	0.0451845	0.429137	0.993137	0.0451845	0.86436	0.93114	1.02503	1.0935	1.04292	0.962673	0.971607	1.11572	1.06153	0.859868	0.942848	1.10973	1.23171	1.3207	1.07046	1.45547	1.15624	1.18372	1.01035	1.11589	1.1375	1.13334	1.17568	0.885807	1.09948	1.23245	0.93839	0.901317	1.01139	1.37127	1.17358	1.25585
1045	CD4+ T Cell (Central Memory) Ki67hi	CD27	-0.131745	0.322582	0.993137	-0.131745	4.26009	3.84799	4.01516	3.78504	3.87579	3.97538	3.77277	3.81914	3.86845	3.00235	3.68438	3.44694	3.93544	3.87684	3.74873	3.11176	3.97485	4.06963	4.00209	3.80805	3.92019	3.88099	3.72658	2.56348	2.83031	3.803	3.46388	3.61387	3.17527	3.68631	3.75331	3.64652
1052	CD4+ T Cell (Central Memory) Ki67hi	CD45RA	-0.0923616	0.379338	0.993137	-0.0923616	1.52916	1.56675	1.65863	1.73076	1.51566	1.50382	1.49209	1.77295	1.83948	1.26891	1.68398	1.17311	1.88341	1.92732	1.86432	1.90172	1.92597	1.88947	1.87068	1.67612	1.78868	1.65579	1.7785	1.1128	1.04299	1.90094	1.45478	1.06352	1.30803	1.97534	1.30303	1.08763
1053	CD4+ T Cell (Central Memory) Ki67hi	CD56	-0.0429508	0.427563	0.993137	-0.0429508	0.847863	0.740301	0.791998	0.817847	0.701556	0.810724	0.834717	0.802111	0.865836	0.732197	0.740206	0.775701	0.987263	1.01831	0.973878	1.10859	0.802709	0.884393	0.846826	0.832233	0.87081	0.716394	0.95547	0.62849	0.675589	1.00374	0.535527	0.618159	0.597801	0.994501	1.0045	0.894734
1057	CD4+ T Cell (Central Memory) Ki67hi	DNMT3A	-0.0435963	0.388754	0.993137	-0.0435963	2.90356	2.76408	3.02622	2.7745	2.73176	2.86878	2.97432	2.84822	2.98788	2.72802	2.99895	2.95322	2.88341	2.98539	2.82566	2.96574	2.96578	2.85039	3.02295	2.70976	2.83404	2.69673	2.88931	2.65201	2.47926	2.97421	2.87376	2.84407	2.96892	2.95936	2.83044	2.97117
1071	CD4+ T Cell (Central Memory) Ki67hi	TOP2b	-0.0675041	0.21422	0.993137	-0.0675041	3.77046	3.7689	3.72315	3.83629	3.64045	3.7697	3.82726	3.71372	3.8005	3.27832	3.66069	3.8805	3.78111	3.80965	3.8702	3.80169	3.60633	3.84008	3.65485	3.66468	3.7358	3.60683	3.79686	3.44963	3.53389	3.94022	3.50112	3.65547	3.59032	3.78822	3.80356	3.6847
1082	CD4+ T Cell (Central Memory) Ki67lo CD25hi	CD27	0.0813832	0.413097	0.993137	0.0813832	3.92015	3.75528	3.70844	3.63546	3.86534	3.80213	3.49088	3.53263	3.59644	3.02193	3.57911	3.25189	3.74637	3.71568	3.46968	3.03355	3.9678	3.95169	4.04261	3.81927	4.00369	3.85633	3.56945	3.20726	3.14882	3.72049	3.38488	3.40804	3.38455	3.67091	3.74473	3.54658
1085	CD4+ T Cell (Central Memory) Ki67lo CD25hi	CD38	-0.212766	0.311479	0.993137	-0.212766	2.6806	1.17583	2.77871	2.07746	3.1629	1.43056	2.946	2.39531	3.15098	1.78219	2.88959	2.35194	3.23511	2.46354	1.65128	2.43881	2.00808	1.63633	2.36137	2.95731	1.43888	1.77845	2.88546	2.81047	1.1789	2.73692	1.98586	2.73708	1.81038	2.23021	2.70915	1.94172
1087	CD4+ T Cell (Central Memory) Ki67lo CD25hi	CD41	0.127439	0.212637	0.993137	0.127439	1.22629	1.31723	0.973195	1.51621	1.37244	1.26289	1.78122	1.83059	1.88341	1.30469	1.32305	1.16572	1.62545	1.62161	1.53806	1.5595	1.50524	1.67559	1.75238	1.55228	1.44485	1.22624	1.78978	2.36662	1.19993	1.76525	1.27386	1.16456	1.38979	1.80983	1.65376	1.77064
1089	CD4+ T Cell (Central Memory) Ki67lo CD25hi	CD45RA	-0.0970191	0.367155	0.993137	-0.0970191	1.53549	1.5765	1.75265	1.69078	1.47658	1.47194	1.56112	1.73292	1.71924	1.42627	1.62382	1.16343	1.89383	1.85048	2.03489	1.84704	2.19678	1.8511	1.7823	1.68857	1.81567	1.42329	1.89135	1.09458	1.08705	1.89534	1.2874	1.02494	1.55225	1.8303	1.30123	1.08252
1091	CD4+ T Cell (Central Memory) Ki67lo CD25hi	CD57	0.0374948	0.262937	0.993137	0.0374948	0.147035	0.138047	0.134748	0.165194	0.145385	0.216633	0.162928	0.245608	0.276611	0.195434	0.155658	0.152776	0.188023	0.182758	0.228015	0.199883	0.334166	0.178921	0.190856	0.171987	0.243235	0.319821	0.173558	0.201267	0.420172	0.221526	0.15164	0.161888	0.132102	0.178043	0.24142	0.21405
1101	CD4+ T Cell (Central Memory) Ki67lo CD25hi	p16	0.0562853	0.349257	0.993137	0.0562853	0.648881	0.708411	0.570689	0.846318	0.7135	0.678362	0.821715	0.878138	0.880954	0.672438	0.811434	0.788493	1.08669	1.02741	1.01283	1.04145	0.83184	0.802617	0.912437	0.862677	0.806776	0.544028	0.908051	0.757995	0.730585	0.95927	1.06986	0.897106	0.737884	1.11008	1.14755	1.00953
1109	CD4+ T Cell (Central Memory) Ki67lo CD25hi	Trx	0.083066	0.316955	0.993137	0.083066	4.45092	4.39094	4.31665	4.3402	4.4008	4.59305	4.25883	4.54962	4.52273	3.52683	4.78914	4.39624	4.63448	4.62627	4.41574	4.30506	4.28097	4.40958	4.53651	4.44345	4.30541	4.47926	4.45218	4.38448	4.19591	4.46006	4.76661	4.74414	4.47065	4.72025	4.63747	4.55963
1115	CD4+ T Cell (Central Memory) Ki67lo CD25lo PD_1hi	CD14	0.0977817	0.430396	0.993137	0.0977817	1.952	2.43531	2.01107	2.39759	2.10704	2.17458	2.09237	2.57506	2.38821	1.7404	2.22283	2.05392	2.47431	2.60369	2.32373	3.02523	2.50696	2.79551	2.49076	2.89735	2.77829	1.97078	2.54594	1.72007	1.78932	2.56848	2.13787	1.98107	2.00693	2.6944	2.71311	2.54499
1116	CD4+ T Cell (Central Memory) Ki67lo CD25lo PD_1hi	CD16	0.0282686	0.333804	0.993137	0.0282686	0.598823	0.61313	0.622915	0.690759	0.596716	0.61017	0.603306	0.644606	0.610854	0.557203	0.616583	0.624879	0.654118	0.661158	0.628944	0.611555	0.682013	0.68458	0.657924	0.722549	0.668817	0.600501	0.610686	0.551363	0.57794	0.656646	0.722396	0.614534	0.699775	0.641154	0.657225	0.649914
1118	CD4+ T Cell (Central Memory) Ki67lo CD25lo PD_1hi	CD25	0.144554	0.22786	0.993137	0.144554	1.42446	1.19598	0.761106	1.75264	1.09542	0.990206	1.64879	1.5081	1.39252	1.09522	1.35384	1.29728	1.60271	1.56616	1.36001	1.55214	1.06314	1.82093	1.68536	1.7457	1.66065	0.824554	1.59043	1.03449	1.05378	1.92296	1.43178	1.2304	1.08009	1.82548	2.09848	1.84121
1120	CD4+ T Cell (Central Memory) Ki67lo CD25lo PD_1hi	CD3	0.0560681	0.316373	0.993137	0.0560681	5.68211	5.6158	5.90183	5.87168	5.72996	5.74693	5.60597	5.64407	5.51248	5.34649	5.85887	5.59596	5.75129	5.72662	5.57128	5.66898	5.82968	5.76006	5.82932	5.95626	5.8598	5.81348	5.72665	5.35724	5.51492	5.70364	5.8548	5.67568	5.75548	5.77355	5.65239	5.66445
1125	CD4+ T Cell (Central Memory) Ki67lo CD25lo PD_1hi	CD45	0.0637589	0.400469	0.993137	0.0637589	4.63628	4.65941	4.81568	4.6512	4.681	4.64148	5.08299	5.19017	5.06061	4.91187	5.14393	5.07891	5.13953	5.20675	5.01281	5.15939	4.81134	4.76713	4.73654	4.78244	4.8306	4.75604	5.18492	5.07918	5.06191	5.13356	5.18969	5.10439	5.1366	5.24844	5.11638	5.153
1137	CD4+ T Cell (Central Memory) Ki67lo CD25lo PD_1hi	p_P90RSK	0.0650679	0.266331	0.993137	0.0650679	1.08175	1.07778	1.09823	1.12045	1.0399	1.06319	1.11141	1.21289	1.08153	0.876963	1.25478	0.981623	1.35746	1.27696	1.25334	1.08016	1.24106	1.38415	1.21042	1.20931	1.25321	0.936718	1.46586	1.0163	1.05471	1.39386	0.841201	1.13465	1.01185	1.22829	1.31653	1.3114
1138	CD4+ T Cell (Central Memory) Ki67lo CD25lo PD_1hi	p16	0.0650841	0.212035	0.993137	0.0650841	0.59531	0.687944	0.665958	0.850967	0.641802	0.653562	0.754681	0.884124	0.824532	0.674002	0.816143	0.768495	0.980554	0.912392	0.996557	0.932559	0.880218	0.797178	0.87432	0.85583	0.823029	0.514512	0.885263	0.677529	0.820903	0.892961	0.965909	0.867282	0.766955	1.0212	1.02175	1.01609
1152	CD4+ T Cell (Central Memory) Ki67lo CD25lo PD_1lo	CD14	0.134699	0.227626	0.993137	0.134699	1.63513	2.17152	1.72007	2.06417	1.84507	1.91494	1.88308	2.16022	2.08775	1.5304	1.82331	2.04917	2.19707	2.26015	2.06894	2.525	2.19223	2.63741	2.13925	2.60359	2.24512	1.75692	2.23973	1.67211	1.57344	2.30627	1.79989	1.84873	1.69785	2.45045	2.60622	2.32198
1155	CD4+ T Cell (Central Memory) Ki67lo CD25lo PD_1lo	CD25	0.140462	0.197324	0.993137	0.140462	1.11069	1.25339	1.15649	1.64551	1.62528	1.05483	1.51967	1.7934	1.72661	1.2046	1.35574	1.58854	1.80229	1.66326	1.2486	1.56892	1.20533	1.94993	1.74812	1.74489	1.81839	1.60872	1.81796	1.36637	0.949789	2.00631	1.3315	1.52683	0.972025	1.69073	2.05169	1.77662
1157	CD4+ T Cell (Central Memory) Ki67lo CD25lo PD_1lo	CD3	0.0525142	0.34317	0.993137	0.0525142	5.56347	5.5137	5.67018	5.74467	5.63914	5.6287	5.48363	5.51572	5.39186	5.26065	5.54644	5.52266	5.57066	5.59785	5.38153	5.54338	5.67519	5.68593	5.6795	5.83106	5.74813	5.74617	5.56355	5.25803	5.2347	5.60038	5.58274	5.57747	5.60623	5.62042	5.4638	5.54116
1159	CD4+ T Cell (Central Memory) Ki67lo CD25lo PD_1lo	CD38	0.171391	0.431531	0.993137	0.171391	1.92101	0.988862	2.90433	1.93099	1.51445	1.41553	2.24553	1.99882	2.44487	2.00512	2.16808	1.74515	1.87904	2.27216	1.40321	1.92747	2.78408	1.35129	2.94071	2.27088	2.19327	1.57886	2.52467	1.37061	1.14016	3.4282	1.88159	1.81579	1.70027	3.54166	1.4953	1.48955
1161	CD4+ T Cell (Central Memory) Ki67lo CD25lo PD_1lo	CD41	0.0631703	0.395983	0.993137	0.0631703	0.965427	1.22782	1.054	1.25674	1.11614	1.09322	1.2613	1.46989	1.29314	0.962445	1.02362	1.15903	1.36557	1.40897	1.28751	1.34567	1.33164	1.57973	1.41459	1.40686	1.30961	1.05449	1.43203	1.10857	0.99561	1.48082	0.923916	0.990781	0.865909	1.51439	1.41305	1.47922
1162	CD4+ T Cell (Central Memory) Ki67lo CD25lo PD_1lo	CD45	0.0893114	0.259424	0.993137	0.0893114	4.54869	4.55492	4.5755	4.5896	4.56064	4.50964	5.01555	5.07484	4.9907	4.76613	4.9717	5.0623	5.02915	5.09683	4.8884	5.01042	4.65972	4.71429	4.61829	4.73325	4.70465	4.64241	5.09312	4.95516	4.98405	5.03981	5.04725	5.09314	5.06622	5.1516	5.04358	5.12745
1163	CD4+ T Cell (Central Memory) Ki67lo CD25lo PD_1lo	CD45RA	-0.101555	0.439521	0.993137	-0.101555	1.59941	1.72091	2.07623	1.8513	1.57457	1.56247	1.55231	1.92019	1.85299	1.46477	1.90711	1.16463	1.99075	2.00628	2.03499	2.02111	2.20392	1.99466	2.23613	1.69008	2.14442	1.86945	1.89049	1.08302	1.03739	2.07766	1.41903	1.037	1.48816	2.13164	1.2971	1.07501
1165	CD4+ T Cell (Central Memory) Ki67lo CD25lo PD_1lo	CD57	0.0391463	0.258154	0.993137	0.0391463	0.150017	0.1428	0.140963	0.181149	0.162757	0.370995	0.168364	0.25915	0.227953	0.193024	0.145852	0.160324	0.20704	0.200097	0.252297	0.234118	0.273274	0.181046	0.178555	0.265206	0.246229	0.316149	0.198274	0.308381	0.426063	0.214984	0.172649	0.170318	0.140562	0.232458	0.291526	0.207565
1170	CD4+ T Cell (Central Memory) Ki67lo CD25lo PD_1lo	IL_7Ra	-0.155493	0.351634	0.993137	-0.155493	1.12522	1.66868	1.50035	1.72273	1.56368	1.49057	2.02417	2.43017	2.32925	2.04255	1.60751	2.16281	2.69314	2.26587	2.21282	3.06053	1.21906	1.93835	1.75115	1.73671	1.38512	1.2916	1.97855	2.06629	2.10047	2.2825	1.32675	1.62703	1.66406	1.91874	2.19713	2.92866
1171	CD4+ T Cell (Central Memory) Ki67lo CD25lo PD_1lo	JAK2	0.0582548	0.444054	0.993137	0.0582548	1.38636	1.63328	1.37537	1.62913	1.49126	1.49513	1.40424	1.56674	1.46394	1.10827	1.2767	1.40552	1.64758	1.61249	1.56443	1.68833	1.66494	1.92021	1.71599	1.74231	1.74545	1.36641	1.60533	1.28131	1.23111	1.64422	1.23425	1.27276	1.11898	1.65311	1.79157	1.69289
1174	CD4+ T Cell (Central Memory) Ki67lo CD25lo PD_1lo	p_P90RSK	0.0622095	0.254077	0.993137	0.0622095	1.12827	1.12017	1.07131	1.1489	1.13019	1.19225	1.15082	1.26897	1.17903	0.944038	1.08808	1.11031	1.35798	1.31324	1.24053	1.14465	1.28834	1.38471	1.32236	1.23292	1.27205	1.01206	1.3247	1.06569	1.01528	1.36054	0.958295	1.15252	0.982634	1.33901	1.46432	1.40867
1176	CD4+ T Cell (Central Memory) Ki67lo CD25lo PD_1lo	p53	-0.0551889	0.282561	0.993137	-0.0551889	0.398229	0.432361	0.703705	0.77853	0.529812	0.43648	0.520119	0.605464	0.644681	0.34867	0.454227	0.840121	0.636905	0.603441	0.573958	0.566354	0.473199	0.5882	0.518906	0.471685	0.50323	0.327265	0.60758	0.460845	0.456861	0.648121	0.337547	0.444439	0.351895	0.633177	0.68397	0.683114
1182	CD4+ T Cell (Central Memory) Ki67lo CD25lo PD_1lo	TOP2b	0.0615188	0.406261	0.993137	0.0615188	3.35008	3.53677	3.37075	3.50646	3.42917	3.55455	3.52661	3.54231	3.4469	2.77006	3.47165	3.41128	3.67316	3.51448	3.48286	3.49319	3.4997	3.67811	3.55621	3.61023	3.64016	3.58625	3.59836	3.11681	2.93075	3.58416	3.42107	3.45903	3.47791	3.66705	3.67244	3.56633
1184	CD4+ T Cell (Central Memory) Ki67lo CD25lo PD_1lo	Tyro3	0.107815	0.385382	0.993137	0.107815	2.78011	3.63687	2.88805	3.4549	3.04643	2.88767	2.64397	2.78595	2.84405	2.85917	2.66719	2.98501	3.00755	3.00443	3.2042	3.61508	3.19203	3.81842	3.22426	3.45693	3.44194	3.0179	2.88134	2.50855	2.58286	3.03194	3.23008	2.59732	2.86967	3.23923	3.77231	3.17089
1185	CD4+ T Cell (Effector Memory) Ki67hi	c_Casp3	-0.162937	0.26631	0.993137	-0.162937	1.54925	2.46573	2.10737	2.2123	1.65472	1.76422	2.03582	2.40239	2.26079	1.92495	2.33528	2.13803	2.86913	2.42785	2.20658	1.85597	1.92722	2.4189	2.10955	1.58922	1.58068	1.6329	2.40779	1.42387	1.45109	2.68895	1.03163	2.60737	2.16995	2.30717	2.24973	2.00736
1195	CD4+ T Cell (Effector Memory) Ki67hi	CD33	-0.0576035	0.267536	0.993137	-0.0576035	0.511817	0.493048	0.469538	0.510947	0.585402	0.453432	0.654521	0.684435	0.748248	0.586898	0.708022	0.651491	0.820175	0.748081	0.879509	0.756199	0.562056	0.632278	0.509205	0.506213	0.516383	0.417016	0.683882	0.46866	0.598993	0.799668	0.388918	0.536253	0.482339	0.752603	0.738412	0.74723
1196	CD4+ T Cell (Effector Memory) Ki67hi	CD38	-0.12206	0.425928	0.993137	-0.12206	4.36682	4.20604	4.56563	3.72711	4.14183	3.72759	4.43817	4.61409	4.8133	4.38233	4.56378	4.73559	5.07072	4.57397	4.01706	3.4022	4.36745	4.70373	4.51279	4.02336	3.91101	4.00325	4.35589	3.25993	3.90763	5.19673	4.02815	4.21037	4.3761	4.5143	3.97646	4.0461
1205	CD4+ T Cell (Effector Memory) Ki67hi	DNMT3A	-0.042212	0.437908	0.993137	-0.042212	2.77725	2.68658	2.68983	2.59987	2.62554	2.72976	2.69351	2.66104	2.79434	2.43689	2.78418	2.6916	2.62676	2.7448	2.66776	2.82493	2.71643	2.81924	2.79356	2.48935	2.60872	2.37008	2.60307	2.32307	2.42844	2.6313	2.84259	2.64388	2.7516	2.67206	2.75583	2.91002
1212	CD4+ T Cell (Effector Memory) Ki67hi	p16	0.0573293	0.380653	0.993137	0.0573293	0.807837	0.840867	0.670063	1.0038	0.792712	0.905877	1.02629	0.992227	1.01655	0.764395	0.930927	0.991599	1.31226	1.17757	1.14834	1.07234	0.954786	0.942422	0.995079	1.01323	0.920114	0.775928	1.1681	0.645535	0.82732	1.06241	1.2406	1.07318	1.02993	1.23317	1.26248	1.22665
1216	CD4+ T Cell (Effector Memory) Ki67hi	T_bet	0.131256	0.391764	0.993137	0.131256	0.94373	0.937208	0.987066	0.60792	1.8094	1.66302	1.70396	2.19681	1.20553	1.16623	1.10436	1.32394	2.45781	1.66427	1.41133	1.4832	1.42421	1.08679	1.2107	1.49624	1.70539	1.75489	2.48071	1.65875	1.71115	1.75818	1.00694	1.51752	0.962352	1.89549	1.51225	1.58431
1220	CD4+ T Cell (Effector Memory) Ki67hi	Trx	0.0660852	0.406147	0.993137	0.0660852	5.01464	4.9047	4.7925	4.87317	4.77274	5.23763	5.06166	4.99206	5.07602	4.67785	5.20168	5.06382	5.26493	5.16119	5.16125	4.64559	5.00858	4.96732	5.05637	5.0751	4.96691	5.22375	5.35411	4.43123	4.67383	5.0823	5.12717	5.29453	5.33637	5.19072	5.09314	5.07733
1223	CD4+ T Cell (Effector Memory) Ki67lo PD_1hi	CD11b	0.135626	0.240649	0.993137	0.135626	0.803458	0.933067	0.763545	0.979372	0.940748	2.0566	0.907303	1.16205	1.06989	0.835218	0.778418	0.84282	1.10126	1.08803	1.00496	1.11807	1.19636	1.17987	0.951929	1.26612	1.72765	1.88697	1.06719	1.56731	1.03884	1.06701	0.600179	0.78251	0.755003	1.27624	1.07007	1.12159
1226	CD4+ T Cell (Effector Memory) Ki67lo PD_1hi	CD14	0.151573	0.342093	0.993137	0.151573	2.20492	2.65305	2.05349	2.86742	2.26197	2.50452	2.1402	2.8471	2.58608	1.62213	2.0346	2.33921	2.57534	2.70112	2.36468	2.93612	2.87938	3.08799	2.71769	3.41157	2.93379	2.43151	2.75639	1.76084	1.63689	2.78952	2.09906	2.08228	1.84022	3.0822	2.90707	2.70072
1227	CD4+ T Cell (Effector Memory) Ki67lo PD_1hi	CD16	0.0394015	0.182393	0.993137	0.0394015	0.565057	0.601485	0.622079	0.622009	0.560464	0.565928	0.582456	0.640453	0.582544	0.535111	0.575658	0.564632	0.620753	0.646792	0.619123	0.658674	0.673041	0.678182	0.643838	0.718072	0.637287	0.573921	0.620649	0.549089	0.568099	0.638318	0.668653	0.619137	0.700021	0.645542	0.62135	0.638441
1229	CD4+ T Cell (Effector Memory) Ki67lo PD_1hi	CD25	0.175964	0.233643	0.993137	0.175964	1.6196	1.22446	0.727886	1.99277	1.33108	0.8344	1.30854	1.33159	1.21126	0.920597	1.06952	1.40759	1.5286	1.62317	1.44768	1.26854	2.07189	1.9266	1.92919	2.27931	0.887987	0.710156	1.75192	1.00614	0.939545	1.8748	1.04424	1.18342	1.04624	1.77728	1.539	1.69498
1231	CD4+ T Cell (Effector Memory) Ki67lo PD_1hi	CD3	0.059049	0.321707	0.993137	0.059049	5.60338	5.51817	5.65606	5.7397	5.60048	5.69717	5.48383	5.46911	5.33278	5.17925	5.62793	5.45489	5.54006	5.55426	5.39842	5.40288	5.76741	5.63782	5.77334	5.7226	5.64236	5.71177	5.56854	5.22713	5.23523	5.49275	5.67023	5.51916	5.61068	5.65093	5.52207	5.45116
1242	CD4+ T Cell (Effector Memory) Ki67lo PD_1hi	DNMT3A	-0.0762762	0.286516	0.993137	-0.0762762	3.27508	3.29571	2.97804	3.13553	3.11812	3.03335	3.35545	3.32402	3.27353	3.05274	3.2848	3.0707	3.20159	3.23733	3.34387	3.07998	3.18121	3.33998	3.41899	3.20416	2.93515	2.76386	3.29748	2.78304	2.62719	3.28635	3.01808	2.92047	3.15703	3.28453	3.31551	3.30638
1248	CD4+ T Cell (Effector Memory) Ki67lo PD_1hi	p_P90RSK	0.074063	0.20242	0.993137	0.074063	1.01201	1.01624	0.773965	1.06172	1.17688	0.987958	1.08889	1.16222	1.04038	0.844918	0.966955	0.943373	1.25334	1.15969	1.15031	0.956557	1.16117	1.24996	1.21943	1.08846	1.09724	0.957029	1.2654	1.00725	0.897168	1.26553	0.781536	1.10978	0.857702	1.20806	1.33967	1.27502
1252	CD4+ T Cell (Effector Memory) Ki67lo PD_1hi	PD_1	0.0949677	0.41592	0.993137	0.0949677	3.38632	3.2482	3.4747	3.0348	3.02577	3.23526	2.8426	3.20687	3.19888	3.02482	3.16036	3.41165	3.76525	3.31957	3.26739	3.34968	3.68434	3.43961	3.92696	3.51377	3.34146	3.33676	3.09997	2.85376	3.08043	3.68554	3.04559	3.44397	3.92777	3.35722	2.29322	3.44123
1253	CD4+ T Cell (Effector Memory) Ki67lo PD_1hi	T_bet	0.166509	0.426324	0.993137	0.166509	0.671764	1.07657	0.731685	0.438695	1.47875	2.38789	0.801767	2.5882	2.25392	0.710315	0.819074	0.94211	1.20783	1.3035	1.00431	1.22056	0.840344	1.18365	1.07104	0.836703	2.39789	2.28249	1.10866	1.99918	1.69995	1.43607	0.982242	0.967705	0.694944	1.7744	1.07791	1.9479
1255	CD4+ T Cell (Effector Memory) Ki67lo PD_1hi	TIM_3	0.123956	0.220477	0.993137	0.123956	1.37844	1.30982	1.34582	1.58528	1.36401	1.36899	1.9372	2.03841	1.8808	1.57996	1.92922	1.89865	2.14587	2.14372	2.01041	2.01306	1.74548	1.76289	1.8448	1.68171	1.76112	1.38018	2.14365	1.68218	1.69378	2.13948	1.81402	1.82621	1.8433	2.29273	2.1745	2.12691
1256	CD4+ T Cell (Effector Memory) Ki67lo PD_1hi	TOP2b	0.154936	0.237418	0.993137	0.154936	3.33339	3.50829	3.16362	3.45832	3.40786	4.19301	3.4178	3.70781	3.67228	2.48879	3.33327	3.22456	3.54268	3.39017	3.38791	3.40161	3.50294	3.64254	3.44405	3.51253	4.39828	4.60616	3.58561	3.39569	3.10424	3.45486	3.32537	3.33107	3.20973	3.5601	3.61103	3.42612
1262	CD4+ T Cell (Effector Memory) Ki67lo PD_1lo IL_7Rahi	CD123	0.0640209	0.402206	0.993137	0.0640209	0.620945	0.698039	0.589577	0.815922	1.15495	0.703609	0.81733	0.910582	0.835762	0.697683	0.746492	0.817379	1.03932	1.0217	0.904688	1.00429	0.925898	0.932711	0.816843	1.00916	1.54666	0.612547	0.943335	0.699874	0.706274	1.07893	0.596644	0.716413	0.637287	1.04917	1.0525	1.07836
1266	CD4+ T Cell (Effector Memory) Ki67lo PD_1lo IL_7Rahi	CD25	0.0749431	0.444157	0.993137	0.0749431	1.53505	1.47049	1.12022	1.81085	1.11175	1.3505	1.47865	1.72872	1.72698	1.23395	1.43328	1.67475	1.66365	1.78618	1.63457	1.38894	1.55721	1.96827	1.8143	1.81426	1.27218	1.51166	1.76363	1.02866	1.39191	1.93524	1.34058	1.52716	1.1693	1.31855	2.04252	1.89219
1273	CD4+ T Cell (Effector Memory) Ki67lo PD_1lo IL_7Rahi	CD45	0.0900343	0.200952	0.993137	0.0900343	4.76567	4.67026	4.63594	4.59466	4.75297	4.61848	4.99932	5.17096	5.01456	4.8076	4.98983	5.08488	5.04541	5.14631	4.99121	4.9965	4.6734	4.75903	4.70176	4.78043	4.85023	4.91846	5.09029	4.98359	5.02397	5.11679	5.09893	5.12897	5.12661	5.23076	5.12001	5.12186
1275	CD4+ T Cell (Effector Memory) Ki67lo PD_1lo IL_7Rahi	CD56	0.0428053	0.383057	0.993137	0.0428053	0.69818	0.779384	0.543111	0.742919	0.628652	0.689917	0.739723	0.759598	0.780423	0.555719	0.701972	0.748623	0.882196	0.90288	0.890199	0.884083	0.793355	0.912009	0.786438	0.745734	0.785759	0.832025	0.842481	0.605195	0.614008	0.934206	0.718565	0.651721	0.569189	0.946611	0.985804	0.889365
1276	CD4+ T Cell (Effector Memory) Ki67lo PD_1lo IL_7Rahi	CD57	0.0600616	0.208503	0.993137	0.0600616	0.309765	0.156637	0.157817	0.198844	0.235225	0.353769	0.179745	0.411708	0.309231	0.221081	0.140383	0.161895	0.213988	0.223112	0.275692	0.263829	0.424598	0.216713	0.245154	0.214108	0.726627	0.333428	0.254031	0.318849	0.424318	0.384735	0.156214	0.183353	0.154343	0.242032	0.281349	0.213856
1281	CD4+ T Cell (Effector Memory) Ki67lo PD_1lo IL_7Rahi	IL_7Ra	-0.101448	0.321553	0.993137	-0.101448	2.26723	2.35443	2.35604	2.20309	2.5616	2.46683	2.25699	2.92373	2.57402	2.64512	2.15247	2.43186	2.95175	2.66768	2.69825	3.22494	2.12255	2.61835	2.45605	2.33632	2.49409	2.03149	2.26207	2.58361	2.61928	2.59489	2.12501	2.32517	2.28901	2.48582	2.62153	3.14763
1285	CD4+ T Cell (Effector Memory) Ki67lo PD_1lo IL_7Rahi	p_P90RSK	0.0691853	0.275797	0.993137	0.0691853	1.19625	1.03401	0.951212	1.01623	0.964016	0.999558	1.02361	1.1511	1.15529	0.890558	0.858794	1.07503	1.30925	1.18084	1.26578	1.06271	1.10143	1.2561	1.18655	1.2327	1.3123	1.0654	1.20997	0.961627	0.958539	1.39278	0.813629	0.942498	0.862643	1.10218	1.47636	1.36649
1287	CD4+ T Cell (Effector Memory) Ki67lo PD_1lo IL_7Rahi	p53	-0.0467917	0.416404	0.993137	-0.0467917	0.447138	0.447286	0.669734	0.818256	0.479715	0.428022	0.526204	0.591491	0.620537	0.387972	0.453195	0.897043	0.626759	0.617314	0.618939	0.538258	0.475716	0.695403	0.59659	0.429248	0.512837	0.236663	0.62733	0.434736	0.464223	0.673742	0.319022	0.500335	0.315874	0.696103	0.738252	0.703122
1289	CD4+ T Cell (Effector Memory) Ki67lo PD_1lo IL_7Rahi	PD_1	0.111923	0.374944	0.993137	0.111923	2.19395	1.34374	2.24419	1.08683	1.27839	1.62562	1.1833	1.75696	1.53066	1.24688	1.38154	1.6096	1.65593	1.75287	1.42081	1.46232	2.07004	1.50647	1.58932	1.83744	2.586	1.89344	1.3355	1.11609	1.1969	1.80912	1.62185	1.44347	1.79588	1.97127	1.16769	1.62388
1295	CD4+ T Cell (Effector Memory) Ki67lo PD_1lo IL_7Rahi	Tyro3	0.108038	0.42682	0.993137	0.108038	3.3526	4.07315	3.1401	3.67646	3.2732	3.16244	2.8233	2.95606	3.06791	3.09018	2.83083	3.18528	3.12364	3.29726	3.48458	3.65677	3.48794	4.16986	3.55595	3.8244	3.62983	3.32442	3.03175	2.71767	2.73167	3.30495	3.39932	2.72315	3.25477	3.52311	4.01895	3.22465
1300	CD4+ T Cell (Effector Memory) Ki67lo PD_1lo IL_7Ralo	CD14	0.203252	0.219557	0.993137	0.203252	1.95698	2.42588	1.82409	2.56212	2.25099	2.3091	1.82443	2.33761	2.17829	1.34089	1.66648	2.08141	1.94036	2.40714	2.12716	2.44751	2.59636	2.92684	2.48905	3.28318	2.7814	2.23857	2.36473	1.45058	1.37159	2.2349	1.63398	1.8248	1.66084	2.85546	2.78868	2.43149
1303	CD4+ T Cell (Effector Memory) Ki67lo PD_1lo IL_7Ralo	CD25	0.115552	0.38132	0.993137	0.115552	1.46395	1.99178	1.35605	2.10664	1.28021	1.20063	1.50687	1.90227	1.51223	1.22459	1.13234	1.79746	1.67515	1.54683	1.85281	1.70301	1.84143	2.36746	1.91473	1.42395	1.47712	1.34283	1.7145	1.09557	1.31077	2.3234	1.04516	1.75879	1.32847	1.6632	2.2239	2.27038
1309	CD4+ T Cell (Effector Memory) Ki67lo PD_1lo IL_7Ralo	CD41	0.0619693	0.438147	0.993137	0.0619693	0.931242	1.1273	0.962123	1.22455	0.983775	1.01729	1.05574	1.6445	1.07228	0.834939	0.86874	0.979734	1.11139	1.22267	1.16495	1.10454	1.29532	1.51859	1.34831	1.31245	1.19864	1.07128	1.28923	0.932233	0.845797	1.15873	0.733171	0.843584	0.782725	1.42007	1.28421	1.26292
1310	CD4+ T Cell (Effector Memory) Ki67lo PD_1lo IL_7Ralo	CD45	0.0922691	0.186847	0.993137	0.0922691	4.53708	4.46672	4.48325	4.51309	4.59004	4.54042	4.86962	4.99682	4.83975	4.57395	4.85222	4.95638	4.74259	4.9695	4.79892	4.78506	4.58519	4.56074	4.51859	4.69944	4.65865	4.66162	4.96487	4.76966	4.80533	4.7903	4.95083	4.9902	5.01506	5.11189	4.96157	4.94776
1311	CD4+ T Cell (Effector Memory) Ki67lo PD_1lo IL_7Ralo	CD45RA	-0.0931535	0.389579	0.993137	-0.0931535	1.43334	1.41069	1.66437	1.60288	1.48436	1.58917	1.33871	1.81477	1.32333	1.3422	1.48244	1.06734	1.84826	1.77549	1.73232	1.51788	1.93031	1.72564	1.65273	1.47155	1.95565	1.84369	1.49081	1.00822	0.91791	1.59752	1.11045	0.943817	1.16827	1.84901	1.2485	1.02301
1313	CD4+ T Cell (Effector Memory) Ki67lo PD_1lo IL_7Ralo	CD57	0.504936	0.419894	0.993137	0.504936	0.525329	0.146105	0.160557	0.202177	1.07881	5.21215	0.174522	4.85909	0.376058	0.223853	0.149835	0.168067	0.206087	0.237532	0.266283	0.292074	0.549488	0.189933	0.229829	2.03007	5.23008	5.95173	0.23952	4.05798	2.09264	0.325635	0.176211	0.189882	0.139413	0.352734	0.354127	0.24823
1318	CD4+ T Cell (Effector Memory) Ki67lo PD_1lo IL_7Ralo	IL_7Ra	-0.0883484	0.374849	0.993137	-0.0883484	0.88996	0.829663	0.821907	0.989659	0.995055	0.846026	1.10921	1.56204	1.1692	1.25533	1.01729	1.3296	1.58572	1.49523	1.39889	1.57687	0.880001	1.083	1.08006	0.863786	0.874787	0.632137	1.11501	1.11849	1.22583	1.30194	0.815427	1.01885	0.932227	1.49089	1.32351	1.70215
1319	CD4+ T Cell (Effector Memory) Ki67lo PD_1lo IL_7Ralo	JAK2	0.0624884	0.429443	0.993137	0.0624884	1.32478	1.49117	1.29287	1.57953	1.42911	1.37108	1.27276	1.37073	1.32251	1.00722	1.11406	1.29843	1.37393	1.47517	1.48111	1.51648	1.6113	1.81579	1.66878	1.63411	1.63503	1.21039	1.45458	1.1651	1.05198	1.42458	1.00279	1.17405	1.06388	1.5508	1.70905	1.54854
1322	CD4+ T Cell (Effector Memory) Ki67lo PD_1lo IL_7Ralo	p_P90RSK	0.066674	0.233987	0.993137	0.066674	1.08979	1.06572	0.987648	1.09239	0.97818	1.08549	1.1115	1.21376	1.06775	0.848264	1.08731	1.06808	1.29306	1.25642	1.20728	1.02133	1.16296	1.33465	1.25954	1.19696	1.14393	0.938403	1.28039	0.941814	0.927191	1.23737	0.913468	1.20777	0.968951	1.26927	1.42215	1.33595
1326	CD4+ T Cell (Effector Memory) Ki67lo PD_1lo IL_7Ralo	PD_1	0.0820846	0.366166	0.993137	0.0820846	1.33742	1.18044	1.80632	1.119	1.29454	1.08812	1.00462	1.7988	1.28992	1.01294	1.09517	1.35114	1.44245	1.62249	1.38436	1.37485	1.65636	1.14398	1.59319	1.39557	1.97591	1.47202	1.24541	1.13217	1.36974	1.57972	0.996088	1.29164	1.3836	1.66464	1.14347	1.47243
1327	CD4+ T Cell (Effector Memory) Ki67lo PD_1lo IL_7Ralo	T_bet	0.196455	0.296353	0.993137	0.196455	0.597371	0.523846	0.394882	0.36097	1.04822	2.09035	0.553208	2.00989	0.734281	0.409258	0.538751	0.635415	0.693484	0.75467	0.689377	0.675023	0.588995	0.667305	0.536924	0.938298	2.14999	2.11867	0.958722	1.65133	0.761253	0.900705	0.424258	0.610467	0.383885	1.33631	0.795982	1.02917
1330	CD4+ T Cell (Effector Memory) Ki67lo PD_1lo IL_7Ralo	TOP2b	0.153519	0.188313	0.993137	0.153519	3.28475	3.37607	3.16155	3.40524	3.26982	3.75452	3.31791	3.47395	3.188	2.45375	3.29674	3.18617	3.38699	3.30323	3.35367	3.31825	3.35849	3.57802	3.38837	3.49362	3.95932	4.50339	3.40971	3.10477	2.74846	3.28804	3.22356	3.29054	3.29358	3.43072	3.54525	3.37109
1333	CD4+ T Cell (EMRA) IL_7Rahi PD_1hi	c_Casp3	0.264116	0.267251	0.993137	0.264116	NA	NA	NA	NA	0.667507	NA	NA	1.03561	0.991987	0.539687	NA	NA	NA	NA	NA	0.40456	NA	0.860253	NA	0.276412	0.909967	NA	0.927291	1.25067	NA	NA	2.08637	NA	NA	0.999889	0.753205	0.863823
[truncated: 3,869 more rows]

## Sheet: Based on each profiling
	CellSubset	ChannelName	MaxFc	P.Value	adj.P.Val	X3.months.after.IR_vs_Baseline	BL 2021-0730_norm_01_BL	BL 2021-0730_norm_02_BL	BL 2021-0730_norm_03_BL	BL 2021-0730_norm_04_BL	BL 2021-0730_norm_05_BL	BL 2021-0730_norm_06_BL	BL 2021-0910_norm_07_BL	BL 2021-0910_norm_08_BL	BL 2021-0910_norm_09_BL	BL 2021-0910_norm_10_BL	BL 2021-0910_norm_11_BL	BL 2021-0910_norm_12_BL	BL 2021-0910_norm_13_BL	BL 2021-0910_norm_14_BL	BL 2021-0910_norm_15_BL	BL 2021-0910_norm_16_BL	IR 2021-0730_norm_01_IR	IR 2021-0730_norm_02_IR	IR 2021-0730_norm_03_IR	IR 2021-0730_norm_04_IR	IR 2021-0730_norm_05_IR	IR 2021-0730_norm_06_IR	IR 2021-0910_norm_07_IR	IR 2021-0910_norm_08_IR	IR 2021-0910_norm_09_IR	IR 2021-0910_norm_10_IR	IR 2021-0910_norm_11_IR	IR 2021-0910_norm_12_IR	IR 2021-0910_norm_13_IR	IR 2021-0910_norm_14_IR	IR 2021-0910_norm_15_IR	IR 2021-0910_norm_16_IR
[truncated: 5,106 more rows]

[truncated: 1 more sheets: Based on each protein expressio]
