# Supplementary material for: Radiation therapy induces immunosenescence mediated by p90RSK
Source: Front Cardiovasc Med. 2022 Nov 7;9:988713. doi: 10.3389/fcvm.2022.988713 (PMC9680092; doi:10.3389/fcvm.2022.988713)
Supplement: Supplementary File 4 — Frequency of each profiling subset at Pre-RT and Post-RT in samples obtained from 16 patients. [file Table_4.XLSX]

## Sheet: Frequency for all profiles
	CellSubset	BL 2021-0910_norm_07_BL	BL 2021-0910_norm_08_BL	BL 2021-0910_norm_09_BL	BL 2021-0910_norm_10_BL	BL 2021-0910_norm_11_BL	BL 2021-0910_norm_12_BL	BL 2021-0910_norm_13_BL	BL 2021-0910_norm_14_BL	BL 2021-0910_norm_15_BL	BL 2021-0910_norm_16_BL	BL 2021-0730_norm_01_BL	BL 2021-0730_norm_02_BL	BL 2021-0730_norm_03_BL	BL 2021-0730_norm_04_BL	BL 2021-0730_norm_05_BL	BL 2021-0730_norm_06_BL	IR 2021-0910_norm_07_IR	IR 2021-0910_norm_08_IR	IR 2021-0910_norm_09_IR	IR 2021-0910_norm_10_IR	IR 2021-0910_norm_11_IR	IR 2021-0910_norm_12_IR	IR 2021-0910_norm_13_IR	IR 2021-0910_norm_14_IR	IR 2021-0910_norm_15_IR	IR 2021-0910_norm_16_IR	IR 2021-0730_norm_01_IR	IR 2021-0730_norm_02_IR	IR 2021-0730_norm_03_IR	IR 2021-0730_norm_04_IR	IR 2021-0730_norm_05_IR	IR 2021-0730_norm_06_IR
1	B Cell (CD27-) Ki67hi	0.000161642	0.000283327	0.000465448	0.00018685	0	0.000110714	0.000110263	0.000222904	0.000706259	8.02317e-05	0	0.00186058	0.000343841	0.000456948	0.000167609	0.000678726	0.00101299	0.000148454	0.000288929	0.000480555	0.00128374	0.000686977	0.000186752	0.000905278	0.00096477	0.000123687	0.000130873	0.00342361	0.000920707	0.000244482	0.000323087	0.00295659
2	B Cell (CD27-) Ki67lo CD38hi DNMT3Ahi	0.00145167	0.00148246	0.000447993	0.000875861	0.00671138	7.5127e-05	0.000844691	0.00110611	0.00156831	0.000495977	0.00302789	0.00465817	3.27468e-05	0.000362578	0.00272664	0.0114799	0	0.00444126	0.00105374	0.00291932	0.0274991	0.0123429	0.000765682	0.00890718	0.0133798	0.00341766	0.00184378	0.0200912	0.0122872	0.000690928	0.00224047	0.000403172
3	B Cell (CD27-) Ki67lo CD38hi DNMT3Alo	0	0	0	0	0.00262831	0	0	0	0	0	0	0	0	0	0	0	0.0292771	0.00181856	0.00056936	0	0.0119591	0.00304314	0.000242777	0.00261771	0.00444275	0.00105134	0.000119326	0.00490552	0.00334665	0.000340149	0.000507277	0.00027998
4	B Cell (CD27-) Ki67lo CD38lo DNMT3Ahi	0.0277185	0.00246409	0.010138	0.022422	0.0554983	0.000664281	0.00960861	0.0259978	0.0221467	0.00530988	0.1109	0.132989	0.000676767	0.00160428	0.00647988	0.0245562	0	0.00240001	0.00176757	0.0566124	0.00104726	0.00237319	0.000224102	0.00491256	0.00222138	0.000716081	0.00115092	0.00331799	0.000581499	0.000488965	0.000386497	0.00228464
5	B Cell (CD27-) Ki67lo CD38lo DNMT3Alo	0.0137769	0.00125065	0.00375267	0.0235315	0.0232761	0.000122576	0.00291802	0.013839	0.00846472	0.0021079	0.0258622	0.041789	8.73248e-05	0.00125661	0.00219388	0.010552	0.00210062	0.000853612	0.00077331	0.0177996	0.00185805	0.00047691	0.000448204	0.00163963	0.00137677	0.000367805	0	0.00102522	0.000366466	0.000226766	0.000178151	0.00163508
6	B Cell (CD27+)_unassigned Ki67hi p16hi	0	5.72379e-06	1.16362e-05	1.16782e-05	0	7.90811e-06	7.87591e-06	8.41147e-06	7.27031e-05	0	0	4.03499e-05	4.91202e-05	1.49005e-05	0	2.28784e-05	0	2.47424e-05	2.54937e-05	0	0	0	0	0	0	0	0	7.14548e-05	2.72578e-05	7.79509e-05	2.4156e-05	0.000100793
7	B Cell (CD27+)_unassigned Ki67hi p16lo c_Casp3hi	0	0.000203194	8.72715e-06	0	6.37394e-05	0	0.000102387	6.3086e-06	0.000173103	5.83503e-05	0	8.06998e-05	0.00054578	3.97346e-05	0	0.000142355	0.000241695	2.47424e-05	8.49791e-06	0.000529246	0.000135131	0.000107872	0	0.000484292	8.24003e-05	4.88237e-05	1.15477e-05	0.000984833	9.38879e-05	2.83458e-05	1.50975e-05	0.000593558
8	B Cell (CD27+)_unassigned Ki67hi p16lo c_Casp3lo	0.000136774	7.15473e-05	0.000113453	9.34252e-05	0.00017997	7.90811e-06	8.8604e-05	2.10287e-06	7.61652e-05	4.37627e-05	0.0001886	0.00162745	0.000567611	0.000173839	0	0.000589755	0.000682434	0.000111341	4.24895e-05	0.000321782	0.000878349	0.000437167	0	0.000515945	0.000484102	0.000117177	1.53969e-05	0.000264072	0.000242291	0.000159445	6.34096e-05	0.00070555
9	B Cell (CD27+)_unassigned Ki67lo p16hi	0.000198944	0	0	8.17471e-05	0.000326196	0	0	0	1.73103e-05	3.64689e-05	8.22983e-05	0	0	0	0	0	0.000302119	2.47424e-05	0	3.59887e-05	0.000304044	0.000119227	0	4.43143e-05	3.09001e-05	9.76473e-06	7.69844e-06	3.4174e-05	0	1.06297e-05	1.2078e-05	0
10	B Cell (CD27+)_unassigned Ki67lo p16lo c_Casp3hi	0	2.28951e-05	8.72715e-06	0	0	1.18622e-05	0	0	6.23169e-05	2.18814e-05	0	0	0	1.98673e-05	0	0	0	1.23712e-05	1.69958e-05	0	0	0	0	6.64715e-05	0	0	1.15477e-05	0.000173977	0	0	3.01951e-06	7.83945e-05
11	B Cell (CD27+)_unassigned Ki67lo p16lo c_Casp3lo	0.00714645	8.58568e-05	4.07267e-05	0.000957608	0.00274829	0	0.000204774	6.3086e-06	0.000425832	0.00121806	0.00748229	0.000215199	6.00358e-05	9.43696e-05	0	0.000233868	0.015369	0.000432991	3.39916e-05	0.00229905	0.00527009	0.00541633	0	0.000547598	0.00422645	0.00137357	0	0.000596492	2.12005e-05	5.31483e-05	3.01951e-05	0.000257582
12	B Cell (Memory) Ki67hi	0.000108798	0.000134509	0.000322904	5.83908e-05	0.000382436	5.53568e-05	0.000118139	0.000704461	0.000979761	8.75254e-05	0	0.00190989	8.1867e-05	0.000153971	0.000251413	0.00148964	6.75325e-05	2.47424e-05	0.00016146	0.00134852	0.000202696	0.000102195	9.33759e-05	0.00036401	0.000466935	6.50982e-05	5.38891e-05	0.000618239	0.000115088	9.92102e-05	0.000295912	0.000470367
13	B Cell (Memory) Ki67lo T_bethi	0.000282874	6.86854e-05	9.30896e-05	0	0.000453675	1.18622e-05	9.05729e-05	0.000231315	0.000183489	0.000138582	0.000202317	0	0	0	0.000146658	0.000330466	3.19891e-05	6.18559e-05	0	0.000184178	0.000135131	0.000976529	3.73504e-05	5.06449e-05	0.000120167	8.46277e-05	2.69445e-05	0	4.84583e-05	3.54322e-05	0.000144936	0
14	B Cell (Memory) Ki67lo T_betlo DNMT3Ahi	0.00669883	0.00170283	0.00210033	0.00164662	0.016696	0.000130484	0.00381391	0.00875003	0.00574008	0.00283728	0.0167546	0.00990814	1.63734e-05	4.96682e-06	0.00399568	0.0174715	0.000860151	0.000767013	0.000373908	0.0144336	0.00243235	0.000948142	0.000242777	0.00150985	0.00273981	0.000491492	9.23812e-05	0.00301353	0.000563327	0.000283458	0.000827345	0.00204946
15	B Cell (Memory) Ki67lo T_betlo DNMT3Alo	0.00383279	0.000449317	0.000858169	0.000689011	0.00620147	4.74486e-05	0.0010534	0.0016844	0.00221571	0.000722085	0.00519508	0.00625871	0.000218312	0.000223507	0.00118224	0.00674659	0.00018838	0.000779385	0.000450389	0.00333637	0.00135131	0.000261165	0.000205427	0.000316531	0.001236	0.000234354	6.92859e-05	0.00110289	0.000190804	0.000276371	0.00030799	0.000974331
16	B Cell (Plasmablast) p16hi	1.55425e-05	0.000117338	1.16362e-05	7.00689e-05	8.62357e-05	1.18622e-05	1.57518e-05	4.20574e-05	2.76964e-05	2.18814e-05	1.02873e-05	3.13832e-05	0.000125529	8.94028e-05	3.29232e-05	5.08409e-05	1.42174e-05	2.47424e-05	4.24895e-05	4.02227e-05	0	4.542e-05	3.73504e-05	1.58265e-05	3.09001e-05	5.20786e-05	3.07937e-05	0.000121162	9.08593e-06	1.41729e-05	9.05852e-06	3.35976e-05
17	B Cell (Plasmablast) p16lo Ki67hi c_Casp3hi	0.000170968	8.0133e-05	0.000110544	0	2.9995e-05	7.90811e-06	4.13485e-05	0.000145098	0.000304661	8.02317e-05	0.000140593	0.000954947	0.000191023	7.45023e-05	0.000152644	5.08409e-05	0.000142174	1.23712e-05	8.49791e-06	0.000103732	0	6.24525e-05	1.86752e-05	3.48184e-05	0.000624869	0.000130196	0	0.000695907	0.000299836	3.54322e-05	2.71756e-05	6.71953e-05
18	B Cell (Plasmablast) p16lo Ki67hi c_Casp3lo	7.46041e-05	3.14808e-05	0.000101817	1.16782e-05	0.000104983	1.18622e-05	0	6.72918e-05	0.000169641	5.10565e-05	0.000157738	0.000412465	5.4578e-05	5.4635e-05	0.000110742	0.00121256	6.39782e-05	3.71136e-05	0	0.000882783	0.000135131	5.6775e-05	3.73504e-05	5.38102e-05	0.000161367	3.25491e-06	1.92461e-05	0.00034174	0.00017869	8.50373e-05	0.000147956	0.000503965
19	B Cell (Plasmablast) p16lo Ki67lo c_Casp3hi	2.79765e-05	8.58568e-05	2.61814e-05	0	0	3.95405e-06	0.000181146	0.00021239	9.69375e-05	2.18814e-05	1.71455e-05	0.000322799	6.54936e-05	7.94691e-05	0.000170602	0	2.84347e-05	0	4.24895e-05	0	0	0	3.73504e-05	3.16531e-05	0.000154501	4.88237e-05	0	0.000329313	0.000106002	3.54322e-05	0	0.00014559
20	B Cell (Plasmablast) p16lo Ki67lo c_Casp3lo	0.000755367	7.72711e-05	8.72715e-05	7.00689e-05	0	0	4.52865e-05	7.78061e-05	0.000245806	0.000145876	7.2011e-05	0.000300382	0.000103698	9.43696e-05	0.000116728	0.000930389	4.97608e-05	0	1.69958e-05	0.000501725	6.75653e-05	6.81299e-05	0.000112051	6.33062e-05	0.000278101	6.83531e-05	0	0.00081707	0.000106002	5.31483e-05	0.000126819	0.000694351
21	CD4- CD8- T Cell CD57hi	0.00197701	0.0664217	0.00205379	0.00217214	0.00157849	0.000810581	0.000659607	0.00208605	0.00290812	0.00714062	0.00109045	0.00125981	0.000976946	0.000913895	0.00361257	0.00438503	0.0368301	0.0257444	0.0195367	0.00447107	0.000810783	0.000528007	0.000578931	0.00331091	0.00147291	0.0019855	0.0015012	0.000860564	0.00157489	0.00128265	0.00465004	0.0101241
22	CD4- CD8- T Cell CD57lo Ki67hi	0.000177185	0.00308798	0.000180361	0	0.000374938	0.00075127	0.000368199	0.000418471	0.00103515	0.000291751	0.000627525	0.00106255	0.00574706	0.00032781	0.000398071	0.000259289	0.00278305	0.0020165	0.00153812	0.00075788	0	0.00160105	0.000634956	0.000705864	0.000274668	0.00169255	0.000350279	0.00197277	0.000496697	0.0004181	0.000380458	0.00226224
23	CD4- CD8- T Cell CD57lo Ki67lo CD38hi	0.000177185	0	0	0.000618942	0.000596151	0	0.000267781	0	0	0.001291	0.000288044	0.000838381	0.00123892	0	0	0	0.0481365	0	0	0.00280289	0.003108	0.000721042	0.000728332	0.000892617	0.000243768	0.000458943	0.000461906	0.000782896	0.00149615	0.000389754	0.00397971	0.00551001
24	CD4- CD8- T Cell CD57lo Ki67lo CD38lo	0.0128288	0.0161153	0.0101933	0.0623847	0.0130741	0.0113798	0.00759631	0.0255477	0.0430887	0.0184897	0.0091454	0.0470076	0.00590534	0.00430127	0.021451	0.0109181	0.017857	0.0361115	0.0360226	0.0248619	0.0114861	0.0122407	0.00472482	0.0172509	0.00589506	0.0117144	0.00804487	0.0152727	0.00539098	0.00363889	0.00291986	0.00404292
25	CD4+ CD8+ T Cell CD57hi	1.55425e-05	0.000143095	0.000558537	3.50345e-05	0	0	0	3.99545e-05	6.9241e-05	9.48192e-05	0.000219462	0	8.1867e-05	0.000293042	0.00031726	0.000821081	0	4.94847e-05	0.000110473	0	0	0	0	2.53225e-05	3.77668e-05	3.5804e-05	6.15875e-05	0	0.000102974	0.00095667	0.000899813	0.000235183
26	CD4+ CD8+ T Cell CD57lo Ki67hi	3.41936e-05	9.73044e-05	6.109e-05	0	7.49875e-06	0.000300508	3.15036e-05	5.46746e-05	0	0	4.11492e-05	8.06998e-05	0.00265795	0.000139071	4.78883e-05	0.000188111	0	0	0	5.08076e-05	0	0.000215745	5.60255e-05	5.69755e-05	2.40334e-05	2.60393e-05	5.77383e-05	8.07749e-05	0.000163547	0.000141729	7.85072e-05	7.83945e-05
27	CD4+ CD8+ T Cell CD57lo Ki67lo IL_7Rahi	0.000214487	0.000125923	0.000936714	0.00170501	4.12431e-05	0.00280342	0.0018784	0.000923159	0.000169641	0.00127641	0.000233179	0.00184713	0.000316552	0.00136588	0.000900898	0.000505867	0	6.18559e-05	1.69958e-05	0.000577937	0.000168913	0.00129447	0.000112051	8.86286e-05	0.000302135	0.000634708	0.000454208	0.00105939	0.000681444	0.000496051	0.000362341	8.95937e-05
28	CD4+ CD8+ T Cell CD57lo Ki67lo IL_7Ralo	0.00024868	0.000123061	0.00286832	0.000992643	0.000146226	0.0062395	0.00112232	0.00114396	0.000204261	0.000926311	0.00216033	0.00492269	0.00326922	0.00503636	0.00396874	0.00440791	0	0.000185568	0.000441891	0.000493257	6.75653e-05	0.00742616	0.0024091	0.000224737	0.000559636	0.000442668	0.00212477	0.00215607	0.00239868	0.00331291	0.0018419	0.00229584
29	CD4+ T Cell (Central Memory) Ki67hi	0.00183402	0.0104574	0.00199561	0.00106271	0.00290952	0.0221071	0.00588921	0.00264331	0.00403329	0.00197662	0.00203345	0.00462679	0.0141412	0.00802142	0.0023585	0.00858703	0.00293944	0.00183094	0.000594854	0.00270339	0.00341205	0.00299772	0.00164342	0.00547282	0.00349515	0.00285781	0.00260977	0.0035106	0.00351322	0.00489673	0.00420919	0.00660753
30	CD4+ T Cell (Central Memory) Ki67lo CD25hi	0.00385766	0.00702881	0.00358977	0.00434427	0.00490793	0.00666258	0.00391039	0.00269167	0.043705	0.00157546	0.0122213	0.0252142	0.00335655	0.00353638	0.00439974	0.0197085	0.00335174	0.00247424	0.00938169	0.00401169	0.00537144	0.0131604	0.0180776	0.00270317	0.00460412	0.00615829	0.0300932	0.0104169	0.00341934	0.00227475	0.00387101	0.00356135
31	CD4+ T Cell (Central Memory) Ki67lo CD25lo PD_1hi	0.0262234	0.012392	0.0152551	0.0166414	0.00473921	0.00793579	0.0104277	0.0187849	0.020433	0.00385112	0.0229887	0.0164672	0.0181636	0.0192067	0.0225075	0.0207304	0.00233165	0.00696498	0.00938169	0.0233122	0.0158103	0.0116956	0.0129793	0.0176308	0.0134175	0.0108128	0.0235418	0.0140517	0.0166818	0.0133083	0.0168186	0.00738028
32	CD4+ T Cell (Central Memory) Ki67lo CD25lo PD_1lo	0.170041	0.158555	0.136141	0.161591	0.2405	0.222546	0.124294	0.111528	0.0830927	0.030561	0.113548	0.09649	0.0794492	0.1116	0.15285	0.123391	0.105983	0.137271	0.0448265	0.0793552	0.230127	0.200756	0.0789587	0.0861945	0.0430885	0.0377667	0.0768419	0.0461007	0.0823215	0.068618	0.0658071	0.0914752
33	CD4+ T Cell (Effector Memory) Ki67hi	0.00184024	0.00581251	0.00180943	0.0014948	0.00196092	0.0132659	0.00363867	0.00192202	0.00231611	0.00136394	0.00221863	0.00452367	0.015904	0.00656117	0.000790157	0.00210227	0.00795817	0.00278352	0.00192903	0.0027796	0.00516874	0.00828914	0.00214765	0.00766954	0.00440498	0.00411421	0.0051849	0.00495834	0.00227148	0.0037133	0.00381968	0.0272253
34	CD4+ T Cell (Effector Memory) Ki67lo PD_1hi	0.00732986	0.0110669	0.00998095	0.0119351	0.0063102	0.00686424	0.00736988	0.00942716	0.0106874	0.00608302	0.00873048	0.0109079	0.00327468	0.00992868	0.00759628	0.00551624	0.00336952	0.0142887	0.0185679	0.00811652	0.0109118	0.00627363	0.00502362	0.00822031	0.0077113	0.0121864	0.00928431	0.00609851	0.00674176	0.00215074	0.0146748	0.0104601
35	CD4+ T Cell (Effector Memory) Ki67lo PD_1lo IL_7Rahi	0.0208954	0.0172172	0.0360606	0.0303632	0.0164223	0.0536209	0.0297197	0.00880261	0.0209246	0.0229463	0.00140936	0.00937014	0.00799568	0.0083989	0.00288228	0.00153794	0.00808257	0.0422476	0.0221456	0.0125558	0.0104051	0.0119965	0.00634956	0.00238031	0.0087104	0.014722	0.00398394	0.00363177	0.00357985	0.00105942	0.000933027	0.00187027
36	CD4+ T Cell (Effector Memory) Ki67lo PD_1lo IL_7Ralo	0.0462515	0.0498742	0.0382074	0.0850987	0.0862957	0.106728	0.0304581	0.032687	0.0356557	0.0117868	0.0435701	0.0413407	0.0415448	0.0365459	0.0185896	0.0236537	0.0259716	0.103745	0.0618138	0.0174228	0.136752	0.10559	0.0491531	0.036151	0.030471	0.0199396	0.0305589	0.0148284	0.0184081	0.0111682	0.0141373	0.0382229
37	CD4+ T Cell (EMRA) IL_7Rahi PD_1hi	0	0.000346289	0.000369449	0.000770758	0	0	0	0	0	8.02317e-05	0	0	0	0	0.00102361	0	0.000408749	0.000655673	0	0	0.000810783	0	0	0.00045897	0.000456635	0.00282201	0	7.76682e-05	0	1.06297e-05	0.000172112	0
38	CD4+ T Cell (EMRA) IL_7Rahi PD_1lo CD25hi	0.00762206	0	0.000273451	0	0.00155224	0.00189399	0.00791726	0.00562517	0.00435526	0.000444921	0	0	0	0.00133111	0	0	0	0	0	0.00339141	0	0.000414457	0.000448204	0.000807154	0.00114674	0.00335581	0.00120481	0.000108735	0	6.3778e-05	0	0
39	CD4+ T Cell (EMRA) IL_7Rahi PD_1lo CD25lo	0.0156047	0.000248985	0.00293814	0.00958776	0.00755874	0.0122299	0.0109101	0.0106489	0.0061763	0.00128371	0.00770518	0.000685948	0.00461184	0.00675488	0.00272065	0.00164725	0.00399153	0.00206599	0.00175057	0.00384868	0.000979697	0.00330998	0	0.000905278	0.00211837	0.0045048	0.00262132	0.000347954	0.00628746	3.1889e-05	0	0.000839941
40	CD4+ T Cell (EMRA) IL_7Ralo PD_1hi	0.00319554	0.00838535	0.000890169	0	0	0.00246733	0	0.000536231	0.000737417	0.000116701	0.00184828	0.000502132	0	0.0011672	0.00283139	0.002509	0.000931238	0.0142021	0.00498827	0.000326016	0.000202696	0.00128879	0.000840383	0.000493788	0.00251664	0.00407515	0.000731351	0.000167763	0	0.000134642	0.00420013	0.00514044
41	CD4+ T Cell (EMRA) IL_7Ralo PD_1lo CD25hi	0.0111782	0	0.000386903	0.00136634	0.00530162	0.00301299	0.00563915	0.00516464	0.00127057	0.000240695	0.0099821	0.000165883	0.00170829	0.00630786	0.000643499	0	0.000732195	0.000692786	0.000305925	0.00497703	0.00192561	0.00235616	0.00222235	0.000794492	0.00126347	0.00147773	0.00916884	0.000441155	0.000829848	8.50373e-05	0	0
42	CD4+ T Cell (EMRA) IL_7Ralo PD_1lo CD25lo	0.0371622	0.00330549	0.00555628	0.0344856	0.0245734	0.0200668	0.0254234	0.0132418	0.014326	0.00101384	0.0744765	0.00520513	0.0237796	0.0211587	0.0258387	0.0588992	0.0119426	0.00826395	0.00319521	0.00711519	0.0156751	0.0115991	0.00980447	0.00532405	0.00348141	0.00300754	0.0189266	0.00111532	0.0265642	0.000212593	0.00267226	0.0209761
43	CD4+ T Cell (Naive) CD25hi IL_7Rahi	0.0106435	0.0121859	0	0.00134299	0.00442052	0	0.0179807	0.0127665	0.00871052	0.00150252	0	0	0	0	0	0	0	0	0.000781808	0.00498338	0.000777001	0.00332133	0.00108316	0.00897365	0	0	0.00276759	0.000528144	0.0023472	0.00204798	0.00134066	0
44	CD4+ T Cell (Naive) CD25hi IL_7Ralo	0.0157757	0.00657091	0.00122471	0.00763751	0.00813615	0.00404895	0.0118276	0.0129411	0.00664022	0.000102113	0.00165968	0.00140776	0.000332926	0.00552807	0.0036455	0.00298436	0.000845933	0.000544332	0.0024219	0.00183543	0.00192561	0.00820398	0.00435132	0.00658384	0.00178191	0.00229797	0.0137687	0.00289547	0.00820762	0.00730258	0.00945407	0.00085114
45	CD4+ T Cell (Naive) CD25lo IL_7Rahi	0.0223439	0.00936412	0.0132798	0.00343338	0.00795618	0.027105	0.0189356	0.0115553	0.00841625	0.000897136	0.00703651	0.00376599	0.00553421	0.00715222	0.0251503	0.0183104	0.00967847	0.0105402	0.00113022	0.00465313	0.00111483	0.00882283	0.00130726	0.00558044	0.00777653	0.0282038	0.00577383	0.000562318	0.00700828	0.00241648	0.0040099	0.00394212
46	CD4+ T Cell (Naive) CD25lo IL_7Ralo TET2hi	0	0.00206629	0.00140216	0	0.0021034	0	0.00169332	0.00235521	0	0	0.00262326	0.00095943	0.00138082	0.00157448	0	0.00605515	0.00100232	0	0	0.00163431	0	0.00280468	0	0.00171876	0.00148664	0.00176416	0.0021979	0.000338633	0.00156581	0	0.00154599	0.00122071
47	CD4+ T Cell (Naive) CD25lo IL_7Ralo TET2lo	0.0498325	0.0155286	0.0223269	0.0300362	0.02277	0.0603389	0.00718283	0.0108992	0.00628363	0.00080961	0.0769489	0.0187492	0.0237087	0.0205527	0.171111	0.0791085	0.013439	0.0308414	0.00864237	0.00698817	0.0097294	0.035297	0.00860926	0.0117148	0.0207752	0.012948	0.0250777	0.00280848	0.0230025	0.0136981	0.0169274	0.0383349
48	CD8+ T Cell (Central Memory) Ki67hi	0.000329502	0.0154886	0.000523629	0.000221885	0.000213714	0.00309207	0.00285502	0.000820119	0.000720107	0.000510565	0.000884707	0.000448332	0.062732	0.0011821	0.000335218	0.00122272	0.000390978	0.00108866	0.00258336	0.000372589	0.00165535	0.00266842	0.00149401	0.00331091	0.0011124	0.00174789	0.00148195	0.000525037	0.000584528	0.00463099	0.000591823	0.00227344
49	CD8+ T Cell (Central Memory) Ki67lo CD57hi	0.000746041	0.000409251	0.00430248	0	0.000449925	0.000771041	0	0.00277158	0.00188336	0.00687804	0.00117275	0	0	0	0.000499834	0.00322077	0.00386357	0.0093155	0.0389714	0.00164066	0.00439174	0.0032532	0.000373504	0.000753343	0.00104374	0.00446574	0.0012279	0.000273392	0.00118117	0.00143855	0.00715321	0.00956413
50	CD8+ T Cell (Central Memory) Ki67lo CD57lo PD_1hi	0.000920118	0.00176579	0.00937005	0.01016	0.00297701	0.00202448	0.00392811	0.0407977	0.00660213	0.0248353	0.00286672	0.00824931	0.00844867	0.00336751	0.0101284	0.00754987	0.000309228	0.00637116	0.0198936	0.00617736	0.00766866	0.00423541	0.00281995	0.00933133	0.00523242	0.0320967	0.00267906	0.00503911	0.00424313	0.00603411	0.00349357	0.00302379
51	CD8+ T Cell (Central Memory) Ki67lo CD57lo PD_1lo	0.0108456	0.00441876	0.0222629	0.023403	0.00374188	0.0426049	0.019548	0.0243891	0.0109089	0.0237777	0.0135724	0.0278638	0.0224752	0.0233143	0.0237017	0.0295894	0.0105137	0.0350971	0.0338302	0.0111565	0.0135131	0.0523863	0.02622	0.00795125	0.00556546	0.0258114	0.0125677	0.0119361	0.0129172	0.015204	0.0222266	0.0241231
52	CD8+ T Cell (Effector Memory) Ki67hi	0.000198944	0.00457331	0.00024436	0.000303632	6.74888e-05	0.00122971	0.000956923	0.000773855	0.000315047	0.000459509	0.000425208	0.00430847	0.0334618	0.000600985	0.00028733	0.00065839	0.000533151	0.000878354	0.00370509	0.000256155	0.00064187	0.00278765	0.00100846	0.00185487	0.00172011	0.00184228	0.000946908	0.00474087	0.000393723	0.00343338	0.00143427	0.00375174
53	CD8+ T Cell (Effector Memory) Ki67lo CD57hi	0.00113771	0.00573523	0.0102864	0.000887539	0.000247459	0.000652419	0	0.00448752	0.00469801	0.00697286	0.00166997	0.000277966	0.00288718	0.000228474	0.00170003	0.00219379	0.00589665	0.0212661	0.091497	0.00182272	0.00243235	0.00399128	0.00046688	0.00141173	0.00204284	0.00614202	0.00273295	0.000438049	0.00154158	0.00149524	0.045205	0.0321977
54	CD8+ T Cell (Effector Memory) Ki67lo CD57lo PD_1hi	0	0.00463054	0.00442175	0.00550041	0.00131603	0.00149463	0.0015043	0.0382175	0.00280426	0.013705	0.00143336	0.00259136	0.01681	0.00294533	0.00417227	0.00161166	0.000422967	0.00214022	0.0158911	0.00368144	0.00344583	0.00349734	0.00295068	0.00609955	0.00271921	0.0164471	0.00261747	0.00201316	0.00298321	0.00332	0.00333957	0.00131031
55	CD8+ T Cell (Effector Memory) Ki67lo CD57lo PD_1lo	0.0102798	0.00643354	0.0169307	0.0344856	0.00401558	0.0412803	0.018089	0.0317849	0.0124288	0.0253167	0.00896023	0.0234657	0.0307492	0.0257778	0.0187363	0.0169224	0.00940479	0.0316207	0.040688	0.0102272	0.0134455	0.0509612	0.0236988	0.0109298	0.00778683	0.0300754	0.00695939	0.00980173	0.0081107	0.0136946	0.0230539	0.0187587
56	CD8+ T Cell (EMRA) CD57hi PD_1hi	0.000758475	0.016081	0.0231706	0.000256919	0.000389935	0	0.000437113	0.000868485	0.0014506	0.00106489	0.00108702	0.000237616	0.00187203	0.000337744	0.00812006	0.00104224	0.000792618	0.00805364	0.0292328	0.000256155	0.000270261	0.000664267	0.00126991	0.00106354	0.0011845	0.00108714	0.00454208	0.000273392	0.0012478	0.00409242	0.0150432	0.00250862
57	CD8+ T Cell (EMRA) CD57hi PD_1lo T_bethi	0.00186199	0.00714042	0.01097	0	0.00124104	0.0010241	0	0.000460528	0.000817044	0.00324573	0.00354226	0.000331766	0.00118434	0.00193209	0.00811108	0.012062	0.00288613	0.020264	0.0389544	0.000829858	0.000608088	0.00119227	0.000317478	0.00140856	0.000178534	0.00654563	0.00112397	0.000795323	0.00104488	0.0106155	0.0450812	0.033844
58	CD8+ T Cell (EMRA) CD57hi PD_1lo T_betlo	0.000307742	0.00526875	0.00719408	0.000163494	0	0	0	0.00157505	0.00102823	0.00356666	0.00276042	0.000636631	0.000376588	0.0012268	0.00492651	0.00672625	0.000494054	0.00864746	0.0322666	0.000118551	0.000709435	0.000380392	0.000130726	0	0.000751903	0.00125314	0.00138187	0	0	0.00336252	0.0162117	0.0254446
59	CD8+ T Cell (EMRA) CD57lo PD_1hi	0	0.00143095	0.00589955	0.000899218	0.0023921	0.000470532	0.00263843	0.00448542	0.00146099	0.00205685	0.000692678	0.00106255	0.00158822	0.000427147	0.00286132	0	0	0.00199176	0.00553214	0.000599107	0.000236478	0.000323617	0.00156872	0.0023265	0.00118794	0.001328	0.000565835	0.000813963	0.000696588	0.00497114	0.00567365	0
60	CD8+ T Cell (EMRA) CD57lo PD_1lo T_bethi	0.00110663	0	0	0.000338666	0.00501667	0.000763132	0	0	0.000328895	0.00251636	0.00221863	0.000676981	0	0.000456948	0.00145161	0.00575011	0.0015106	0.0063093	0.0150923	0.000510193	0.000912131	0.00270249	0.000485555	0.00142439	0	0.0139147	0.00078909	0.000211258	0.000505783	0.0133048	0.0189534	0.0209761
61	CD8+ T Cell (EMRA) CD57lo PD_1lo T_betlo	0.0044234	0.00364605	0.012922	0.00461287	0.00623896	0.0145114	0.0192625	0.0078479	0.00542157	0.0177677	0.00336737	0.00651426	0.00725887	0.00442047	0.010736	0.0150997	0.00118715	0.00815261	0.0344845	0.000740945	0.00523631	0.00202687	0.00222235	0.001934	0.00213898	0.0113369	0.00209397	0.00338944	0.00356774	0.00945332	0.0135666	0.022992
62	CD8+ T Cell (Naive) CD57hi	0.000447625	0.00267301	0.0190746	0.000350345	0.00156349	0.000430992	0	0.00125962	0.000637018	0.00459509	0.00108702	0.000448332	0.000283806	0.000283109	0.0035138	0.00388933	0.00223568	0.0120124	0.108246	0.000254038	0.00351339	0.00122066	0.000877734	0.00087679	0.000638602	0.00335256	0.00461906	0.000562318	0.000499726	0.0103214	0.0670149	0.000615957
63	CD8+ T Cell (Naive) CD57lo PD_1hi	0	0.00598422	0.00760716	0.00113278	0.00471297	0.000933157	0.00124636	0.00721704	0.0021984	0.00243612	0.000805838	0.00415155	0.00364035	0.000273175	0.00410642	0.00120493	0	0.00189279	0.0128998	0.000355653	0.00280396	0.000817559	0.00113919	0.00227902	0.00254068	0.00190087	0.00156663	0.00246674	0.000760189	0.0101903	0.00560722	0
64	CD8+ T Cell (Naive) CD57lo PD_1lo IL_7Rahi	0.00380481	0.00187454	0.00751698	0.00197361	0.00156349	0.00812163	0.0144602	0.00381881	0.00430333	0.0149304	0.000312048	0.00174401	0.00320919	0.00166389	0.0030858	0.00106003	0.000373206	0.00180619	0	0.000408578	0	0.000828914	0.00140064	0.0010034	0.000896103	0.00859297	0.000338731	0.000649306	0.00520624	0.00139957	0	0.00029118
65	CD8+ T Cell (Naive) CD57lo PD_1lo IL_7Ralo	0.0102394	0.00509131	0.0197233	0.00505664	0.0136665	0.00866729	0.0109652	0.00875424	0.00526924	0.00562351	0.00508192	0.0100247	0.023081	0.00850817	0.0269192	0.025878	0.00459576	0.0116165	0.0273548	0.00272244	0.00814162	0.00432057	0.0116907	0.00584632	0.00254754	0.0182145	0.00377608	0.00271528	0.0275455	0.0207562	0.0282898	0.0113784
66	CD41+ TOP2bhi CD123hi	0.00397889	0.00197471	0.00110544	0.00108607	0.0069026	0.00276388	0.003237	0.00170543	0.00186605	0.026739	0.00152595	0.00252411	0.0428983	0.0108128	0.00871267	0.00305045	0.00620233	0.00544332	0.000739318	0.00552533	0.00246613	0.00183383	0.0115786	0.00548548	0.00528735	0.0027862	0.00407247	0.00517892	0.00222605	0.00798642	0.0138022	0.00255342
67	CD41+ TOP2bhi CD123lo CD45hi	0.0174045	0.068528	0.0528138	0.00816303	0.00476171	0.0306162	0.0856761	0.00785632	0.126611	0.482112	0.0336874	0.0400674	0.0111339	0.0458934	0.0109365	0.0226166	0.0562404	0.0252867	0.00192053	0.0287508	0.0235803	0.0602269	0.206174	0.0485273	0.0879005	0.432998	0.0622149	0.0150614	0.0330213	0.0230983	0	0.050766
68	CD41+ TOP2bhi CD123lo CD45lo	0	0	0	0	0	0	0	0.00589013	0	0	0	0	0	0	0	0	0	0	0	0	0	0	0	0	0.0811162	0	0	0.0701189	0.021252	0.0238282	0.010064	0
69	CD41+ TOP2blo CD123hi	0	0	0	0.00156487	0	0	0	0	0	0	0	0	0	0	0	0	0	0	0.00513274	0.00199208	0.00145265	0	0	0	0	0	0	0	0	0	0.000561628	0
70	CD41+ TOP2blo CD123lo CD45hi	0.00548962	0	0.0133002	0.0214294	0	0.00276388	0.0129775	0	0.0125084	0.00679052	0	0.0100113	0.00599812	0.0204186	0.00340306	0.00203364	0.0371393	0.0736457	0.0572504	0.0039884	0.000743218	0.000840269	0.011616	0.00611538	0	0.0092114	0.0205548	0	0	0	0	0.00070555
71	CD41+ TOP2blo CD123lo CD45lo	0.0475726	0.0394741	0.0345391	0.0344622	0.000697384	0.0100987	0.00323109	0.0145897	0.0290432	0.0113418	0.00860017	0.0154944	0.0118925	0.0323787	0.0123282	0.00228276	0.0154152	0.103312	0.0171318	0.0112983	0.00300666	0.00809043	0.0130166	0.0153296	0.0475931	0.0230969	0.011105	0.0142257	0.00791384	0.0137796	0.0118093	0.00664113
72	CM- HLADR+ CD16hi	0.00289091	0.000975906	0.000782534	0	0.000281203	0.00207588	0.000582817	0.00309752	0.006751	0	0.0110623	0.000318316	0.00133716	6.45687e-05	0.000805122	0.00528491	0.0110718	0	0.000127469	0.000675318	0	0.00576266	0.00115786	0.00140856	0.0330631	0.00777598	0.00374914	0.00283644	0.00481857	0.00341921	0.000223443	0.00118712
73	CM- HLADR+ CD16lo CD45RAhi Ki67hi	8.08211e-05	0.00161983	0.000270542	0	0.000198717	0.000284692	0.000470585	0.000178744	0.000225033	0	0.000370342	0.00109393	0.00419705	0.000635753	0.000263386	0.000419437	0.000344771	0.00123712	0.000348414	0.000323899	0.00277018	0.000743752	0.000280128	0.00120915	0	0.000315726	0.000635121	0.000888524	0.000454296	0.00112674	0.00030497	0.00986651
74	CM- HLADR+ CD16lo CD45RAhi Ki67lo	0.000481818	0.00315381	0.00042763	0.00120285	0.00142851	0	0.000647793	0.000834839	0.00355899	0.000357396	0.00127219	0.00152881	0.002134	0.00322347	0.000619555	0.00357666	0.00719043	0.00853612	0.00149563	0.000643563	0.00699301	0.00773843	0.00302538	0.00175042	0.00640319	0.00130522	0.00548514	0.0015689	0.00397055	0.00649827	0.00188719	0.016586
75	CM- HLADR+ CD16lo CD45RAlo Ki67hi	0.00106622	0.00439873	0.000663263	0.00174004	0.00201716	0.0103161	0.0011046	0.00137107	0.00332357	0.00191097	0.000894994	0.00152881	0.000966031	0.00189236	0.000685401	0.00222683	0.00199754	0.00315465	0.00166559	0.00146284	0.00712814	0.00764759	0.00435132	0.00284878	0.01133	0.00638939	0.000893019	0.00368458	0.000299836	0.00142792	0.000942086	0.00237423
76	CM- HLADR+ CD16lo CD45RAlo Ki67lo	0.00201742	0.00743806	0.00247851	0.00791779	0.00379437	0.00612088	0.0140644	0.00486183	0.00481571	0.0263962	0.00689934	0.00648288	0.00790835	0.00812572	0.00941304	0.00763885	0.0140397	0.0159093	0.00868486	0.00307598	0.0258437	0.00690383	0.0149401	0.00793859	0.00303165	0.0105264	0.0114899	0.00831361	0.00167484	0.011682	0.00696298	0.00647314
77	CM-_unassigned CD57hi	0.0127728	0.0309714	0.0124449	0.00510335	0.00711257	0.00165279	0.00385919	0.0113197	0.00329241	0.00261118	0.00111789	0.00595385	0.00719884	0.00613899	0.00397772	0.0112003	0.00494764	0.00990932	0.00422346	0.0107246	0.00405392	0.00547311	0.00679777	0.0155353	0.00135274	0.000465452	0.00231723	0.00249781	0.00828636	0.00263261	0.000576726	0.11599
78	CM-_unassigned CD57lo CD45RAhi T_bethi	0.00977003	0.0053775	0.0099984	0.00297793	0.0129091	0.00878195	0.0169844	0.0111284	0.0110128	0.0142229	0.00294902	0.00919081	0.00962756	0.00708269	0.00642002	0.00430368	0.0106275	0.0205609	0.00401101	0.0152127	0.0707746	0.0399412	0.0346611	0.0332041	0.00935587	0.0158547	0.00848753	0.0108922	0.0400053	0.0162032	0.00263603	0.00954173
79	CM-_unassigned CD57lo CD45RAhi T_betlo	0.00361208	0.0177437	0.00294396	0.00537195	0.0128341	0.000664281	0.00615502	0.00443285	0.0118402	0.0157254	0.00274328	0.00965707	0.0123728	0.000933762	0.0035587	0.00182773	0.00204375	0.00894437	0.00310174	0.0031035	0.0332083	0.00243565	0.00545315	0.0135665	0.0164217	0.000166	0.00201699	0.0157418	0.00176873	0.000630694	0.00714113	0.016586
80	CM-_unassigned CD57lo CD45RAlo T_bethi	0	0	0	0	0.0189943	0	0	0	0	0.000131288	0	0	0	0	0	0	0	0	0	0	0	0	0.000522905	0	0	0.00017251	0	0	0.000184747	0.000240939	0	0
81	CM-_unassigned CD57lo CD45RAlo T_betlo	0.00162886	0.00156546	0.00415121	0.153965	0.00670014	0.040015	0.00468813	0.00195146	0.0104035	0.044514	0.00459156	0.014925	0.0170393	0.0329747	0.00737779	0.00614667	0.00338373	0.01393	0.030414	0.00350149	0.0131414	0.00688112	0.028405	0.00800823	0.00725466	0.00436484	0.00916499	0.0152354	0.00316493	0.0177551	0.00494595	0.00967612
82	Dendritic Cell (Conventional) HLA_DRhi CD123hi	4.35191e-05	9.73044e-05	5.8181e-06	9.34252e-05	7.49875e-05	0	0	0.000100938	4.50067e-05	0	4.45783e-05	0.000340732	7.09514e-05	0	0.000326239	0	0	0.00042062	2.54937e-05	0.000148189	0	5.6775e-05	0	0.000395664	0.000480669	0	0.000142421	5.90278e-05	0.000215034	6.02348e-05	0.00127725	0.000123191
83	Dendritic Cell (Conventional) HLA_DRhi CD123lo Ki67hi	0.00393537	0.00054376	2.90905e-06	0.000572229	0.00359565	0.00527866	0	0.0037389	0.00143675	0	0.0026404	0.00212958	0.00291992	0.00697838	0.00259794	0.00124306	0.0065471	0.000531961	5.94854e-05	0.0124225	0.00709435	0.00193035	0	0.00686555	0.00349858	0	0.00129719	0.00221199	0.00186261	0.00321725	0.00394046	0.000123191
84	Dendritic Cell (Conventional) HLA_DRhi CD123lo Ki67lo	0.00315824	9.15806e-05	2.90905e-06	0.000957608	0.000866106	0.000395405	0	0.00277999	0.000484687	0	0.00182428	0.000699398	0.00319281	0.00397842	0.00222082	0.00126594	0.00267642	0.000531961	0.000263435	0.00475051	0.00168913	0.00143641	0	0.00410224	0.000906404	0	0.00230953	0.00111221	0.00225028	0.00387274	0.00262395	0.000347176
85	Dendritic Cell (Conventional) HLA_DRlo	5.59531e-05	6.86854e-05	4.65448e-05	8.17471e-05	0.000862357	0.000257014	0	0.000296504	0.000166179	0	0.000401204	0.000452815	0.000660394	0.000759924	0.000419022	3.05045e-05	9.59672e-05	0.000173197	3.39916e-05	0.000522895	0.00182426	0.000210067	0	7.28021e-05	8.24003e-05	0	0.00252894	0.000556104	0.0029923	0.00126847	0.000449906	2.23984e-05
86	Dendritic Cell (Plasmacytoid) Ki67hi	0.000195836	9.73044e-05	4.65448e-05	0	0.000284953	0.000668235	7.28521e-05	0	0.000373902	6.56441e-05	0.000198888	0.000394532	7.09514e-05	0.00132117	0.000122714	0.000269457	0.000227478	2.47424e-05	0	0.000527129	0.000608088	0.000465555	0.000429529	9.49592e-06	0.000710703	0.000546825	0.000254048	0.000720761	0.000121146	0.000435816	0.000153995	0.000347176
87	Dendritic Cell (Plasmacytoid) Ki67lo Tyro3hi DNMT3Ahi	0.00123719	0.000641064	0.00045963	0.00162326	0.00247459	0.00171211	0.00387692	7.57033e-05	0.000983223	3.64689e-05	0.00217405	0.00200404	0.00175195	0.00249334	0.00296309	0.00791847	0.00313848	0.000754642	0.000373908	0.00457057	0.00527009	0.00546743	0.00427662	2.53225e-05	0.00168234	0.00394495	0.00193231	0.00654277	0.00478525	0.00488965	0.00438734	0.00677552
88	Dendritic Cell (Plasmacytoid) Ki67lo Tyro3hi DNMT3Alo	0.000341936	6.00998e-05	0	3.50345e-05	0	0	0.000732459	2.73373e-05	0	0	0.000168026	0.000192783	0.000294721	0	0.000320253	0.00136508	0	0.000272166	0.00016146	0	0.00277018	0.000283875	0.000298803	3.16531e-05	0.000412002	0.00055008	0.000469605	0.000891631	0	0.000347236	0.000338185	0.00412131
89	Dendritic Cell (Plasmacytoid) Ki67lo Tyro3lo DNMT3Ahi	0	0	6.109e-05	0.000362023	0	0	0.000108294	3.78516e-05	0.00025273	8.02317e-05	0	0.000291416	0	9.43696e-05	0.000466911	0	0.000451401	0	0.000110473	0	0.000912131	0	0.000859058	3.16531e-06	0	0	0	0	0.000118117	0	0.000419711	0
90	Dendritic Cell (Plasmacytoid) Ki67lo Tyro3lo DNMT3Alo	0.00132422	0.000669683	0.000299632	0.00063062	0.00132728	0.00109527	0.00203002	0.000216595	0.000848203	0.00026987	0.00105959	0.00116118	0.000229228	0.00181786	0.002571	0.00434436	0.00209706	0.000371136	0.000152962	0.00277748	0.00385122	0.0030772	0.00181149	0.000170927	0.000745036	0.00194644	0.00093536	0.00277431	0.00158398	0.00305426	0.00219216	0.00244143
91	Granulocyte (Basophil) c_Casp3hi	0.000111906	0.00015168	1.74543e-05	0.000116782	0.00147351	0.000387497	8.0728e-05	7.9909e-05	3.11585e-05	5.83503e-05	5.82946e-05	0.000542482	0.00129896	0.00138574	0.000329232	6.60932e-05	0.0001635	0	0	0.000228634	0.00493227	0.00031794	0.000803033	0.000345019	0.000103	3.90589e-05	0.000450359	0.000273392	0.00106608	0.000676755	0.000196268	0.000100793
92	Granulocyte (Basophil) c_Casp3lo CD38hi TOP2bhi	1.2434e-05	0.000248985	0	0.000116782	0.000273704	0.000399359	0.000255967	0.000254447	0.000145406	0.000627266	0.00079555	0.000394532	0.000676767	0.00354134	0.000296309	0.000810912	0.000174163	0	0	0.00180579	0.00226344	0.00024981	0.00119521	0.00101606	0.000707269	0.000592394	0.000254048	0.000963086	0.001163	0.00264679	0.00030799	5.59961e-05
93	Granulocyte (Basophil) c_Casp3lo CD38hi TOP2blo	2.79765e-05	5.72379e-05	1.45452e-05	0.000432092	0.000393685	0.000158162	6.49762e-05	1.47201e-05	0.000145406	0.000583503	0.000130306	0.000354182	0.000747719	0.000635753	0.000879947	8.38875e-05	6.04238e-05	0	0	0.00124055	0.00101348	0.000130582	0.000728332	0.000348184	0.000655769	0.000315726	0.000581232	0.000295139	0.00037858	0.00106651	0.000329126	2.23984e-05
94	Granulocyte (Basophil) c_Casp3lo CD38lo TOP2bhi	0.000170968	0.00115621	0	0.000373701	0.00265081	0.000193749	1.77208e-05	0.000264961	5.53928e-05	2.91751e-05	0.000274328	0.000569382	0.00546326	0.000501649	0	0.000376223	0.000326999	0	0	0.000167242	0.00604709	6.24525e-05	0.000242777	0.000781831	2.40334e-05	1.62746e-05	0.000119326	0.00103454	0.00209582	0.00140666	5.43511e-05	3.35976e-05
95	Granulocyte (Basophil) c_Casp3lo CD38lo TOP2blo	3.73021e-05	5.4376e-05	5.8181e-06	0.000210207	0.00174346	0.000205611	0	4.41602e-05	0	0	7.54401e-05	0.000103116	0.000895079	0.000347678	0.000254406	0.000101682	0.000149282	0	0	0	0.00304044	0.000170325	7.47007e-05	0.00041149	0	2.92942e-05	0.00034643	0.000127376	0.00139015	0.00062715	0	0.000111992
96	Monocyte (CD14- CD16+) CD45RAhi HLA_DRhi CD11chi	1.2434e-05	2.86189e-06	0	7.00689e-05	0	3.95405e-05	0	0.000565672	3.11585e-05	0	0.000353197	6.27665e-05	0.00160459	0.000104303	0.000745261	0	0	0	2.54937e-05	0.000139721	3.37826e-05	0.000147615	0	1.58265e-05	0	0	0.00118556	1.24269e-05	0.00134472	0	0.00124102	0
97	Monocyte (CD14- CD16+) CD45RAhi HLA_DRhi CD11clo	4.97361e-05	1.43095e-05	0	0	0	0	0	0	0	0	0.000565801	0	0	0	0	0	0	0	0	0	3.37826e-05	2.83875e-05	0	0	2.40334e-05	0	0	1.24269e-05	0	0	0	0
98	Monocyte (CD14- CD16+) CD45RAhi HLA_DRlo CD11chi	0	1.14476e-05	0	0	0.000149975	3.95405e-06	0	0	0.000280426	0	0	0	5.4578e-05	9.93364e-06	0	7.62614e-06	0.000721531	0	8.49791e-06	0.000342951	0.000405392	0	0	5.06449e-05	0.000295268	0	0	0	0.000330122	0.000255112	0	0
99	Monocyte (CD14- CD16+) CD45RAhi HLA_DRlo CD11clo	0.000388563	2.86189e-06	0	0	1.49975e-05	0	0	0	1.38482e-05	0	3.08619e-05	8.96664e-06	0	0	0	0	0.000127956	0	0	3.17548e-05	0.000439174	0	0	9.49592e-06	1.03e-05	0	0	0	0	7.08644e-06	0	0
100	Monocyte (CD14- CD16+) CD45RAlo HLA_DRhi CD11chi	0	5.72379e-06	0	0	7.49875e-06	0.00027283	0	2.10287e-05	2.42344e-05	0	2.74328e-05	1.345e-05	5.4578e-05	0.000516549	0.000152644	1.01682e-05	4.26521e-05	2.47424e-05	1.69958e-05	0.00015454	0.000202696	6.24525e-05	0	0.00025639	5.83669e-05	0	8.08336e-05	3.10673e-05	0	3.54322e-05	2.71756e-05	0
101	Monocyte (CD14- CD16+) CD45RAlo HLA_DRhi CD11clo	0.000133666	1.14476e-05	0	0	0	0	0	0	0	0	7.54401e-05	0	0	4.96682e-06	0	1.77943e-05	0	1.23712e-05	0	0	3.37826e-05	7.38074e-05	0	0	3.43335e-05	0	0	8.07749e-05	0	2.83458e-05	0	0
102	Monocyte (CD14- CD16+) CD45RAlo HLA_DRlo CD11chi	0	2.86189e-06	0	0	0.000168722	7.90811e-06	0	0	0	0	0	0	0.000125529	4.96682e-06	0	1.77943e-05	4.26521e-05	1.23712e-05	2.54937e-05	2.11698e-05	3.37826e-05	0	0	9.49592e-06	0.000202567	0	0	0	6.05728e-06	1.41729e-05	0	0
103	Monocyte (CD14- CD16+) CD45RAlo HLA_DRlo CD11clo	1.8651e-05	0	0	0.00103936	8.24863e-05	2.76784e-05	0	1.47201e-05	0	0	6.85819e-05	3.58666e-05	0.000169192	5.4635e-05	4.48953e-05	5.08409e-05	4.97608e-05	1.23712e-05	2.54937e-05	2.11698e-05	0.000202696	2.271e-05	0	3.16531e-06	0	0	0.000127024	3.10673e-05	3.02864e-05	4.96051e-05	8.45462e-05	0
104	Monocyte (CD14+ CD16-) Ki67hi	0.00041654	2.86189e-05	8.72715e-06	0.00175172	5.24913e-05	0.00176746	0	0.0022017	0.000875899	0	0.00122419	0.000941497	0.00217766	0.000298009	0.00157732	0.000338092	0.000462065	0.000816498	0.00093477	0.000978047	0.000304044	0.000124905	0	0.000265886	0.00127377	0	0.00024635	0.00224306	0.00013326	0.000421643	0.00134368	5.59961e-05
105	Monocyte (CD14+ CD16-) Ki67lo P90RSKhi c_Casp3hi	0.000189619	5.72379e-06	0	0.0050216	3.74938e-05	0	0	0.00100517	0.00091052	0	0	0.000304866	0.00199755	0	0.00212504	0.000155065	0.00138264	0	0.000186954	0	0	0	0	0	0	0	0.000334882	0	0.000384638	0.000644866	0.00175735	2.23984e-05
106	Monocyte (CD14+ CD16-) Ki67lo P90RSKhi c_Casp3lo	0.00294686	2.28951e-05	1.16362e-05	0.0109191	0.000656141	0.00184259	0	0.00844932	0.00594088	0	0.00353883	0.00279311	0.0164061	0.00487742	0.0133578	0.00469516	0.00623787	0.00111341	0.000603352	0.000817156	0.00124996	0.000107872	0	0.000534937	0.00287371	0	0.00490006	0.00387098	0.00184141	0.0133119	0.0123256	0.000156789
107	Monocyte (CD14+ CD16-) Ki67lo P90RSKlo c_Casp3hi	0	0	0	0.001016	7.12382e-05	0.000245151	0	0.000750724	0.000335819	0	0.00034291	0.00099978	0.00138628	0.000695355	0.00100565	0	0.000899249	0.000111341	0.000144464	0.00321782	0.000168913	1.70325e-05	0	0.00056026	9.95671e-05	0	0.0004927	0.000422515	0.000369494	0	0.000664291	3.35976e-05
108	Monocyte (CD14+ CD16-) Ki67lo P90RSKlo c_Casp3lo	0.000764692	0	0	0.00546537	0.000401183	0.00145114	0	0.00591116	0.00194221	0	0.00647756	0.00335801	0.0173449	0.00607939	0.0116668	0.00156844	0.00378537	0.00222681	0.00093477	0.00611597	0.0048647	0.000403102	0	0.00136108	0.00119824	0	0.00439581	0.00283955	0.00119631	0.0058286	0.0101244	0.000190387
109	Monocyte (CD14+ CD16+) CD45RAhi CD11bhi	1.8651e-05	5.72379e-06	0	7.00689e-05	7.49875e-06	3.95405e-06	0	0	1.03862e-05	0	3.4291e-05	5.37998e-05	0	1.49005e-05	1.79581e-05	5.08409e-06	1.77717e-05	0	0	1.48189e-05	6.75653e-05	5.6775e-06	0	0	0	0	1.53969e-05	0.00016155	3.02864e-06	0	9.36047e-05	0
110	Monocyte (CD14+ CD16+) CD45RAhi CD11blo DNMT3Ahi	2.17595e-05	4.29284e-05	0	3.50345e-05	1.49975e-05	0	0	3.99545e-05	4.50067e-05	0	3.08619e-05	7.17331e-05	4.36624e-05	4.96682e-06	3.59162e-05	0.000109308	1.0663e-05	0	0	6.35095e-06	6.75653e-05	1.1355e-05	0	0	0	0	7.69844e-06	0.000580958	3.02864e-05	2.83458e-05	0.000658252	0
111	Monocyte (CD14+ CD16+) CD45RAhi CD11blo DNMT3Alo	9.32552e-06	0	0	2.33563e-05	0	3.95405e-06	0	1.68229e-05	0	0	6.85819e-06	0.000130016	0	2.48341e-05	0	0	0	0	0	2.11698e-06	0	0	0	0	0	0	0	0.00018951	2.72578e-05	0	0.000126819	0
112	Monocyte (CD14+ CD16+) CD45RAlo CD11bhi DNMT3Ahi	0	5.72379e-06	0	5.83908e-05	0	1.97703e-05	0	4.20574e-06	1.73103e-05	0	5.14364e-05	8.96664e-06	0.000201939	2.48341e-05	7.78184e-05	1.27102e-05	1.77717e-05	0	0	2.32868e-05	0.000236478	5.6775e-06	0	0	0	0	2.69445e-05	0	1.81719e-05	0.000106297	0	0
113	Monocyte (CD14+ CD16+) CD45RAlo CD11bhi DNMT3Alo	1.55425e-05	0	0	5.83908e-05	3.74938e-06	1.58162e-05	0	8.41147e-06	0	0	0	1.79333e-05	2.7289e-05	1.49005e-05	6.88394e-05	7.62614e-06	1.77717e-05	0	0	0	0	5.6775e-06	0	0	0	0	6.54367e-05	0	1.51432e-05	9.92102e-05	4.22731e-05	0
114	Monocyte (CD14+ CD16+) CD45RAlo CD11blo DNMT3Ahi	0	5.72379e-06	0	0	0	2.37243e-05	0	2.31315e-05	1.73103e-05	0	3.77201e-05	0	3.82046e-05	0	2.09511e-05	0	3.19891e-05	0	0	1.05849e-05	0	0	0	0	0	0	7.69844e-06	2.79606e-05	3.02864e-06	7.08644e-05	0	0
115	Monocyte (CD14+ CD16+) CD45RAlo CD11blo DNMT3Alo	1.2434e-05	2.86189e-06	0	4.67126e-05	0	5.14027e-05	0	2.52344e-05	2.07723e-05	0	3.08619e-05	0	0.000251059	3.47678e-05	0.000272365	5.08409e-06	0	0	0	4.23397e-06	0.000236478	0	0	0	0	0	5.38891e-05	0	1.21146e-05	0.000255112	0	0
116	NK Cell (CD56+ CD16-) CD57hi Ki67hi	0	0.000277604	0	0	0	0.000276784	0.00310901	0.000914748	0	0	0	0	0.00100424	0	0.000457932	0	0	0	0	0	0	0	0	0	0	0	0	0	0	0	0	0
117	NK Cell (CD56+ CD16-) CD57hi Ki67lo CD38hi	0.0265124	0.00622462	0.0184026	0.0124022	0.0215552	0.00157371	0.0368021	0.0244816	0.0175907	0.0055141	0.000661816	0.0120198	0.0072425	0.0402958	0.00569571	0.00870396	0.0204304	2.47424e-05	0.00213298	0.0101679	0.00716192	0.00373579	0.0115226	0.0328496	0.0129746	0.000999258	0.00289846	0.00686276	0.0171785	0.00332	0.00283834	0.0406755
118	NK Cell (CD56+ CD16-) CD57hi Ki67lo CD38lo	0.00478088	0	0.0629344	0.00623613	0.00807616	0	0.0118119	0.00934304	0	0.001291	0.00141622	0.00113428	0.000365673	0.0116422	0.00140971	0.0311146	0.00281859	0	0.000501377	0.0024303	0	0	0.00386576	0.0150542	0.00208747	0	0	0	0.00334665	0.00145272	0	0.00634995
119	NK Cell (CD56+ CD16-) CD57lo Ki67hi	0.00202675	0.00174289	0.00294687	0.001016	0.00385436	0.00319092	0.0138399	0.00189889	0.00284235	0.00090443	0.00109731	0.00183816	0.00282168	0.00359101	0.00129598	0.00146422	0.00537417	9.89695e-05	0.00036541	0.000848911	0.00834431	0.00396289	0.0106075	0.00488091	0.00568219	0.00405237	0.00113937	0.00363798	0.0061754	0.00381605	0.0016094	0.00315818
120	NK Cell (CD56+ CD16-) CD57lo Ki67lo CD38hi	0.0216849	0.00584112	0.0249538	0.00750905	0.0550746	0.00342421	0.0465781	0.023754	0.0349494	0.0214802	0.00423493	0.0141718	0.00579073	0.026652	0.00858098	0.0203109	0.0353017	1.23712e-05	0.00494578	0.0137795	0.0536131	0.040912	0.0476591	0.0652655	0.0353223	0.0173357	0.00861455	0.0369856	0.0651037	0.0159232	0.0176339	0.0221744
121	NK Cell (CD56+ CD16-) CD57lo Ki67lo CD38lo	0.00632581	0.00107035	0.0253494	0.00873526	0.0213452	0.000854076	0.0123494	0.0104702	0.00555659	0.00407723	0.00406691	0.00794893	0.000758634	0.0119502	0.00470502	0.00968774	0.0133003	6.18559e-05	0.00319521	0.00435887	0.0135468	0.0207172	0.0269296	0.0333592	0.00957904	0.000471962	0.00280608	0.00121784	0.011206	0.00890412	0.0017332	0.00458048
122	NK Cell (CD56+ CD16+) CD57hi Ki67hi	0	0	0	9.34252e-05	0	0.00167652	0	1.26172e-05	0.000744341	0	0	0.000416949	0.000109156	0	0.000197539	0	0	0	0	0	0	0	0	0	0.000240334	0	0	0	0	0	0	0
123	NK Cell (CD56+ CD16+) CD57hi Ki67lo c_Casp3hi	0.00284739	0	0	0	0	0.00114668	0	0	0.00299814	0	0.000665245	0.0012374	0	0.000521516	0.00106252	0.000409269	0	0	8.49791e-06	0.0177022	0	0.00173164	0	0	0.00109524	0	0.00291001	0.0100161	0.000433096	0.000216137	0.000108702	0.000201586
124	NK Cell (CD56+ CD16+) CD57hi Ki67lo c_Casp3lo	0.0493071	0.000208918	0.00865733	0.001016	0.0426942	0.00747316	0.00471964	0.0166085	0.0110128	0.00436898	0.00591862	0.00908769	0.00235777	0.00456451	0.00411241	0.00493157	0.0074108	0	1.69958e-05	0.0769206	0.00472957	0.01257	0.00181149	0.00620717	0.00399985	0.00373338	0.00536196	0.0141201	0.00260463	0.000552743	0.000519355	0.0042221
125	NK Cell (CD56+ CD16+) CD57lo Ki67hi	0.00311472	0	0.000407267	0.000151816	0.00327696	0.00395405	0.000194929	0.000593009	0.00133635	0.00069291	0.000967005	0.000520065	8.73248e-05	0.000178806	0.000296309	0	0.00081039	0	2.54937e-05	0.00241971	0.0025337	0.00239023	0.000392179	0.00190552	0.000583669	0.0042444	0.00131258	0.00344536	0.000106002	0.000106297	0.000160034	0
126	NK Cell (CD56+ CD16+) CD57lo Ki67lo c_Casp3hi	0.00762827	5.72379e-06	0.000834897	0	0.00800117	0.00338072	1.77208e-05	0	0.00456991	0.000919017	0.00329193	0.00172159	0.00027289	0.000302976	0.000451946	0.00103207	1.0663e-05	0	8.49791e-06	0.0161716	0.00472957	0.0121215	0.000952434	2.53225e-05	0.00312435	0.0156529	0.00662066	0.0323628	0.00154158	0.000566916	0.000383477	0.000100793
127	NK Cell (CD56+ CD16+) CD57lo Ki67lo c_Casp3lo	0.0251944	0.00111328	0.011162	0.000712367	0.0807653	0.0134715	0.00514691	0.00737686	0.0179127	0.0187961	0.0209792	0.0100875	0.000998777	0.0030695	0.0033851	0.00646188	0.0111642	0	0.000237941	0.0400449	0.036519	0.0489684	0.00597606	0.00674527	0.00684266	0.0186767	0.0117132	0.034056	0.00617237	0.00132517	0.00169394	0.00199346
128	NKT Cell CD57hi CD8ahi	0.00093566	0.0290854	0.00783989	0	0.000416181	0.0001463	0.000433175	0.000517306	0.00273848	0.00337702	0.00200945	0.000600765	0	0.0022599	0.00987097	0.0157886	0.000142174	0	0.0130783	0.000336601	3.37826e-05	6.24525e-05	5.60255e-05	0	0.00132871	0.00320934	0.00116246	0.000375914	0	0.000432273	0.0481792	0.0288156
129	NKT Cell CD57hi CD8alo	0.000976071	0.0112243	0.00127125	0.000770758	0.000869855	0.000185841	0.000533593	0.000746518	0.00453875	0	0.000219462	0.000542482	0	0.000605952	0.000894912	0.0537236	0.000856597	0	0.00234542	0.00253826	0.000405392	0.00011355	3.73504e-05	0.000905278	0.00307285	0.000416629	0.00015012	0.000568531	0.000769275	5.66916e-05	0	0.0167092
130	NKT Cell CD57lo CD8ahi CD38hi	0.000192727	0.0263037	0	0.000256919	0.000108732	5.53568e-05	0.000222494	0.000237624	0	0.000240695	0	0	0	8.4436e-05	0	0	0	0	0.00261736	0	0.000202696	0.000278197	0.000149401	0.000275382	0	0	5.38891e-05	0	0.000109031	0	0.022906	0.0188707
131	NKT Cell CD57lo CD8ahi CD38lo	0.000130557	0.0189343	0.00501811	0.00882868	0.00274454	0.00103201	0.00157518	0.00404592	0.00210493	0.00729379	0.00337423	0.00193231	0	0.00181786	0.00438477	0.0160098	0	0	0.0061015	0.00115376	0.00064187	0.000596137	0.000168077	0.00509931	0.00161024	0.01176	0.00138957	0.00167763	0.000642072	0.00340149	0.0043964	0.0042445
132	NKT Cell CD57lo CD8alo CD38hi	0.000590616	0.000569517	0.000660354	0	0.00245959	0.000802673	0.000825001	0.000433191	0.000751265	0.000517859	0.000284615	0	0	0.000298009	0.000242434	0	0.00126179	0	0.00623747	0.000122785	0.0017567	0.00120931	0.000112051	0.00132626	0.000593969	0.00129871	0.000192461	0.0014757	0.00416135	0.000233853	0.00167583	0.00551001
133	NKT Cell CD57lo CD8alo CD38lo	0.000680763	0.00763839	0.00148943	0.0099965	0.00119605	0.000707776	0.000450896	0.00358118	0.0808285	0.00180157	0.000377201	0.0105134	0	0.00032781	0.00273262	0.0231657	0.000561586	0	0.00151263	0.00438216	0.000439174	0.00040878	3.73504e-05	0.0031115	0.0214104	0.00389938	9.62305e-05	0.0101435	0.000314979	0.000138186	0	0.00166868
134	Root_unassigned CD3hi	0.00460059	0.0174461	0.00680136	0.00680836	0.00347567	0.00530239	0.0129303	0.00475669	0.00638749	0.00353749	0.00126534	0	0.00509759	0.00295526	0.00431593	0.00579841	0.00419057	0.012	0.00655189	0.00385926	0.00459444	0.00440006	0.00384709	0.00499802	0.00204971	0.00582304	0.00473069	0.00168695	0.00407958	0.0018283	0.0057582	0.00459168
135	Root_unassigned CD3lo CD33hi CD14hi	0.140097	0.144589	0.168544	0.0477403	0.0133965	0.0941974	0.23268	0.161658	0.126351	0	0.221286	0.189142	0.289875	0.304382	0.205713	0.0954665	0.279258	0.0438435	0	0.297629	0.0226682	0.0464873	0.23245	0.304066	0.314955	5.20786e-05	0.440859	0.218692	0.282805	0.377374	0.27607	0.0592886
136	Root_unassigned CD3lo CD33hi CD14lo	0.000683871	0.00440732	0.00393012	0.000957608	0.00162723	0.00193353	0.00322912	0.0945155	0.00285619	0	0	0.000376599	0	0.00785751	0	0	0.00927328	0.00191753	0.00214147	0.00161738	0.00064187	0.000914077	0.00420192	0.0181879	0.00581952	0	0.00925352	0.0920648	0.119192	0.00727778	0	0.0027774
137	Root_unassigned CD3lo CD33lo	0	0.0182045	0.00223415	0.00105103	0.0033032	0	0.00135466	0	0.00102477	0.000700203	0.00458813	0.00570727	0	0	0	0	0.0028257	0.000655673	0.00131718	0.00418951	0.00145265	0.00103898	0.00145666	0.0019435	0.00161367	0.000400354	0	0.112554	0.0016597	0.113252	0	0
138	T Cell_unassigned	0	0	0	0	0	0	0	0	2.76964e-05	0	0	0	0	0	0	0	0	0	0	0	0	0	0	0	0	0	0	0	0	0	0	0

## Sheet: Frequency only for B cell 
CellSubset	B Cell (CD27-) Ki67hi	B Cell (CD27-) Ki67lo CD38hi DNMT3Ahi	B Cell (CD27-) Ki67lo CD38hi DNMT3Alo	B Cell (CD27-) Ki67lo CD38lo DNMT3Ahi	B Cell (CD27-) Ki67lo CD38lo DNMT3Alo	B Cell (CD27+)_unassigned Ki67hi p16hi	B Cell (CD27+)_unassigned Ki67hi p16lo c_Casp3hi	B Cell (CD27+)_unassigned Ki67hi p16lo c_Casp3lo	B Cell (CD27+)_unassigned Ki67lo p16hi	B Cell (CD27+)_unassigned Ki67lo p16lo c_Casp3hi	B Cell (CD27+)_unassigned Ki67lo p16lo c_Casp3lo	B Cell (Memory) Ki67hi	B Cell (Memory) Ki67lo T_bethi	B Cell (Memory) Ki67lo T_betlo DNMT3Ahi	B Cell (Memory) Ki67lo T_betlo DNMT3Alo	B Cell (Plasmablast) p16hi	B Cell (Plasmablast) p16lo Ki67hi c_Casp3hi	B Cell (Plasmablast) p16lo Ki67hi c_Casp3lo	B Cell (Plasmablast) p16lo Ki67lo c_Casp3hi	B Cell (Plasmablast) p16lo Ki67lo c_Casp3lo
BL 2021-0910_norm_07_BL	0.000161642	0.00145167	0	0.0277185	0.0137769	0	0	0.000136774	0.000198944	0	0.00714645	0.000108798	0.000282874	0.00669883	0.00383279	1.55425e-05	0.000170968	7.46041e-05	2.79765e-05	0.000755367
BL 2021-0910_norm_08_BL	0.000283327	0.00148246	0	0.00246409	0.00125065	5.72379e-06	0.000203194	7.15473e-05	0	2.28951e-05	8.58568e-05	0.000134509	6.86854e-05	0.00170283	0.000449317	0.000117338	8.0133e-05	3.14808e-05	8.58568e-05	7.72711e-05
BL 2021-0910_norm_09_BL	0.000465448	0.000447993	0	0.010138	0.00375267	1.16362e-05	8.72715e-06	0.000113453	0	8.72715e-06	4.07267e-05	0.000322904	9.30896e-05	0.00210033	0.000858169	1.16362e-05	0.000110544	0.000101817	2.61814e-05	8.72715e-05
BL 2021-0910_norm_10_BL	0.00018685	0.000875861	0	0.022422	0.0235315	1.16782e-05	0	9.34252e-05	8.17471e-05	0	0.000957608	5.83908e-05	0	0.00164662	0.000689011	7.00689e-05	0	1.16782e-05	0	7.00689e-05
BL 2021-0910_norm_11_BL	0	0.00671138	0.00262831	0.0554983	0.0232761	0	6.37394e-05	0.00017997	0.000326196	0	0.00274829	0.000382436	0.000453675	0.016696	0.00620147	8.62357e-05	2.9995e-05	0.000104983	0	0
BL 2021-0910_norm_12_BL	0.000110714	7.5127e-05	0	0.000664281	0.000122576	7.90811e-06	0	7.90811e-06	0	1.18622e-05	0	5.53568e-05	1.18622e-05	0.000130484	4.74486e-05	1.18622e-05	7.90811e-06	1.18622e-05	3.95405e-06	0
BL 2021-0910_norm_13_BL	0.000110263	0.000844691	0	0.00960861	0.00291802	7.87591e-06	0.000102387	8.8604e-05	0	0	0.000204774	0.000118139	9.05729e-05	0.00381391	0.0010534	1.57518e-05	4.13485e-05	0	0.000181146	4.52865e-05
BL 2021-0910_norm_14_BL	0.000222904	0.00110611	0	0.0259978	0.013839	8.41147e-06	6.3086e-06	2.10287e-06	0	0	6.3086e-06	0.000704461	0.000231315	0.00875003	0.0016844	4.20574e-05	0.000145098	6.72918e-05	0.00021239	7.78061e-05
BL 2021-0910_norm_15_BL	0.000706259	0.00156831	0	0.0221467	0.00846472	7.27031e-05	0.000173103	7.61652e-05	1.73103e-05	6.23169e-05	0.000425832	0.000979761	0.000183489	0.00574008	0.00221571	2.76964e-05	0.000304661	0.000169641	9.69375e-05	0.000245806
BL 2021-0910_norm_16_BL	8.02317e-05	0.000495977	0	0.00530988	0.0021079	0	5.83503e-05	4.37627e-05	3.64689e-05	2.18814e-05	0.00121806	8.75254e-05	0.000138582	0.00283728	0.000722085	2.18814e-05	8.02317e-05	5.10565e-05	2.18814e-05	0.000145876
BL 2021-0730_norm_01_BL	0	0.00302789	0	0.1109	0.0258622	0	0	0.0001886	8.22983e-05	0	0.00748229	0	0.000202317	0.0167546	0.00519508	1.02873e-05	0.000140593	0.000157738	1.71455e-05	7.2011e-05
BL 2021-0730_norm_02_BL	0.00186058	0.00465817	0	0.132989	0.041789	4.03499e-05	8.06998e-05	0.00162745	0	0	0.000215199	0.00190989	0	0.00990814	0.00625871	3.13832e-05	0.000954947	0.000412465	0.000322799	0.000300382
BL 2021-0730_norm_03_BL	0.000343841	3.27468e-05	0	0.000676767	8.73248e-05	4.91202e-05	0.00054578	0.000567611	0	0	6.00358e-05	8.1867e-05	0	1.63734e-05	0.000218312	0.000125529	0.000191023	5.4578e-05	6.54936e-05	0.000103698
BL 2021-0730_norm_04_BL	0.000456948	0.000362578	0	0.00160428	0.00125661	1.49005e-05	3.97346e-05	0.000173839	0	1.98673e-05	9.43696e-05	0.000153971	0	4.96682e-06	0.000223507	8.94028e-05	7.45023e-05	5.4635e-05	7.94691e-05	9.43696e-05
BL 2021-0730_norm_05_BL	0.000167609	0.00272664	0	0.00647988	0.00219388	0	0	0	0	0	0	0.000251413	0.000146658	0.00399568	0.00118224	3.29232e-05	0.000152644	0.000110742	0.000170602	0.000116728
BL 2021-0730_norm_06_BL	0.000678726	0.0114799	0	0.0245562	0.010552	2.28784e-05	0.000142355	0.000589755	0	0	0.000233868	0.00148964	0.000330466	0.0174715	0.00674659	5.08409e-05	5.08409e-05	0.00121256	0	0.000930389
IR 2021-0910_norm_07_IR	0.00101299	0	0.0292771	0	0.00210062	0	0.000241695	0.000682434	0.000302119	0	0.015369	6.75325e-05	3.19891e-05	0.000860151	0.00018838	1.42174e-05	0.000142174	6.39782e-05	2.84347e-05	4.97608e-05
IR 2021-0910_norm_08_IR	0.000148454	0.00444126	0.00181856	0.00240001	0.000853612	2.47424e-05	2.47424e-05	0.000111341	2.47424e-05	1.23712e-05	0.000432991	2.47424e-05	6.18559e-05	0.000767013	0.000779385	2.47424e-05	1.23712e-05	3.71136e-05	0	0
IR 2021-0910_norm_09_IR	0.000288929	0.00105374	0.00056936	0.00176757	0.00077331	2.54937e-05	8.49791e-06	4.24895e-05	0	1.69958e-05	3.39916e-05	0.00016146	0	0.000373908	0.000450389	4.24895e-05	8.49791e-06	0	4.24895e-05	1.69958e-05
IR 2021-0910_norm_10_IR	0.000480555	0.00291932	0	0.0566124	0.0177996	0	0.000529246	0.000321782	3.59887e-05	0	0.00229905	0.00134852	0.000184178	0.0144336	0.00333637	4.02227e-05	0.000103732	0.000882783	0	0.000501725
IR 2021-0910_norm_11_IR	0.00128374	0.0274991	0.0119591	0.00104726	0.00185805	0	0.000135131	0.000878349	0.000304044	0	0.00527009	0.000202696	0.000135131	0.00243235	0.00135131	0	0	0.000135131	0	6.75653e-05
IR 2021-0910_norm_12_IR	0.000686977	0.0123429	0.00304314	0.00237319	0.00047691	0	0.000107872	0.000437167	0.000119227	0	0.00541633	0.000102195	0.000976529	0.000948142	0.000261165	4.542e-05	6.24525e-05	5.6775e-05	0	6.81299e-05
IR 2021-0910_norm_13_IR	0.000186752	0.000765682	0.000242777	0.000224102	0.000448204	0	0	0	0	0	0	9.33759e-05	3.73504e-05	0.000242777	0.000205427	3.73504e-05	1.86752e-05	3.73504e-05	3.73504e-05	0.000112051
IR 2021-0910_norm_14_IR	0.000905278	0.00890718	0.00261771	0.00491256	0.00163963	0	0.000484292	0.000515945	4.43143e-05	6.64715e-05	0.000547598	0.00036401	5.06449e-05	0.00150985	0.000316531	1.58265e-05	3.48184e-05	5.38102e-05	3.16531e-05	6.33062e-05
IR 2021-0910_norm_15_IR	0.00096477	0.0133798	0.00444275	0.00222138	0.00137677	0	8.24003e-05	0.000484102	3.09001e-05	0	0.00422645	0.000466935	0.000120167	0.00273981	0.001236	3.09001e-05	0.000624869	0.000161367	0.000154501	0.000278101
IR 2021-0910_norm_16_IR	0.000123687	0.00341766	0.00105134	0.000716081	0.000367805	0	4.88237e-05	0.000117177	9.76473e-06	0	0.00137357	6.50982e-05	8.46277e-05	0.000491492	0.000234354	5.20786e-05	0.000130196	3.25491e-06	4.88237e-05	6.83531e-05
IR 2021-0730_norm_01_IR	0.000130873	0.00184378	0.000119326	0.00115092	0	0	1.15477e-05	1.53969e-05	7.69844e-06	1.15477e-05	0	5.38891e-05	2.69445e-05	9.23812e-05	6.92859e-05	3.07937e-05	0	1.92461e-05	0	0
IR 2021-0730_norm_02_IR	0.00342361	0.0200912	0.00490552	0.00331799	0.00102522	7.14548e-05	0.000984833	0.000264072	3.4174e-05	0.000173977	0.000596492	0.000618239	0	0.00301353	0.00110289	0.000121162	0.000695907	0.00034174	0.000329313	0.00081707
IR 2021-0730_norm_03_IR	0.000920707	0.0122872	0.00334665	0.000581499	0.000366466	2.72578e-05	9.38879e-05	0.000242291	0	0	2.12005e-05	0.000115088	4.84583e-05	0.000563327	0.000190804	9.08593e-06	0.000299836	0.00017869	0.000106002	0.000106002
IR 2021-0730_norm_04_IR	0.000244482	0.000690928	0.000340149	0.000488965	0.000226766	7.79509e-05	2.83458e-05	0.000159445	1.06297e-05	0	5.31483e-05	9.92102e-05	3.54322e-05	0.000283458	0.000276371	1.41729e-05	3.54322e-05	8.50373e-05	3.54322e-05	5.31483e-05
IR 2021-0730_norm_05_IR	0.000323087	0.00224047	0.000507277	0.000386497	0.000178151	2.4156e-05	1.50975e-05	6.34096e-05	1.2078e-05	3.01951e-06	3.01951e-05	0.000295912	0.000144936	0.000827345	0.00030799	9.05852e-06	2.71756e-05	0.000147956	0	0.000126819
IR 2021-0730_norm_06_IR	0.00295659	0.000403172	0.00027998	0.00228464	0.00163508	0.000100793	0.000593558	0.00070555	0	7.83945e-05	0.000257582	0.000470367	0	0.00204946	0.000974331	3.35976e-05	6.71953e-05	0.000503965	0.00014559	0.000694351
